# Supplementary material for: To Tweak or Not to Tweak. How Exploiting Flexibilities in Gene Set Analysis Leads to Overoptimism
Source: Biom J. 2024 Dec 19;67(1):e70016. doi: 10.1002/bimj.70016 (PMC11656295; doi:10.1002/bimj.70016)
Supplement: Supplementary file 1 — Supporting Information [file BIMJ-67-e70016-s002.zip]

Archive with 167 entries (152 files):
- OverOptimism_in_GeneSetAnalysis-main/
- OverOptimism_in_GeneSetAnalysis-main/.gitignore
- OverOptimism_in_GeneSetAnalysis-main/.Rprofile
- OverOptimism_in_GeneSetAnalysis-main/GeneExpression_data/
- OverOptimism_in_GeneSetAnalysis-main/GeneExpression_data/bottomly_eset.RData
- OverOptimism_in_GeneSetAnalysis-main/GeneExpression_data/Mapping_ENSEMBL_Human_Mouse.csv
- OverOptimism_in_GeneSetAnalysis-main/GeneExpression_data/Mapping_ENSEMBL_Human_Mouse.xlsx
- OverOptimism_in_GeneSetAnalysis-main/GeneExpression_data/Phenotype_Permutations_Bottomly.Rdata
- OverOptimism_in_GeneSetAnalysis-main/GeneExpression_data/Phenotype_Permutations_Pickrell.Rdata
- OverOptimism_in_GeneSetAnalysis-main/GeneExpression_data/Save_Phenotype_Permutations_Bottomly.Rdata
- OverOptimism_in_GeneSetAnalysis-main/OverOptimism_in_GeneSetAnalysis.Rproj
- OverOptimism_in_GeneSetAnalysis-main/R/
- OverOptimism_in_GeneSetAnalysis-main/R/Code_figures/
- OverOptimism_in_GeneSetAnalysis-main/R/Code_figures/Figure2.R
- OverOptimism_in_GeneSetAnalysis-main/R/Code_figures/Figure3.R
- OverOptimism_in_GeneSetAnalysis-main/R/Code_figures/Figure4.R
- OverOptimism_in_GeneSetAnalysis-main/R/Code_figures/Figure5.R
- OverOptimism_in_GeneSetAnalysis-main/R/Code_figures/FigureS1.R
- OverOptimism_in_GeneSetAnalysis-main/R/Code_figures/FigureS2.R
- OverOptimism_in_GeneSetAnalysis-main/R/Code_figures/FigureS3.R
- OverOptimism_in_GeneSetAnalysis-main/R/Code_figures/FigureS4.R
- OverOptimism_in_GeneSetAnalysis-main/R/Code_figures/helpfunctions_results_illustrations_n_DEGS.R
- OverOptimism_in_GeneSetAnalysis-main/R/Code_figures/helpfunctions_results_illustrations_pvalue_rank.R
- OverOptimism_in_GeneSetAnalysis-main/R/Help_functions/
- OverOptimism_in_GeneSetAnalysis-main/R/Help_functions/helpfunctions_DAVID.R
- OverOptimism_in_GeneSetAnalysis-main/R/Help_functions/helpfunctions_GSEAPreranked.R
- OverOptimism_in_GeneSetAnalysis-main/R/Help_functions/Mapping_MouseID_to_HumanID.R
- OverOptimism_in_GeneSetAnalysis-main/R/Help_functions/PreProcessing_Functions.R
- OverOptimism_in_GeneSetAnalysis-main/R/Help_functions/RNASeq_Transformation.R
- OverOptimism_in_GeneSetAnalysis-main/R/Optimisation_functions/
- OverOptimism_in_GeneSetAnalysis-main/R/Optimisation_functions/DAVID/
- OverOptimism_in_GeneSetAnalysis-main/R/Optimisation_functions/DAVID/generate_Inputs_DAVID.R
- OverOptimism_in_GeneSetAnalysis-main/R/Optimisation_functions/GSEAPreranked/
- OverOptimism_in_GeneSetAnalysis-main/R/Optimisation_functions/GSEAPreranked/generateInputs_GSEAPreranked_task2_Bottomly.R
- OverOptimism_in_GeneSetAnalysis-main/R/Optimisation_functions/GSEAPreranked/generateInputs_GSEAPreranked_task2_Pickrell.R
- OverOptimism_in_GeneSetAnalysis-main/R/Optimisation_functions/GSEAPreranked/generateInputs_optimisation_GSEAPreranked_task1_Bottomly.R
- OverOptimism_in_GeneSetAnalysis-main/R/Optimisation_functions/GSEAPreranked/generateInputs_optimisation_GSEAPreranked_task1_Pickrell.R
- OverOptimism_in_GeneSetAnalysis-main/R/Optimisation_functions/GSEAPreranked/task2_documentation_GSEAPreranked_Bottomly_Demethylation.txt
- OverOptimism_in_GeneSetAnalysis-main/R/Optimisation_functions/GSEAPreranked/task2_documentation_GSEAPreranked_Bottomly_tCell.txt
- OverOptimism_in_GeneSetAnalysis-main/R/Optimisation_functions/GSEAPreranked/task2_documentation_GSEAPreranked_Pickrell_Demethylation.txt
- OverOptimism_in_GeneSetAnalysis-main/R/Optimisation_functions/GSEAPreranked/task2_documentation_GSEAPreranked_Pickrell_pvalue_tCell.txt
- OverOptimism_in_GeneSetAnalysis-main/R/Optimisation_functions/GSEA_Web/
- OverOptimism_in_GeneSetAnalysis-main/R/Optimisation_functions/GSEA_Web/task1_optimisation_GSEAWeb_Bottomly.R
- OverOptimism_in_GeneSetAnalysis-main/R/Optimisation_functions/GSEA_Web/task1_optimisation_GSEAWeb_Pickrell.R
- OverOptimism_in_GeneSetAnalysis-main/R/Optimisation_functions/GSEA_Web/task2_optimisation_Demethylation_GSEAWeb_Bottomly.R
- OverOptimism_in_GeneSetAnalysis-main/R/Optimisation_functions/GSEA_Web/task2_optimisation_Demethylation_GSEAWeb_Pickrell.R
- OverOptimism_in_GeneSetAnalysis-main/R/Optimisation_functions/GSEA_Web/task2_optimisation_tCell_GSEAWeb_Bottomly.R
- OverOptimism_in_GeneSetAnalysis-main/R/Optimisation_functions/GSEA_Web/task2_optimisation_tCell_GSEAWeb_Pickrell.R
- OverOptimism_in_GeneSetAnalysis-main/R/Optimisation_functions/task1_OptimisationFunctions_cP_GSEA.R
- OverOptimism_in_GeneSetAnalysis-main/R/Optimisation_functions/task1_OptimisationFunctions_cP_ORA.R
- OverOptimism_in_GeneSetAnalysis-main/R/Optimisation_functions/task1_OptimisationFunctions_GOSeq.R
- OverOptimism_in_GeneSetAnalysis-main/R/Optimisation_functions/task1_OptimisationFunctions_PADOG.R
- OverOptimism_in_GeneSetAnalysis-main/R/Optimisation_functions/task2_3_OptimisationFunctions_cP_GSEA.R
- OverOptimism_in_GeneSetAnalysis-main/R/Optimisation_functions/task2_3_OptimisationFunctions_cP_ORA.R
- OverOptimism_in_GeneSetAnalysis-main/R/Optimisation_functions/task2_3_OptimisationFunctions_GOSeq.R
- OverOptimism_in_GeneSetAnalysis-main/R/Optimisation_functions/task2_3_OptimisationFunctions_PADOG.R
- OverOptimism_in_GeneSetAnalysis-main/R/Prepare_data_and_permutations/
- OverOptimism_in_GeneSetAnalysis-main/R/Prepare_data_and_permutations/Random_Phenotype_Permutations.R
- OverOptimism_in_GeneSetAnalysis-main/R/Run_optimisations/
- OverOptimism_in_GeneSetAnalysis-main/R/Run_optimisations/Run_task1_optimisations.R
- OverOptimism_in_GeneSetAnalysis-main/R/Run_optimisations/Run_task2_3_optimisations.R
- OverOptimism_in_GeneSetAnalysis-main/README.md
- OverOptimism_in_GeneSetAnalysis-main/README.pdf
- OverOptimism_in_GeneSetAnalysis-main/renv/
- OverOptimism_in_GeneSetAnalysis-main/renv/.gitignore
- OverOptimism_in_GeneSetAnalysis-main/renv/activate.R
- OverOptimism_in_GeneSetAnalysis-main/renv/settings.json
- OverOptimism_in_GeneSetAnalysis-main/renv.lock
- OverOptimism_in_GeneSetAnalysis-main/Results/
- OverOptimism_in_GeneSetAnalysis-main/Results/Figures/
- OverOptimism_in_GeneSetAnalysis-main/Results/Figures/Figure2.eps
- OverOptimism_in_GeneSetAnalysis-main/Results/Figures/Figure2.pdf
- OverOptimism_in_GeneSetAnalysis-main/Results/Figures/Figure3.eps
- OverOptimism_in_GeneSetAnalysis-main/Results/Figures/Figure3.pdf
- OverOptimism_in_GeneSetAnalysis-main/Results/Figures/Figure4.eps
- OverOptimism_in_GeneSetAnalysis-main/Results/Figures/Figure4.pdf
- OverOptimism_in_GeneSetAnalysis-main/Results/Figures/Figure5.eps
- OverOptimism_in_GeneSetAnalysis-main/Results/Figures/Figure5.pdf
- OverOptimism_in_GeneSetAnalysis-main/Results/Figures/FigureS1.eps
- OverOptimism_in_GeneSetAnalysis-main/Results/Figures/FigureS1.pdf
- OverOptimism_in_GeneSetAnalysis-main/Results/Figures/FigureS2.eps
- OverOptimism_in_GeneSetAnalysis-main/Results/Figures/FigureS2.pdf
- OverOptimism_in_GeneSetAnalysis-main/Results/Figures/FigureS3.eps
- OverOptimism_in_GeneSetAnalysis-main/Results/Figures/FigureS3.pdf
- OverOptimism_in_GeneSetAnalysis-main/Results/Figures/FigureS4.eps
- OverOptimism_in_GeneSetAnalysis-main/Results/Figures/FigureS4.pdf
- OverOptimism_in_GeneSetAnalysis-main/Results/Intermediate_results/
- OverOptimism_in_GeneSetAnalysis-main/Results/Intermediate_results/cP_GSEA_Results_Bottomly_OriginalPhenotype.RData
- OverOptimism_in_GeneSetAnalysis-main/Results/Intermediate_results/cP_GSEA_Results_Bottomly_PhenotypePermutations.RData
- OverOptimism_in_GeneSetAnalysis-main/Results/Intermediate_results/cP_GSEA_Results_Pickrell_OriginalPhenotype.RData
- OverOptimism_in_GeneSetAnalysis-main/Results/Intermediate_results/cP_GSEA_Results_Pickrell_PhenotypePermutations.RData
- OverOptimism_in_GeneSetAnalysis-main/Results/Intermediate_results/GOSeq_Results_Bottomly_OriginalPhenotype.RData
- OverOptimism_in_GeneSetAnalysis-main/Results/Intermediate_results/GOSeq_Results_Bottomly_PhenotypePermutations.RData
- OverOptimism_in_GeneSetAnalysis-main/Results/Intermediate_results/GOSeq_Results_Pickrell_OriginalPhenotype.RData
- OverOptimism_in_GeneSetAnalysis-main/Results/Intermediate_results/GOSeq_Results_Pickrell_PhenotypePermutations.RData
- OverOptimism_in_GeneSetAnalysis-main/Results/Intermediate_results/optimP_cP_GSEA_Demethylation_Bottomly_OriginalPhenotype.RData
- OverOptimism_in_GeneSetAnalysis-main/Results/Intermediate_results/optimP_cP_GSEA_Demethylation_Bottomly_PhenotypePermutations.RData
- OverOptimism_in_GeneSetAnalysis-main/Results/Intermediate_results/optimP_cP_GSEA_Demethylation_Pickrell_OriginalPhenotype.RData
- OverOptimism_in_GeneSetAnalysis-main/Results/Intermediate_results/optimP_cP_GSEA_Demethylation_Pickrell_PhenotypePermutations.RData
- OverOptimism_in_GeneSetAnalysis-main/Results/Intermediate_results/optimP_cP_GSEA_tCell_Bottomly_OriginalPhenotype.RData
- OverOptimism_in_GeneSetAnalysis-main/Results/Intermediate_results/optimP_cP_GSEA_tCell_Bottomly_PhenotypePermutations.RData
- OverOptimism_in_GeneSetAnalysis-main/Results/Intermediate_results/optimP_cP_GSEA_tCell_Pickrell_OriginalPhenotype.RData
- OverOptimism_in_GeneSetAnalysis-main/Results/Intermediate_results/optimP_cP_GSEA_tCell_Pickrell_PhenotypePermutations.RData
- OverOptimism_in_GeneSetAnalysis-main/Results/Intermediate_results/optimP_GOSeq_CellularProcess_Bottomly_OriginalPhenotype.RData
- OverOptimism_in_GeneSetAnalysis-main/Results/Intermediate_results/optimP_GOSeq_CellularProcess_Bottomly_PhenotypePermutations.RData
- OverOptimism_in_GeneSetAnalysis-main/Results/Intermediate_results/optimP_GOSeq_Demethylation_Pickrell_OriginalPhenotype.RData
- OverOptimism_in_GeneSetAnalysis-main/Results/Intermediate_results/optimP_GOSeq_Demethylation_Pickrell_PhenotypePermutations.RData
- OverOptimism_in_GeneSetAnalysis-main/Results/Intermediate_results/optimP_GOSeq_MetabolicProcess_Bottomly_OriginalPhenotype.RData
- OverOptimism_in_GeneSetAnalysis-main/Results/Intermediate_results/optimP_GOSeq_MetabolicProcess_Bottomly_PhenotypePermutations.RData
- OverOptimism_in_GeneSetAnalysis-main/Results/Intermediate_results/optimP_GOSeq_tCell_Pickrell_OriginalPhenotype.RData
- OverOptimism_in_GeneSetAnalysis-main/Results/Intermediate_results/optimP_GOSeq_tCell_Pickrell_PhenotypePermutations.RData
- OverOptimism_in_GeneSetAnalysis-main/Results/Intermediate_results/optimP_ORA_Demethylation_Bottomly_OriginalPhenotype.RData
- OverOptimism_in_GeneSetAnalysis-main/Results/Intermediate_results/optimP_ORA_Demethylation_Bottomly_PhenotypePermutations.RData
- OverOptimism_in_GeneSetAnalysis-main/Results/Intermediate_results/optimP_ORA_Demethylation_Pickrell_OriginalPhenotype.RData
- OverOptimism_in_GeneSetAnalysis-main/Results/Intermediate_results/optimP_ORA_Demethylation_Pickrell_PhenotypePermutations.RData
- OverOptimism_in_GeneSetAnalysis-main/Results/Intermediate_results/optimP_ORA_tCell_Bottomly_OriginalPhenotype.RData
- OverOptimism_in_GeneSetAnalysis-main/Results/Intermediate_results/optimP_ORA_tCell_Bottomly_PhenotypePermutations.RData
- OverOptimism_in_GeneSetAnalysis-main/Results/Intermediate_results/optimP_ORA_tCell_Pickrell_OriginalPhenotype.RData
- OverOptimism_in_GeneSetAnalysis-main/Results/Intermediate_results/optimP_ORA_tCell_Pickrell_PhenotypePermutations.RData
- OverOptimism_in_GeneSetAnalysis-main/Results/Intermediate_results/optimP_PADOG_GraftvsHost_Bottomly_OriginalPhenotype.RData
- OverOptimism_in_GeneSetAnalysis-main/Results/Intermediate_results/optimP_PADOG_GraftvsHost_Bottomly_PhenotypePermutations.RData
- OverOptimism_in_GeneSetAnalysis-main/Results/Intermediate_results/optimP_PADOG_GraftvsHost_Pickrell_OriginalPhenotype.RData
- OverOptimism_in_GeneSetAnalysis-main/Results/Intermediate_results/optimP_PADOG_GraftvsHost_Pickrell_PhenotypePermutations.RData
- OverOptimism_in_GeneSetAnalysis-main/Results/Intermediate_results/optimP_PADOG_PrimaryImmunodeficiency_Bottomly_OriginalPhenotype.RData
- OverOptimism_in_GeneSetAnalysis-main/Results/Intermediate_results/optimP_PADOG_PrimaryImmunodeficiency_Bottomly_PhenotypePermutations.RData
- OverOptimism_in_GeneSetAnalysis-main/Results/Intermediate_results/optimP_PADOG_PrimaryImmunodeficiency_Pickrell_OriginalPhenotype.RData
- OverOptimism_in_GeneSetAnalysis-main/Results/Intermediate_results/optimP_PADOG_PrimaryImmunodeficiency_Pickrell_PhenotypePermutations.RData
- OverOptimism_in_GeneSetAnalysis-main/Results/Intermediate_results/optimRank_cP_GSEA_Demethylation_Bottomly_OriginalPhenotype.RData
- OverOptimism_in_GeneSetAnalysis-main/Results/Intermediate_results/optimRank_cP_GSEA_Demethylation_Bottomly_PhenotypePermutations.RData
- OverOptimism_in_GeneSetAnalysis-main/Results/Intermediate_results/optimRank_cP_GSEA_Demethylation_OriginalPhenotype.RData
- OverOptimism_in_GeneSetAnalysis-main/Results/Intermediate_results/optimRank_cP_GSEA_Demethylation_Pickrell_PhenotypePermutations.RData
- OverOptimism_in_GeneSetAnalysis-main/Results/Intermediate_results/optimRank_cP_GSEA_tCell_Bottomly_OriginalPhenotype.RData
- OverOptimism_in_GeneSetAnalysis-main/Results/Intermediate_results/optimRank_cP_GSEA_tCell_Bottomly_PhenotypePermutations.RData
- OverOptimism_in_GeneSetAnalysis-main/Results/Intermediate_results/optimRank_cP_GSEA_tCell_Pickrell_OriginalPhenotype.RData
- OverOptimism_in_GeneSetAnalysis-main/Results/Intermediate_results/optimRank_cP_GSEA_tCell_Pickrell_PhenotypePermutations.RData
- OverOptimism_in_GeneSetAnalysis-main/Results/Intermediate_results/optimRank_GOSeq_CellularProcess_Bottomly_OriginalPhenotype.RData
- OverOptimism_in_GeneSetAnalysis-main/Results/Intermediate_results/optimRank_GOSeq_CellularProcess_Bottomly_PhenotypePermutations.RData
- OverOptimism_in_GeneSetAnalysis-main/Results/Intermediate_results/optimRank_GOSeq_Demethylation_Pickrell_OriginalPhenotype.RData
- OverOptimism_in_GeneSetAnalysis-main/Results/Intermediate_results/optimRank_GOSeq_Demethylation_Pickrell_PhenotypePermutations.RData
- OverOptimism_in_GeneSetAnalysis-main/Results/Intermediate_results/optimRank_GOSeq_MetabolicProcess_Bottomly_OriginalPhenotype.RData
- OverOptimism_in_GeneSetAnalysis-main/Results/Intermediate_results/optimRank_GOSeq_MetabolicProcess_Bottomly_PhenotypePermutations.RData
- OverOptimism_in_GeneSetAnalysis-main/Results/Intermediate_results/optimRank_GOSeq_tCell_Pickrell_OriginalPhenotype.RData
- OverOptimism_in_GeneSetAnalysis-main/Results/Intermediate_results/optimRank_GOSeq_tCell_Pickrell_PhenotypePermutations.RData
- OverOptimism_in_GeneSetAnalysis-main/Results/Intermediate_results/optimRank_ORA_Demethylation_Bottomly_OriginalPhenotype.RData
- OverOptimism_in_GeneSetAnalysis-main/Results/Intermediate_results/optimRank_ORA_Demethylation_Bottomly_PhenotypePermutations.RData
- OverOptimism_in_GeneSetAnalysis-main/Results/Intermediate_results/optimRank_ORA_Demethylation_Pickrell_OriginalPhenotype.RData
- OverOptimism_in_GeneSetAnalysis-main/Results/Intermediate_results/optimRank_ORA_Demethylation_Pickrell_PhenotypePermutations.RData
- OverOptimism_in_GeneSetAnalysis-main/Results/Intermediate_results/optimRank_ORA_tCell_Bottomly_OriginalPhenotype.RData
- OverOptimism_in_GeneSetAnalysis-main/Results/Intermediate_results/optimRank_ORA_tCell_Bottomly_PhenotypePermutations.RData
- OverOptimism_in_GeneSetAnalysis-main/Results/Intermediate_results/optimRank_ORA_tCell_Pickrell_OriginalPhenotype.RData
- OverOptimism_in_GeneSetAnalysis-main/Results/Intermediate_results/optimRank_ORA_tCell_Pickrell_PhenotypePermutations.RData
- OverOptimism_in_GeneSetAnalysis-main/Results/Intermediate_results/optimRank_PADOG_GraftvsHost_Bottomly_OriginalPhenotype.RData
- OverOptimism_in_GeneSetAnalysis-main/Results/Intermediate_results/optimRank_PADOG_GraftvsHost_Bottomly_PhenotypePermutations.RData
- OverOptimism_in_GeneSetAnalysis-main/Results/Intermediate_results/optimRank_PADOG_GraftvsHost_Pickrell_OriginalPhenotype.RData
- OverOptimism_in_GeneSetAnalysis-main/Results/Intermediate_results/optimRank_PADOG_GraftvsHost_Pickrell_PhenotypePermutations.RData
- OverOptimism_in_GeneSetAnalysis-main/Results/Intermediate_results/optimRank_PADOG_PrimaryImmunodeficiency_Bottomly_OriginalPhenotype.RData
- OverOptimism_in_GeneSetAnalysis-main/Results/Intermediate_results/optimRank_PADOG_PrimaryImmunodeficiency_Bottomly_PhenotypePermutations.RData
- OverOptimism_in_GeneSetAnalysis-main/Results/Intermediate_results/optimRank_PADOG_PrimaryImmunodeficiency_Pickrell_OriginalPhenotype.RData
- OverOptimism_in_GeneSetAnalysis-main/Results/Intermediate_results/optimRank_PADOG_PrimaryImmunodeficiency_Pickrell_PhenotypePermutations.RData
- OverOptimism_in_GeneSetAnalysis-main/Results/Intermediate_results/ORA_Results_Bottomly_OriginalPhenotype.RData
- OverOptimism_in_GeneSetAnalysis-main/Results/Intermediate_results/ORA_Results_Bottomly_PhenotypePermutations.RData
- OverOptimism_in_GeneSetAnalysis-main/Results/Intermediate_results/ORA_Results_Pickrell_OriginalPhenotype.RData
- OverOptimism_in_GeneSetAnalysis-main/Results/Intermediate_results/ORA_Results_Pickrell_PhenotypePermutations.RData
- OverOptimism_in_GeneSetAnalysis-main/Results/Intermediate_results/PADOG_Results_Bottomly_OriginalPhenotype.RData
- OverOptimism_in_GeneSetAnalysis-main/Results/Intermediate_results/PADOG_Results_Bottomly_PhenotypePermutations.RData
- OverOptimism_in_GeneSetAnalysis-main/Results/Intermediate_results/PADOG_Results_Pickrell_OriginalPhenotype.RData
- OverOptimism_in_GeneSetAnalysis-main/Results/Intermediate_results/PADOG_Results_Pickrell_PhenotypePermutations.RData
