# Supplementary material for: To Tweak or Not to Tweak. How Exploiting Flexibilities in Gene Set Analysis Leads to Overoptimism
Source: Biom J. 2024 Dec 19;67(1):e70016. doi: 10.1002/bimj.70016 (PMC11656295; doi:10.1002/bimj.70016)
Supplement: Supplementary file 1 — Supporting Information [file BIMJ-67-e70016-s002.zip › OverOptimism_in_GeneSetAnalysis-main/GeneExpression_data/Mapping_ENSEMBL_Human_Mouse.xlsx]

## Sheet: Tabelle1
human_entrez_gene	human_ensembl_gene	hgnc_id	human_name	human_symbol	human_chr	human_assert_ids	mouse_entrez_gene	mouse_ensembl_gene	mgi_id	mouse_name	mouse_symbol	mouse_chr	mouse_assert_ids	support
-	ENSG00000273658	-	-	-	12	ENSG00000273658	-	ENSMUSG00002076508	MGI:6847085	predicted gene, 55307	Gm55307	-	ENSMUSG00002076508	Ensembl
-	ENSG00000277994	-	-	-	12	ENSG00000277994	-	ENSMUSG00002075846	MGI:6847155	predicted gene, 55342	Gm55342	-	ENSMUSG00002075846	Ensembl
-	ENSG00000252011	-	-	-	1	ENSG00000252011	-	ENSMUSG00002076148	MGI:6847366	predicted gene, 55448	Gm55448	-	ENSMUSG00002076148	Ensembl
-	ENSG00000252550	-	-	-	13	ENSG00000252550	-	ENSMUSG00002076148	MGI:6847366	predicted gene, 55448	Gm55448	-	ENSMUSG00002076148	Ensembl
-	ENSG00000221711	-	-	-	4	ENSG00000221711	115487678	ENSMUSG00000080463	MGI:5452266	predicted gene, 22489	Gm22489	1	ENSMUSG00000080463	Ensembl
-	ENSG00000278144	-	-	-	11	ENSG00000278144	-	ENSMUSG00002076763	MGI:6847519	predicted gene, 55525	Gm55525	-	ENSMUSG00002076763	Ensembl
-	ENSG00000281808	-	-	-	9	ENSG00000281808	115485942	ENSMUSG00000077689	MGI:5452276	predicted gene, 22499	Gm22499	14	ENSMUSG00000077689	Ensembl
-	ENSG00000276304	-	-	-	3	ENSG00000276304	-	ENSMUSG00002076308	MGI:6847718	predicted gene, 55625	Gm55625	-	ENSMUSG00002076308	Ensembl
-	ENSG00000281808	-	-	-	9	ENSG00000281808	115486080	ENSMUSG00000088558	MGI:5452283	predicted gene, 22506	Gm22506	19	ENSMUSG00000088558	Ensembl
-	ENSG00000278404	-	-	-	22	ENSG00000278404	-	ENSMUSG00002075709	MGI:6847837	predicted gene, 55685	Gm55685	-	ENSMUSG00002075709	Ensembl
-	ENSG00000281808	-	-	-	9	ENSG00000281808	115485663	ENSMUSG00000089309	MGI:5454615	predicted gene, 24838	Gm24838	8	ENSMUSG00000089309	Ensembl
-	ENSG00000274520	-	-	-	2	ENSG00000274520	-	ENSMUSG00002076421	MGI:6848028	predicted gene, 55781	Gm55781	-	ENSMUSG00002076421	Ensembl
-	ENSG00000281808	-	-	-	9	ENSG00000281808	115486176	ENSMUSG00000119215	MGI:5452294	predicted gene, 22517	Gm22517	2	ENSMUSG00000119215	Ensembl
-	ENSG00000276229	-	-	-	2	ENSG00000276229	-	ENSMUSG00002076389	MGI:6848032	predicted gene, 55783	Gm55783	-	ENSMUSG00002076389	Ensembl
-	ENSG00000281808	-	-	-	9	ENSG00000281808	115486167	ENSMUSG00000119358	MGI:5454645	predicted gene, 24868	Gm24868	2	ENSMUSG00000119358	Ensembl
-	ENSG00000281295	-	-	-	22	ENSG00000281295	-	ENSMUSG00002075132	MGI:6848090	predicted gene, 55812	Gm55812	-	ENSMUSG00002075132	Ensembl
-	ENSG00000281808	-	-	-	9	ENSG00000281808	115485999	ENSMUSG00000088897	MGI:5452298	predicted gene, 22521	Gm22521	15	ENSMUSG00000088897	Ensembl
-	ENSG00000275856	-	-	-	6	ENSG00000275856	-	ENSMUSG00002076029	MGI:6848329	predicted gene, 55934	Gm55934	-	ENSMUSG00002076029	Ensembl
-	ENSG00000281808	-	-	-	9	ENSG00000281808	115486320	ENSMUSG00000088796	MGI:5452313	predicted gene, 22536	Gm22536	5	ENSMUSG00000088796	Ensembl
-	ENSG00000252249	-	-	-	6	ENSG00000252249	-	ENSMUSG00002076811	MGI:6848408	predicted gene, 55974	Gm55974	-	ENSMUSG00002076811	Ensembl
-	ENSG00000281808	-	-	-	9	ENSG00000281808	115486122	ENSMUSG00000088792	MGI:5452316	predicted gene, 22539	Gm22539	X	ENSMUSG00000088792	Ensembl
-	ENSG00000252719	-	-	-	X	ENSG00000252719	-	ENSMUSG00002076811	MGI:6848408	predicted gene, 55974	Gm55974	-	ENSMUSG00002076811	Ensembl
-	ENSG00000280554	-	-	-	15	ENSG00000280554	115487260	ENSMUSG00000064918	MGI:5452348	predicted gene, 22571	Gm22571	9	ENSMUSG00000064918	Ensembl
-	ENSG00000252011	-	-	-	1	ENSG00000252011	115487276	ENSMUSG00000065663	MGI:5452356	predicted gene, 22579	Gm22579	9	ENSMUSG00000065663	Ensembl
-	ENSG00000252550	-	-	-	13	ENSG00000252550	115487276	ENSMUSG00000065663	MGI:5452356	predicted gene, 22579	Gm22579	9	ENSMUSG00000065663	Ensembl
-	ENSG00000281808	-	-	-	9	ENSG00000281808	115485616	ENSMUSG00000118946	MGI:5454759	predicted gene, 24982	Gm24982	7	ENSMUSG00000118946	Ensembl
-	ENSG00000273961	-	-	-	7	ENSG00000273961	-	ENSMUSG00002075397	MGI:6848531	predicted gene, 56036	Gm56036	-	ENSMUSG00002075397	Ensembl
-	ENSG00000278334	-	-	-	7	ENSG00000278334	-	ENSMUSG00002075448	MGI:6848533	predicted gene, 56037	Gm56037	-	ENSMUSG00002075448	Ensembl
-	ENSG00000281311	-	-	-	17	ENSG00000281311	115487905	ENSMUSG00002076990	MGI:5452488	predicted gene, 22711	Gm22711	11	ENSMUSG00002076990	Ensembl
-	ENSG00000252249	-	-	-	6	ENSG00000252249	-	ENSMUSG00002074951	MGI:6848611	predicted gene, 56076	Gm56076	-	ENSMUSG00002074951	Ensembl
-	ENSG00000252719	-	-	-	X	ENSG00000252719	-	ENSMUSG00002074951	MGI:6848611	predicted gene, 56076	Gm56076	-	ENSMUSG00002074951	Ensembl
-	ENSG00000252011	-	-	-	1	ENSG00000252011	115487882	ENSMUSG00000065379	MGI:5452520	predicted gene, 22743	Gm22743	11	ENSMUSG00000065379	Ensembl
-	ENSG00000252550	-	-	-	13	ENSG00000252550	115487882	ENSMUSG00000065379	MGI:5452520	predicted gene, 22743	Gm22743	11	ENSMUSG00000065379	Ensembl
-	ENSG00000212395	-	-	-	9	ENSG00000212395	-	ENSMUSG00002076924	MGI:6848677	predicted gene, 56109	Gm56109	-	ENSMUSG00002076924	Ensembl
-	ENSG00000252762	-	-	-	4	ENSG00000252762	-	ENSMUSG00002076040	MGI:6848697	predicted gene, 56119	Gm56119	-	ENSMUSG00002076040	Ensembl
-	ENSG00000251974	-	-	-	2	ENSG00000251974	-	ENSMUSG00002076905	MGI:6848730	predicted gene, 56136	Gm56136	-	ENSMUSG00002076905	Ensembl
-	ENSG00000253067	-	-	-	5	ENSG00000253067	115487515	ENSMUSG00000093443	MGI:5452648	predicted gene, 22871	Gm22871	10	ENSMUSG00000093443	Ensembl
-	ENSG00000277948	-	-	-	2	ENSG00000277948	-	ENSMUSG00002074852	MGI:6848822	predicted gene, 56182	Gm56182	-	ENSMUSG00002074852	Ensembl
-	ENSG00000281808	-	-	-	9	ENSG00000281808	115485913	ENSMUSG00000077484	MGI:5455051	predicted gene, 25274	Gm25274	13	ENSMUSG00000077484	Ensembl
-	ENSG00000281808	-	-	-	9	ENSG00000281808	115486192	ENSMUSG00000119192	MGI:5452677	predicted gene, 22900	Gm22900	3	ENSMUSG00000119192	Ensembl
-	ENSG00000273767	-	-	-	10	ENSG00000273767	-	ENSMUSG00002076006	MGI:6848908	predicted gene, 56225	Gm56225	-	ENSMUSG00002076006	Ensembl
-	ENSG00000276730	-	-	-	9	ENSG00000276730	-	ENSMUSG00002076534	MGI:6848988	predicted gene, 56265	Gm56265	-	ENSMUSG00002076534	Ensembl
-	ENSG00000252204	-	-	-	12	ENSG00000252204	-	ENSMUSG00002074943	MGI:6849148	predicted gene, 56345	Gm56345	-	ENSMUSG00002074943	Ensembl
-	ENSG00000281808	-	-	-	9	ENSG00000281808	115485621	ENSMUSG00000077693	MGI:5455122	predicted gene, 25345	Gm25345	7	ENSMUSG00000077693	Ensembl
-	ENSG00000221711	-	-	-	4	ENSG00000221711	-	ENSMUSG00002076646	MGI:6849192	predicted gene, 56367	Gm56367	-	ENSMUSG00002076646	Ensembl
-	ENSG00000281808	-	-	-	9	ENSG00000281808	115486172	ENSMUSG00000089575	MGI:5452782	predicted gene, 23005	Gm23005	2	ENSMUSG00000089575	Ensembl
-	ENSG00000273908	-	-	-	11	ENSG00000273908	-	ENSMUSG00002076543	MGI:6849226	predicted gene, 56384	Gm56384	-	ENSMUSG00002076543	Ensembl
-	ENSG00000252139	-	-	-	18	ENSG00000252139	115489088	ENSMUSG00000089625	MGI:5455220	predicted gene, 25443	Gm25443	19	ENSMUSG00000089625	Ensembl
-	ENSG00000281808	-	-	-	9	ENSG00000281808	115485818	ENSMUSG00000088510	MGI:5452813	predicted gene, 23036	Gm23036	1	ENSMUSG00000088510	Ensembl
-	ENSG00000281808	-	-	-	9	ENSG00000281808	115486281	ENSMUSG00000088515	MGI:5452820	predicted gene, 23043	Gm23043	4	ENSMUSG00000088515	Ensembl
-	ENSG00000275266	-	-	-	11	ENSG00000275266	-	ENSMUSG00002076121	MGI:6849298	predicted gene, 56420	Gm56420	-	ENSMUSG00002076121	Ensembl
-	ENSG00000281808	-	-	-	9	ENSG00000281808	115486201	ENSMUSG00000077441	MGI:5452908	predicted gene, 23131	Gm23131	3	ENSMUSG00000077441	Ensembl
-	ENSG00000274866	-	-	-	11	ENSG00000274866	-	ENSMUSG00002075214	MGI:6849300	predicted gene, 56421	Gm56421	-	ENSMUSG00002075214	Ensembl
-	ENSG00000281808	-	-	-	9	ENSG00000281808	115485980	ENSMUSG00000118903	MGI:5452916	predicted gene, 23139	Gm23139	15	ENSMUSG00000118903	Ensembl
-	ENSG00000276859	-	-	-	20	ENSG00000276859	-	ENSMUSG00002076469	MGI:6849372	predicted gene, 56457	Gm56457	-	ENSMUSG00002076469	Ensembl
-	ENSG00000274491	-	-	-	20	ENSG00000274491	-	ENSMUSG00002076297	MGI:6849374	predicted gene, 56458	Gm56458	-	ENSMUSG00002076297	Ensembl
-	ENSG00000275372	-	-	-	2	ENSG00000275372	-	ENSMUSG00002074931	MGI:6849408	predicted gene, 56475	Gm56475	-	ENSMUSG00002074931	Ensembl
-	ENSG00000277444	-	-	-	2	ENSG00000277444	-	ENSMUSG00002076317	MGI:6849412	predicted gene, 56477	Gm56477	-	ENSMUSG00002076317	Ensembl
-	ENSG00000281808	-	-	-	9	ENSG00000281808	115486162	ENSMUSG00000119525	MGI:5453038	predicted gene, 23261	Gm23261	2	ENSMUSG00000119525	Ensembl
-	ENSG00000281808	-	-	-	9	ENSG00000281808	115485906	ENSMUSG00000077655	MGI:5453096	predicted gene, 23319	Gm23319	13	ENSMUSG00000077655	Ensembl
-	ENSG00000281808	-	-	-	9	ENSG00000281808	115486041	ENSMUSG00000089427	MGI:5455782	predicted gene, 26005	Gm26005	17	ENSMUSG00000089427	Ensembl
-	ENSG00000281808	-	-	-	9	ENSG00000281808	115486315	ENSMUSG00000077592	MGI:5455790	predicted gene, 26013	Gm26013	5	ENSMUSG00000077592	Ensembl
-	ENSG00000275908	-	-	-	16	ENSG00000275908	-	ENSMUSG00000080542	MGI:3799640	RNA, U4atac small nuclear (U12-dependent splicing)	Rnu4atac	-	ENSMUSG00000080542	Ensembl
-	ENSG00000281808	-	-	-	9	ENSG00000281808	115486377	ENSMUSG00000088362	MGI:5453275	predicted gene, 23498	Gm23498	6	ENSMUSG00000088362	Ensembl
-	ENSG00000281808	-	-	-	9	ENSG00000281808	115485788	ENSMUSG00000077252	MGI:5455854	predicted gene, 26077	Gm26077	1	ENSMUSG00000077252	Ensembl
-	ENSG00000252139	-	-	-	18	ENSG00000252139	100217466	ENSMUSG00000088689	MGI:3819483	small Cajal body-specific RNA 17	Scarna17	18	ENSMUSG00000088689	Ensembl
-	ENSG00000201882	-	-	-	X	ENSG00000201882	100216535	ENSMUSG00000077506	MGI:3819489	small Cajal body-specific RNA 9	Scarna9	9	ENSMUSG00000077506	Ensembl
-	ENSG00000273885	-	-	-	11	ENSG00000273885	100216535	ENSMUSG00000077506	MGI:3819489	small Cajal body-specific RNA 9	Scarna9	9	ENSMUSG00000077506	Ensembl
-	ENSG00000251940	-	-	-	22	ENSG00000251940	100113364	ENSMUSG00000093413	MGI:3819490	small nucleolar RNA, H/ACA box 15	Snora15	5	ENSMUSG00000093413	Ensembl
-	ENSG00000281808	-	-	-	9	ENSG00000281808	115485673	ENSMUSG00000088311	MGI:5455961	predicted gene, 26184	Gm26184	8	ENSMUSG00000088311	Ensembl
-	ENSG00000199927	-	-	-	3	ENSG00000199927	19852	ENSMUSG00000104921	MGI:97979	small nucleolar RNA, C/D box 3B, pseudogene 1	Snord3b-ps1	19	ENSMUSG00000104921	Ensembl
-	ENSG00000277492	-	-	-	X	ENSG00000277492	19852	ENSMUSG00000104921	MGI:97979	small nucleolar RNA, C/D box 3B, pseudogene 1	Snord3b-ps1	19	ENSMUSG00000104921	Ensembl
-	ENSG00000252408	-	-	-	19	ENSG00000252408	115489209	ENSMUSG00000064536	MGI:5453392	predicted gene, 23615	Gm23615	X	ENSMUSG00000064536	Ensembl
-	ENSG00000281808	-	-	-	9	ENSG00000281808	115485618	ENSMUSG00000119548	MGI:5456065	predicted gene, 26288	Gm26288	7	ENSMUSG00000119548	Ensembl
-	ENSG00000220986	-	-	-	5	ENSG00000220986	115489242	ENSMUSG00002076423	MGI:5453563	predicted gene, 23786	Gm23786	X	ENSMUSG00002076423	Ensembl
-	ENSG00000201827	-	-	-	3	ENSG00000201827	115485865	ENSMUSG00000065004	MGI:5456103	predicted gene, 26326	Gm26326	12	ENSMUSG00000065004	Ensembl
-	ENSG00000252045	-	-	-	21	ENSG00000252045	115485865	ENSMUSG00000065004	MGI:5456103	predicted gene, 26326	Gm26326	12	ENSMUSG00000065004	Ensembl
-	ENSG00000281808	-	-	-	9	ENSG00000281808	115485910	ENSMUSG00000119737	MGI:5453700	predicted gene, 23923	Gm23923	13	ENSMUSG00000119737	Ensembl
-	ENSG00000281808	-	-	-	9	ENSG00000281808	115485801	ENSMUSG00000088848	MGI:5456129	predicted gene, 26352	Gm26352	1	ENSMUSG00000088848	Ensembl
-	ENSG00000281808	-	-	-	9	ENSG00000281808	115486232	ENSMUSG00000088846	MGI:5456131	predicted gene, 26354	Gm26354	3	ENSMUSG00000088846	Ensembl
-	ENSG00000281808	-	-	-	9	ENSG00000281808	115486166	ENSMUSG00000119806	MGI:5453854	predicted gene, 24077	Gm24077	2	ENSMUSG00000119806	Ensembl
-	ENSG00000281159	-	-	-	2	ENSG00000281159	115487888	ENSMUSG00002074894	MGI:5456190	predicted gene, 26413	Gm26413	11	ENSMUSG00002074894	Ensembl
-	ENSG00000252011	-	-	-	1	ENSG00000252011	115488212	ENSMUSG00000119589	MGI:5453872	predicted gene, 24095	Gm24095	13	ENSMUSG00000119589	Ensembl
-	ENSG00000252550	-	-	-	13	ENSG00000252550	115488212	ENSMUSG00000119589	MGI:5453872	predicted gene, 24095	Gm24095	13	ENSMUSG00000119589	Ensembl
-	ENSG00000281808	-	-	-	9	ENSG00000281808	115486144	ENSMUSG00000119486	MGI:5456199	predicted gene, 26422	Gm26422	2	ENSMUSG00000119486	Ensembl
-	ENSG00000212371	-	-	-	14	ENSG00000212371	115487044	ENSMUSG00000065089	MGI:5456270	predicted gene, 26493	Gm26493	8	ENSMUSG00000065089	Ensembl
-	ENSG00000281808	-	-	-	9	ENSG00000281808	115486170	ENSMUSG00000119619	MGI:5453976	predicted gene, 24199	Gm24199	2	ENSMUSG00000119619	Ensembl
-	ENSG00000281808	-	-	-	9	ENSG00000281808	115485661	ENSMUSG00000088883	MGI:5453989	predicted gene, 24212	Gm24212	8	ENSMUSG00000088883	Ensembl
-	ENSG00000281808	-	-	-	9	ENSG00000281808	115485760	ENSMUSG00000088257	MGI:5454063	predicted gene, 24286	Gm24286	10	ENSMUSG00000088257	Ensembl
-	ENSG00000201592	-	-	-	X	ENSG00000201592	115487283	ENSMUSG00000077394	MGI:5454116	predicted gene, 24339	Gm24339	9	ENSMUSG00000077394	Ensembl
-	ENSG00000275146	-	-	-	11	ENSG00000275146	115487283	ENSMUSG00000077394	MGI:5454116	predicted gene, 24339	Gm24339	9	ENSMUSG00000077394	Ensembl
-	ENSG00000281808	-	-	-	9	ENSG00000281808	115485967	ENSMUSG00000089331	MGI:5454122	predicted gene, 24345	Gm24345	14	ENSMUSG00000089331	Ensembl
-	ENSG00000281808	-	-	-	9	ENSG00000281808	115486231	ENSMUSG00000089220	MGI:5451851	predicted gene, 22074	Gm22074	3	ENSMUSG00000089220	Ensembl
-	ENSG00000281808	-	-	-	9	ENSG00000281808	115485909	ENSMUSG00000118925	MGI:5451892	predicted gene, 22115	Gm22115	13	ENSMUSG00000118925	Ensembl
-	ENSG00000252249	-	-	-	6	ENSG00000252249	-	ENSMUSG00002075605	MGI:6845666	predicted gene, 54594	Gm54594	-	ENSMUSG00002075605	Ensembl
-	ENSG00000252719	-	-	-	X	ENSG00000252719	-	ENSMUSG00002075605	MGI:6845666	predicted gene, 54594	Gm54594	-	ENSMUSG00002075605	Ensembl
-	ENSG00000252296	-	-	-	X	ENSG00000252296	-	ENSMUSG00002076490	MGI:6845746	predicted gene, 54634	Gm54634	-	ENSMUSG00002076490	Ensembl
-	ENSG00000281808	-	-	-	9	ENSG00000281808	115486160	ENSMUSG00000088444	MGI:5451964	predicted gene, 22187	Gm22187	2	ENSMUSG00000088444	Ensembl
-	ENSG00000201384	-	-	-	14	ENSG00000201384	-	ENSMUSG00002075155	MGI:6846039	predicted gene, 54781	Gm54781	-	ENSMUSG00002075155	Ensembl
-	ENSG00000252011	-	-	-	1	ENSG00000252011	115488211	ENSMUSG00000119163	MGI:5454316	predicted gene, 24539	Gm24539	13	ENSMUSG00000119163	Ensembl
-	ENSG00000252550	-	-	-	13	ENSG00000252550	115488211	ENSMUSG00000119163	MGI:5454316	predicted gene, 24539	Gm24539	13	ENSMUSG00000119163	Ensembl
-	ENSG00000281808	-	-	-	9	ENSG00000281808	115485819	ENSMUSG00000089275	MGI:5454325	predicted gene, 24548	Gm24548	1	ENSMUSG00000089275	Ensembl
-	ENSG00000281808	-	-	-	9	ENSG00000281808	115486174	ENSMUSG00000088633	MGI:5452090	predicted gene, 22313	Gm22313	2	ENSMUSG00000088633	Ensembl
-	ENSG00000281808	-	-	-	9	ENSG00000281808	115486000	ENSMUSG00000089279	MGI:5454331	predicted gene, 24554	Gm24554	15	ENSMUSG00000089279	Ensembl
-	ENSG00000222604	-	-	-	14	ENSG00000222604	-	ENSMUSG00002075355	MGI:6846441	predicted gene, 54983	Gm54983	-	ENSMUSG00002075355	Ensembl
-	ENSG00000281808	-	-	-	9	ENSG00000281808	115486227	ENSMUSG00000087776	MGI:5452099	predicted gene, 22322	Gm22322	3	ENSMUSG00000087776	Ensembl
-	ENSG00000281808	-	-	-	9	ENSG00000281808	115486306	ENSMUSG00000077735	MGI:5454333	predicted gene, 24556	Gm24556	5	ENSMUSG00000077735	Ensembl
-	ENSG00000281808	-	-	-	9	ENSG00000281808	115485936	ENSMUSG00000077158	MGI:5454355	predicted gene, 24578	Gm24578	14	ENSMUSG00000077158	Ensembl
-	ENSG00000276919	-	-	-	14	ENSG00000276919	-	ENSMUSG00002074892	MGI:6846666	predicted gene, 55096	Gm55096	-	ENSMUSG00002074892	Ensembl
-	ENSG00000281808	-	-	-	9	ENSG00000281808	115485619	ENSMUSG00000077150	MGI:5454358	predicted gene, 24581	Gm24581	7	ENSMUSG00000077150	Ensembl
-	ENSG00000252993	-	-	-	10	ENSG00000252993	-	ENSMUSG00002076413	MGI:6846755	predicted gene, 55141	Gm55141	-	ENSMUSG00002076413	Ensembl
-	ENSG00000251735	-	-	-	14	ENSG00000251735	-	ENSMUSG00002076715	MGI:6846839	predicted gene, 55183	Gm55183	-	ENSMUSG00002076715	Ensembl
-	ENSG00000252011	-	-	-	1	ENSG00000252011	-	ENSMUSG00002076359	MGI:6846841	predicted gene, 55184	Gm55184	-	ENSMUSG00002076359	Ensembl
-	ENSG00000252409	-	-	-	3	ENSG00000252409	115489635	ENSMUSG00000087739	MGI:5454421	predicted gene, 24644	Gm24644	2	ENSMUSG00000087739	Ensembl
-	ENSG00000252550	-	-	-	13	ENSG00000252550	-	ENSMUSG00002076359	MGI:6846841	predicted gene, 55184	Gm55184	-	ENSMUSG00002076359	Ensembl
-	ENSG00000276919	-	-	-	14	ENSG00000276919	-	ENSMUSG00002075639	MGI:6846887	predicted gene, 55207	Gm55207	-	ENSMUSG00002075639	Ensembl
-	ENSG00000277583	-	-	-	7	ENSG00000277583	-	ENSMUSG00002076529	MGI:6846897	predicted gene, 55212	Gm55212	-	ENSMUSG00002076529	Ensembl
-	ENSG00000278526	-	-	-	7	ENSG00000278526	-	ENSMUSG00002074961	MGI:6846908	predicted gene, 55218	Gm55218	-	ENSMUSG00002074961	Ensembl
-	ENSG00000199815	-	-	-	3	ENSG00000199815	-	ENSMUSG00000064858	-	small nucleolar RNA, H/ACA box 43 [Source:MGI Symbol;Acc:MGI:4360066]	Snora43	2	ENSMUSG00000064858	Ensembl
-	ENSG00000199815	-	-	-	3	ENSG00000199815	-	ENSMUSG00000064877	-	predicted gene, 23377 [Source:MGI Symbol;Acc:MGI:5453154]	Gm23377	9	ENSMUSG00000064877	Ensembl
-	ENSG00000199927	-	-	-	3	ENSG00000199927	-	ENSMUSG00000105037	-	predicted gene, 25203 [Source:MGI Symbol;Acc:MGI:5454980]	Gm25203	12	ENSMUSG00000105037	Ensembl
-	ENSG00000199927	-	-	-	3	ENSG00000199927	-	ENSMUSG00002076218	-	-	-	1	ENSMUSG00002076218	Ensembl
-	ENSG00000202216	-	-	-	2	ENSG00000202216	-	ENSMUSG00000064858	-	small nucleolar RNA, H/ACA box 43 [Source:MGI Symbol;Acc:MGI:4360066]	Snora43	2	ENSMUSG00000064858	Ensembl
-	ENSG00000202216	-	-	-	2	ENSG00000202216	-	ENSMUSG00000064877	-	predicted gene, 23377 [Source:MGI Symbol;Acc:MGI:5453154]	Gm23377	9	ENSMUSG00000064877	Ensembl
-	ENSG00000220986	-	-	-	5	ENSG00000220986	-	ENSMUSG00002076517	-	-	-	4	ENSMUSG00002076517	Ensembl
-	ENSG00000277492	-	-	-	X	ENSG00000277492	-	ENSMUSG00000105037	-	predicted gene, 25203 [Source:MGI Symbol;Acc:MGI:5454980]	Gm25203	12	ENSMUSG00000105037	Ensembl
-	ENSG00000277492	-	-	-	X	ENSG00000277492	-	ENSMUSG00002076218	-	-	-	1	ENSMUSG00002076218	Ensembl
-	ENSG00000281159	-	-	-	2	ENSG00000281159	-	ENSMUSG00002076937	-	-	-	3	ENSMUSG00002076937	Ensembl
-	ENSG00000249967	-	novel protein	-	10	HUMAN02419,OG6_101496,ENOG5035AZ6,ENSP00000359683	84095	ENSMUSG00000025178	MGI:1934031	phosphatidylinositol 4-kinase type 2 alpha	Pi4k2a	19	MOUSE25888,OG6_101496,ENOG5035AZ6,ENSMUSP00000069284	OMA,OrthoMCL,EggNOG,Treefam
-	ENSG00000258311	-	novel protein	-	12	ENOG5035PNQ,ENSP00000447650,Phy00082VZ_HUMAN,HUMAN13276	14533	ENSMUSG00000090247	MGI:1195276	biogenesis of lysosomal organelles complex-1, subunit 1	Bloc1s1	10	ENOG5035PNQ,ENSMUSP00000026405,Phy0009TSM_MOUSE,MOUSE01650	EggNOG,Treefam,PhylomeDB,OMA
-	ENSG00000256349	-	novel protein	-	11	HUMAN07406,OG6_104705,ENOG5035I9Q,ENSP00000398526	52028	ENSMUSG00000006464	MGI:1277215	Bardet-Biedl syndrome 1 (human)	Bbs1	19	MOUSE24884,OG6_104705,ENOG5035I9Q,ENSMUSP00000055321	OMA,OrthoMCL,EggNOG,Treefam
-	ENSG00000260537	-	novel protein, DDX19B and DDX19A readthrough	-	16	ENOG5035NXU,ENSP00000454699,OG6_101341,HUMAN29472	234733	ENSMUSG00000033658	MGI:2148251	DEAD box helicase 19b	Ddx19b	8	ENOG5035NXU,ENSMUSP00000038551,OG6_101341,MOUSE58254	EggNOG,Treefam,OrthoMCL,OMA
-	ENSG00000258417	-	novel protein	-	8	OG6_118810,HUMAN95513,ENSP00000262283,ENOG5035KF9	18256	ENSMUSG00000015001	MGI:1313269	otoconin 90	Oc90	15	OG6_118810,MOUSE15466,ENSMUSP00000062865,ENOG5035KF9	OrthoMCL,OMA,Treefam,EggNOG
-	ENSG00000263620	-	novel protein	-	17	ENOG5035PQP,ENSP00000464383,OG6_103752,HUMAN31627	22318	ENSMUSG00000020894	MGI:1313277	vesicle-associated membrane protein 2	Vamp2	11	ENOG5035PQP,ENSMUSP00000021273,OG6_103752,MOUSE05409	EggNOG,Treefam,OrthoMCL,OMA
-	ENSG00000260914	-	novel protein	-	16	ENOG5035NGJ,ENSP00000461295,OG6_100670,HUMAN29348	116733	ENSMUSG00000031913	MGI:1890520	vacuolar protein sorting 4A	Vps4a	8	ENOG5035NGJ,ENSMUSP00000034388,OG6_100670,MOUSE57800	EggNOG,Treefam,OrthoMCL,OMA
-	ENSG00000206549	-	novel protein identical to PRSS50	-	3	HUMAN69676,OG6_135075,ENOG5035H2Q,Phy0008DMP_HUMAN	235631	ENSMUSG00000048752	MGI:2447303	protease, serine 50	Prss50	9	MOUSE63611,OG6_135075,ENOG5035H2Q,Phy0009WVO_MOUSE	OMA,OrthoMCL,EggNOG,PhylomeDB
-	ENSG00000250264	-	novel protein, TAP2-HLA-DOB readthrough	-	6	OG6_116057,HUMAN84231,ENSP00000391806,ENOG5035N2B	21355	ENSMUSG00000024339	MGI:98484	transporter 2, ATP-binding cassette, sub-family B (MDR/TAP)	Tap2	17	OG6_116057,MOUSE20141,ENSMUSP00000025197,ENOG5035N2B	OrthoMCL,OMA,Treefam,EggNOG
-	ENSG00000254692	-	novel protein	-	14	ENOG5035IEF,ENSP00000433967,OG6_104461,HUMAN18655	74140	ENSMUSG00000002320	MGI:1921390	transmembrane 9 superfamily member 1	Tm9sf1	14	ENOG5035IEF,ENSMUSP00000113782,OG6_104461,MOUSE14641	EggNOG,Treefam,OrthoMCL,OMA
-	ENSG00000255730	-	novel protein	-	19	ENOG5035IQX,ENSP00000443246,OG6_101723,HUMAN43749	12039	ENSMUSG00000060376	MGI:107701	branched chain ketoacid dehydrogenase E1, alpha polypeptide	Bckdha	7	ENOG5035IQX,ENSMUSP00000071292,OG6_101723,MOUSE51327	EggNOG,Treefam,OrthoMCL,OMA
-	ENSG00000256500	-	novel protein	-	14	ENOG5035JRI,ENSP00000439065,OG6_102564,HUMAN21481	16593	ENSMUSG00000021288	MGI:107978	kinesin light chain 1	Klc1	12	ENOG5035JRI,ENSMUSP00000082004,OG6_102564,MOUSE07970	EggNOG,Treefam,OrthoMCL,OMA
-	ENSG00000173366	-	novel twinfilin, actin-binding protein, homolog 2 (Drosophila) (TWF2) and toll-like receptor 9 (TLR9) protein	-	3	ENSP00000417517,OG6_116922,HUMAN70428,ENOG5035CTP	81897	ENSMUSG00000045322	MGI:1932389	toll-like receptor 9	Tlr9	9	ENSMUSP00000082207,OG6_116922,MOUSE60630,ENOG5035CTP	Treefam,OrthoMCL,OMA,EggNOG
-	ENSG00000259529	-	novel transcript	-	14	ENSP00000457512,OG6_106001,HUMAN18621	268749	ENSMUSG00000047098	MGI:1934704	ring finger protein 31	Rnf31	14	ENSMUSP00000019443,OG6_106001,MOUSE14578	Treefam,OrthoMCL,OMA
-	ENSG00000278263	-	novel protein, identical to IGHV4-4	-	15	ENSG00000278263,HUMAN|Ensembl=ENSG00000278263|UniProtKB=A0A087WW49,HUMAN21805	435321	ENSMUSG00000076676	MGI:3646760	immunoglobulin heavy variable V12-3	Ighv12-3	12	ENSMUSG00000076676,MOUSE|MGI=MGI=3646760|UniProtKB=A0A075B5T1,MOUSE08460	Ensembl,Panther,OMA
-	ENSG00000248751	-	novel protein	-	22	ENOG5035E3Q,ENSP00000401535,Phy0024FCZ_HUMAN	103724	ENSMUSG00000034412	MGI:2144164	TBC1 domain family, member 10a	Tbc1d10a	11	ENOG5035E3Q,ENSMUSP00000036861,Phy000A1BS_MOUSE	EggNOG,Treefam,PhylomeDB
-	ENSG00000254553	-	novel transcript	-	1	OG6_117365,HUMAN48677,ENSP00000455300	215627	ENSMUSG00000048485	MGI:2387181	zinc finger and BTB domain containing 8b	Zbtb8b	4	OG6_117365,MOUSE39568,ENSMUSP00000101661	OrthoMCL,OMA,Treefam
-	ENSG00000262660	-	novel protein	-	17	ENOG5035D0X,ENSP00000461324,OG6_104245	27376	ENSMUSG00000025792	MGI:1353497	solute carrier family 25 (mitochondrial carrier, dicarboxylate transporter), member 10	Slc25a10	11	ENOG5035D0X,ENSMUSP00000026899,OG6_104245	EggNOG,Treefam,OrthoMCL
-	ENSG00000264058	-	novel transcript	-	17	ENSP00000463483,OG6_118882,HUMAN33552	268481	ENSMUSG00000035849	MGI:2442728	keratin 222	Krt222	11	ENSMUSP00000099421,OG6_118882,MOUSE03610	Treefam,OrthoMCL,OMA
-	ENSG00000256591	-	novel transcript	-	11	HUMAN06433,ENSP00000443130,ENOG50359P0	66072	ENSMUSG00000024668	MGI:1913322	succinate dehydrogenase complex assembly factor 2	Sdhaf2	19	MOUSE26044,ENSMUSP00000025570,ENOG50359P0	OMA,Treefam,EggNOG
-	ENSG00000267228	-	novel transcript	-	18	ENSP00000465194,OG6_103811,HUMAN38378	66191	ENSMUSG00000090000	MGI:1913441	immediate early response 3 interacting protein 1	Ier3ip1	18	ENSMUSP00000026487,OG6_103811,MOUSE24401	Treefam,OrthoMCL,OMA
-	ENSG00000249773	-	novel zinc finger protein 713 (ZNF713) and mitochondrial ribosomal protein S17 (MRPS17) protein	-	7	ENSP00000390331,ENOG5035Q1X,OG6_100208	66258	ENSMUSG00000034211	MGI:1913508	mitochondrial ribosomal protein S17	Mrps17	5	ENSMUSP00000114012,ENOG5035Q1X,OG6_100208	Treefam,EggNOG,OrthoMCL
-	ENSG00000266202	-	novel protein	-	17	ENOG5035R30,ENSP00000462879,OG6_109544	66274	ENSMUSG00000072640	MGI:1913524	LYR motif containing 9	Lyrm9	11	ENOG5035R30,ENSMUSP00000127853,OG6_109544	EggNOG,Treefam,OrthoMCL
-	ENSG00000255432	-	novel protein	-	11	ENOG5035Q4S,ENSP00000435188,HUMAN06596	66276	ENSMUSG00000071653	MGI:1913526	RIKEN cDNA 1810009A15 gene	1810009A15Rik	19	ENOG5035Q4S,ENSMUSP00000093970,MOUSE25878	EggNOG,Treefam,OMA
-	ENSG00000260861	-	novel protein, SIRPB1-SIRPD readthrough	-	20	ENOG5035Q11,ENSP00000454437,OG6_134939	381484	ENSMUSG00000078780	MGI:3779469	predicted gene 5150	Gm5150	3	ENOG5035Q11,ENSMUSP00000103984,OG6_134939	EggNOG,Treefam,OrthoMCL
-	ENSG00000142539	-	novel protein	-	19	ENOG5035EZ5,OG6_135021,HUMAN45328	272382	ENSMUSG00000008193	MGI:892986	Spi-B transcription factor (Spi-1/PU.1 related)	Spib	7	ENOG5035EZ5,OG6_135021,MOUSE52319	EggNOG,OrthoMCL,OMA
-	ENSG00000259753	-	novel protein	-	17	ENSP00000456711,OG6_100678,HUMAN34532	16416	ENSMUSG00000020689	MGI:96612	integrin beta 3	Itgb3	11	ENSMUSP00000021028,OG6_100678,MOUSE05791	Treefam,OrthoMCL,OMA
-	ENSG00000213204	-	novel transcript, C6orf165-SLC35A1 readthrough	-	6	Phy0008HCB_HUMAN,OG6_104627,HUMAN85715	69329	ENSMUSG00000028294	MGI:1916579	cilia and flagella associated protein 206	Cfap206	4	Phy001S280_MOUSE,OG6_104627,MOUSE42523	PhylomeDB,OrthoMCL,OMA
-	ENSG00000267740	-	novel protein	-	19	ENOG5035Q6F,ENSP00000466639,HUMAN40050	69875	ENSMUSG00000002379	MGI:1917125	NADH:ubiquinone oxidoreductase subunit A11	Ndufa11	17	ENOG5035Q6F,ENSMUSP00000002452,MOUSE20287	EggNOG,Treefam,OMA
-	ENSG00000278263	-	novel protein, identical to IGHV4-4	-	15	ENSG00000278263,HUMAN|Ensembl=ENSG00000278263|UniProtKB=A0A087WW49,HUMAN21805	780803	ENSMUSG00000093838	MGI:4439534	immunoglobulin heavy variable 3-1	Ighv3-1	12	ENSMUSG00000093838,MOUSE|MGI=MGI=4439534|UniProtKB=A0A075B5S6,MOUSE08408	Ensembl,Panther,OMA
-	ENSG00000264668	-	novel protein	-	8	OG6_140551,HUMAN95810,ENSP00000428966	22701	ENSMUSG00000047003	MGI:99186	zinc finger protein 41	Zfp41	15	OG6_140551,MOUSE15922,ENSMUSP00000124626	OrthoMCL,OMA,Treefam
-	ENSG00000258539	-	novel transcript, METTL10-FAM53B readthrough	-	10	HUMAN03300,OG6_103983,ENSP00000455755	72096	ENSMUSG00000030960	MGI:1919346	EEF1A lysine methyltransferase 2	Eef1akmt2	7	MOUSE55776,OG6_103983,ENSMUSP00000033257	OMA,OrthoMCL,Treefam
-	ENSG00000275163	-	potassium large conductance calcium-activated channel, subfamily M, beta member 2 (KCNMB2-IT1 - KCNMB2 readthrough transcript)	-	3	OG6_109352,HUMAN73484,ENOG5035EDA	72413	ENSMUSG00000037610	MGI:1919663	potassium large conductance calcium-activated channel, subfamily M, beta member 2	Kcnmb2	3	OG6_109352,MOUSE39271,ENOG5035EDA	OrthoMCL,OMA,EggNOG
-	ENSG00000269741	-	novel transcript	-	19	Phy00089O4_HUMAN,OG6_131193,HUMAN45441	101533	ENSMUSG00000047884	MGI:1921082	kallikrein related-peptidase 9	Klk9	7	Phy0009JVW_MOUSE,OG6_131193,MOUSE51691	PhylomeDB,OrthoMCL,OMA
-	ENSG00000278263	-	novel protein, identical to IGHV4-4	-	15	ENSG00000278263,HUMAN|Ensembl=ENSG00000278263|UniProtKB=A0A087WW49,HUMAN21805	780829	ENSMUSG00000076672	MGI:4439856	immunoglobulin heavy variable 3-6	Ighv3-6	12	ENSMUSG00000076672,MOUSE|MGI=MGI=4439856|UniProtKB=P18531,MOUSE08451	Ensembl,Panther,OMA
-	ENSG00000251184	-	novel protein	-	9	HUMAN98790,OG6_207649,ENOG5035GZ5	-	ENSMUSG00000098794	MGI:5547774	predicted gene, 28038	Gm28038	-	MOUSE32985,OG6_207649,ENOG5035GZ5	OMA,OrthoMCL,EggNOG
-	ENSG00000241690	-	novel protein	-	20	ENOG5035S7Q,OG6_207633,HUMAN55898	-	ENSMUSG00000100963	MGI:5579078	predicted gene 28372	Gm28372	-	ENOG5035S7Q,OG6_207633,MOUSE34259	EggNOG,OrthoMCL,OMA
-	ENSG00000244255	-	novel complement component 2 (C2) and complement factor B (CFB) protein	-	6	OG6_106984,HUMAN84090,ENSP00000410815	-	ENSMUSG00000092511	MGI:5142012	predicted gene 20547	Gm20547	-	OG6_106984,MOUSE20435,ENSMUSP00000117677	OrthoMCL,OMA,Treefam
-	ENSG00000204003	-	novel protein	-	9	ENSP00000399627,HUMAN99330,OG6_134933	620709	ENSMUSG00000045684	MGI:3045364	lipocalin 6	Lcn6	2	ENSMUSP00000109837,MOUSE34723,OG6_134933	Treefam,OMA,OrthoMCL
-	ENSG00000256646	-	novel PSMA2 and C7orf25 readthrough	-	7	OG6_101969,HUMAN88645,ENSP00000455744	19166	ENSMUSG00000015671	MGI:104885	proteasome subunit alpha 2	Psma2	13	OG6_101969,MOUSE12019,ENSMUSP00000129767	OrthoMCL,OMA,Treefam
-	ENSG00000256861	-	novel protein	-	12	ENSP00000454454,OG6_101460,HUMAN16019	77573	ENSMUSG00000029434	MGI:1924823	VPS33A CORVET/HOPS core subunit	Vps33a	5	ENSMUSP00000031388,OG6_101460,MOUSE44044	Treefam,OrthoMCL,OMA
-	ENSG00000262633	-	novel protein	-	17	ENSP00000461460,OG6_102735,HUMAN34503	56494	ENSMUSG00000020946	MGI:1927204	golgi SNAP receptor complex member 2	Gosr2	11	ENSMUSP00000021329,OG6_102735,MOUSE05653	Treefam,OrthoMCL,OMA
-	ENSG00000278263	-	novel protein, identical to IGHV4-4	-	15	ENSG00000278263,HUMAN|Ensembl=ENSG00000278263|UniProtKB=A0A087WW49,HUMAN21805	668438	ENSMUSG00000094029	MGI:3643949	immunoglobulin heavy variable V3-3	Ighv3-3	12	ENSMUSG00000094029,MOUSE|MGI=MGI=3643949|UniProtKB=A0A075B5S4,MOUSE08433	Ensembl,Panther,OMA
-	ENSG00000198211	-	novel protein (MC1R-TUBB3 readthrough)	-	16	ENOG5035KXV,ENSP00000451560,OG6_100137	22152	ENSMUSG00000062380	MGI:107813	tubulin, beta 3 class III	Tubb3	8	ENOG5035KXV,ENSMUSP00000071134,OG6_100137	EggNOG,Treefam,OrthoMCL
-	ENSG00000278263	-	novel protein, identical to IGHV4-4	-	15	ENSG00000278263,HUMAN|Ensembl=ENSG00000278263|UniProtKB=A0A087WW49,HUMAN21805	629833	ENSMUSG00000103939	MGI:3644034	immunoglobulin heavy variable V3-4	Ighv3-4	12	ENSMUSG00000103939,MOUSE|MGI=MGI=3644034|UniProtKB=A0A0A6YXF1,MOUSE08440	Ensembl,Panther,OMA
-	ENSG00000144785	-	novel protein	-	12	ENOG5035GX3,ENSP00000446743,HUMAN13502	56530	ENSMUSG00000025381	MGI:1928477	canopy FGF signaling regulator 2	Cnpy2	10	ENOG5035GX3,ENSMUSP00000026446,MOUSE01431	EggNOG,Treefam,OMA
-	ENSG00000278263	-	novel protein, identical to IGHV4-4	-	15	ENSG00000278263,HUMAN|Ensembl=ENSG00000278263|UniProtKB=A0A087WW49,HUMAN21805	780831	ENSMUSG00000076674	MGI:3645298	immunoglobulin heavy variable V3-8	Ighv3-8	12	ENSMUSG00000076674,MOUSE|MGI=MGI=3645298|UniProtKB=A0A075B5T0,MOUSE08457	Ensembl,Panther,OMA
-	ENSG00000267645	-	novel protein, POLR2J2-UPK3BL readthrough	-	7	ENSP00000418603,HUMAN90564	20022	ENSMUSG00000039771	MGI:109582	polymerase (RNA) II (DNA directed) polypeptide J	Polr2j	5	ENSMUSP00000038505,MOUSE46672	Treefam,OMA
-	ENSG00000258881	-	novel protein	-	2	ENOG5035E21,HUMAN63167	21766	ENSMUSG00000014748	MGI:1096575	testis expressed gene 261	Tex261	6	ENOG5035E21,MOUSE49062	EggNOG,OMA
-	ENSG00000268173	-	novel protein, readthrough between PIK3R2 and IFI30	-	19	OG6_103810,HUMAN41898	18709	ENSMUSG00000031834	MGI:1098772	phosphoinositide-3-kinase regulatory subunit 2	Pik3r2	8	OG6_103810,MOUSE60340	OrthoMCL,OMA
-	ENSG00000261459	-	novel transcript	-	16	ENSP00000454241,HUMAN27860	101604	ENSMUSG00000078580	MGI:2141981	RIKEN cDNA E430018J23 gene	E430018J23Rik	7	ENSMUSP00000126288,MOUSE52976	Treefam,OMA
-	ENSG00000278263	-	novel protein, identical to IGHV4-4	-	15	ENSG00000278263,HUMAN21805	633457	ENSMUSG00000076670	MGI:3648045	immunoglobulin heavy variable 3-5	Ighv3-5	12	ENSMUSG00000076670,MOUSE08448	Ensembl,OMA
-	ENSG00000249240	-	novel protein	-	15	ENOG5035NIS,ENSP00000397942	102595	ENSMUSG00000050721	MGI:2143132	pleckstrin homology domain containing, family O member 2	Plekho2	9	ENOG5035NIS,ENSMUSP00000063677	EggNOG,Treefam
-	ENSG00000196826	-	novel zinc finger protein	-	19	ENSP00000404127,OG6_100020	100043761	ENSMUSG00000090093	MGI:3650082	predicted gene 14399	Gm14399	2	ENSMUSP00000104688,OG6_100020	Treefam,OrthoMCL
-	ENSG00000100101	-	novel transcript	-	22	OG6_108067,HUMAN60440	97961	ENSMUSG00000033099	MGI:2146285	nucleolar protein 12	Nol12	15	OG6_108067,MOUSE16816	OrthoMCL,OMA
-	ENSG00000250349	-	novel proline rich Gla (G-carboxyglutamic acid) 1 (PRRG1) and tetraspanin 7 (TSPAN7) protein	-	X	HUMAN100165,ENOG5035EMQ	21912	ENSMUSG00000058254	MGI:1298407	tetraspanin 7	Tspan7	X	MOUSE66462,ENOG5035EMQ	OMA,EggNOG
-	ENSG00000276490	-	novel transcript	-	10	HUMAN02245,OG6_103486	13096	ENSMUSG00000042248	MGI:1306806	cytochrome P450, family 2. subfamily c, polypeptide 37	Cyp2c37	19	MOUSE25624,OG6_103486	OMA,OrthoMCL
-	ENSG00000276490	-	novel transcript	-	10	OG6_103486,HUMAN02245	107141	ENSMUSG00000054827	MGI:2147497	cytochrome P450, family 2, subfamily c, polypeptide 50	Cyp2c50	19	OG6_103486,MOUSE25632	OrthoMCL,OMA
-	ENSG00000196826	-	novel zinc finger protein	-	19	ENSP00000404127,OG6_100020	668923	ENSMUSG00000068130	MGI:3651999	zinc finger protein 442	Zfp442	2	ENSMUSP00000105542,OG6_100020	Treefam,OrthoMCL
-	ENSG00000196826	-	novel zinc finger protein	-	19	ENSP00000404127,OG6_100020	100216455	ENSMUSG00000079008	MGI:3652002	predicted gene 14124	Gm14124	2	ENSMUSP00000105548,OG6_100020	Treefam,OrthoMCL
-	ENSG00000241962	-	novel protein, C2orf15-MRPL30-novel lincRNA readthrough	-	2	HUMAN63989,OG6_107209	107734	ENSMUSG00000026087	MGI:1333820	mitochondrial ribosomal protein L30	Mrpl30	1	MOUSE29913,OG6_107209	OMA,OrthoMCL
-	ENSG00000273155	-	novel LIPT1-MRPL30 readthrough	-	2	HUMAN63999,ENOG5035JJA	107734	ENSMUSG00000026087	MGI:1333820	mitochondrial ribosomal protein L30	Mrpl30	1	MOUSE29913,ENOG5035JJA	OMA,EggNOG
-	ENSG00000255641	-	novel protein	-	12	ENSP00000437563,HUMAN11201	16641	ENSMUSG00000030167	MGI:1336161	killer cell lectin-like receptor subfamily C, member 1	Klrc1	6	ENSMUSP00000114017,MOUSE49318	Treefam,OMA
-	ENSG00000255641	-	novel protein	-	12	ENSP00000437563,HUMAN11201	16642	ENSMUSG00000052736	MGI:1336162	killer cell lectin-like receptor subfamily C, member 2	Klrc2	6	ENSMUSP00000112733,MOUSE49309	Treefam,OMA
-	ENSG00000196826	-	novel zinc finger protein	-	19	ENSP00000404127,OG6_100020	236193	ENSMUSG00000056019	MGI:2384299	zinc finger protein 709	Zfp709	8	ENSMUSP00000034259,OG6_100020	Treefam,OrthoMCL
-	ENSG00000196826	-	novel zinc finger protein	-	19	ENSP00000404127,OG6_100020	-	ENSMUSG00000078902	MGI:3652324	predicted gene 14443	Gm14443	-	ENSMUSP00000104682,OG6_100020	Treefam,OrthoMCL
-	ENSG00000273217	-	novel protein	-	5	OG6_104221,ENOG5035CSI	192786	ENSMUSG00000037533	MGI:2384761	Rap guanine nucleotide exchange factor (GEF) 6	Rapgef6	11	OG6_104221,ENOG5035CSI	OrthoMCL,EggNOG
-	ENSG00000267561	-	novel protein	-	1	HUMAN50657,ENSP00000359579	23908	ENSMUSG00000040151	MGI:1346049	heparan sulfate 2-O-sulfotransferase 1	Hs2st1	3	MOUSE38618,ENSMUSP00000043066	OMA,Treefam
-	ENSG00000249141	-	novel protein	-	6	ENSP00000426906,ENOG5035IT9	68195	ENSMUSG00000094724	MGI:3702087	ribonuclease T2B	Rnaset2b	17	ENSMUSP00000086519,ENOG5035IT9	Treefam,EggNOG
-	ENSG00000286224	-	novel protein	-	21	ENSG00000286224,HUMAN59021	-	ENSMUSG00000117965	MGI:6848695	predicted gene, 56118	Gm56118	-	ENSMUSG00000117965,MOUSE02373	Ensembl,OMA
-	ENSG00000260342	-	novel protein	-	16	ENSP00000454746,HUMAN26925	54208	ENSMUSG00000030654	MGI:1858943	ADP-ribosylation factor-like 6 interacting protein 1	Arl6ip1	7	ENSMUSP00000032888,MOUSE55268	Treefam,OMA
-	ENSG00000197991	-	novel protein	-	13	OG6_101520,HUMAN17247	219257	ENSMUSG00000050505	MGI:2443376	protocadherin 20	Pcdh20	14	OG6_101520,MOUSE13707	OrthoMCL,OMA
-	ENSG00000288053	-	novel protein	-	X	ENOG5035G5W,ENSP00000365536	54636	ENSMUSG00000039382	MGI:1859606	WD repeat domain 45	Wdr45	X	ENOG5035G5W,ENSMUSP00000111353	EggNOG,Treefam
-	ENSG00000260272	-	novel protein	-	16	ENOG5035GCP,ENSP00000455547	224617	ENSMUSG00000036473	MGI:2443456	TBC1 domain family, member 24	Tbc1d24	17	ENOG5035GCP,ENSMUSP00000094989	EggNOG,Treefam
-	ENSG00000261459	-	novel transcript	-	16	ENSP00000454241,HUMAN27860	233893	ENSMUSG00000045757	MGI:2443580	zinc finger protein 764	Zfp764	7	ENSMUSP00000052944,MOUSE52984	Treefam,OMA
-	ENSG00000196826	-	novel zinc finger protein	-	19	ENSP00000404127,OG6_100020	630579	ENSMUSG00000074867	MGI:3704127	zinc finger protein 808	Zfp808	13	ENSMUSP00000097048,OG6_100020	Treefam,OrthoMCL
-	ENSG00000214265	-	novel protein	-	15	OG6_128188,HUMAN21879	84704	ENSMUSG00000102627	MGI:1891236	SNRPN upstream reading frame	Snurf	7	OG6_128188,MOUSE51297	OrthoMCL,OMA
-	ENSG00000282034	-	novel transcript	-	16	OG6_101779,HUMAN27887	100043597	ENSMUSG00000053877	MGI:2444036	Snf2-related CREBBP activator protein	Srcap	7	OG6_101779,MOUSE53138	OrthoMCL,OMA
-	ENSG00000196826	-	novel zinc finger protein	-	19	ENSP00000404127,OG6_100020	100039123	ENSMUSG00000078877	MGI:3709624	predicted gene 14295	Gm14295	2	ENSMUSP00000119262,OG6_100020	Treefam,OrthoMCL
-	ENSG00000259900	-	novel protein	-	16	ENSP00000462747,HUMAN29359	66269	ENSMUSG00000031919	MGI:1913519	transmembrane p24 trafficking protein 6	Tmed6	8	ENSMUSP00000034393,MOUSE57810	Treefam,OMA
-	ENSG00000167774	-	novel transcript	-	19	OG6_107400,HUMAN40365	66416	ENSMUSG00000041881	MGI:1913666	NADH:ubiquinone oxidoreductase subunit A7	Ndufa7	17	OG6_107400,MOUSE23024	OrthoMCL,OMA
-	ENSG00000267059	-	novel transcript, readthrough between UQCR11 and MBD3	-	19	OG6_110599,HUMAN39490	66594	ENSMUSG00000020163	MGI:1913844	ubiquinol-cytochrome c reductase, complex III subunit XI	Uqcr11	10	OG6_110599,MOUSE02764	OrthoMCL,OMA
-	ENSG00000258677	-	novel protein, UBE2W-STAU2 readthrough	-	8	HUMAN94277,ENSP00000454445	66799	ENSMUSG00000025939	MGI:1914049	ubiquitin-conjugating enzyme E2W (putative)	Ube2w	1	MOUSE28050,ENSMUSP00000112741	OMA,Treefam
-	ENSG00000264813	-	novel protein	-	17	ENSP00000464149,OG6_101615	11421	ENSMUSG00000020681	MGI:87874	angiotensin I converting enzyme (peptidyl-dipeptidase A) 1	Ace	11	ENSMUSP00000001963,OG6_101615	Treefam,OrthoMCL
-	ENSG00000249319	-	novel protein	-	7	ENOG50359JQ,ENSP00000396527	109900	ENSMUSG00000025533	MGI:88084	argininosuccinate lyase	Asl	5	ENOG50359JQ,ENSMUSP00000124274	EggNOG,Treefam
-	ENSG00000255292	-	novel transcript	-	11	ENSP00000456957,HUMAN09360	66925	ENSMUSG00000000171	MGI:1914175	succinate dehydrogenase complex, subunit D, integral membrane protein	Sdhd	9	ENSMUSP00000000175,MOUSE60714	Treefam,OMA
-	ENSG00000260861	-	novel protein, SIRPB1-SIRPD readthrough	-	20	ENSP00000454437,HUMAN55826	751864	ENSMUSG00000078783	MGI:3780136	predicted gene 9733	Gm9733	3	ENSMUSP00000103998,MOUSE38214	Treefam,OMA
-	ENSG00000257341	-	novel protein	-	14	OG6_105083,HUMAN21660	12925	ENSMUSG00000006360	MGI:88501	cysteine-rich protein 1 (intestinal)	Crip1	12	OG6_105083,MOUSE09822	OrthoMCL,OMA
-	ENSG00000263020	-	novel protein	-	6	HUMAN83991,ENSP00000365040	13001	ENSMUSG00000024387	MGI:88548	casein kinase 2, beta polypeptide	Csnk2b	17	MOUSE20629,ENSMUSP00000025246	OMA,Treefam
-	ENSG00000250644	-	novel protein	-	11	HUMAN03840,ENSP00000415840	13033	ENSMUSG00000007891	MGI:88562	cathepsin D	Ctsd	7	MOUSE57169,ENSMUSP00000121203	OMA,Treefam
-	ENSG00000255339	-	NADH dehydrogenase (ubiquinone) 1 beta subcomplex, 8, 19kDa (NDUFB8) and SEC31 homolog B (S. cerevisiae) (SEC31B) readthrough	-	10	ENSP00000456832,HUMAN02514	67264	ENSMUSG00000025204	MGI:1914514	NADH:ubiquinone oxidoreductase subunit B8	Ndufb8	19	ENSMUSP00000026222,MOUSE26068	Treefam,OMA
-	ENSG00000281938	-	novel transcript	-	5	HUMAN80614,OG6_100152	216739	ENSMUSG00000020333	MGI:894291	acyl-CoA synthetase long-chain family member 6	Acsl6	11	MOUSE05609,OG6_100152	OMA,OrthoMCL
-	ENSG00000258465	-	novel protein	-	1	ENSP00000451235,OG6_103613	98193	ENSMUSG00000026554	MGI:91860	DDB1 and CUL4 associated factor 8	Dcaf8	1	ENSMUSP00000073778,OG6_103613	Treefam,OrthoMCL
-	ENSG00000288674	-	Novel protein	-	1	ENOG5035E8I,ENSP00000355741	67426	ENSMUSG00000026489	MGI:1914676	coenzyme Q8A	Coq8a	1	ENOG5035E8I,ENSMUSP00000027766	EggNOG,Treefam
-	ENSG00000265118	-	novel protein	-	17	ENOG5035AWU,ENSP00000463981	14017	ENSMUSG00000078771	MGI:95458	ecotropic viral integration site 2a	Evi2a	11	ENOG5035AWU,ENSMUSP00000099526	EggNOG,Treefam
-	ENSG00000248993	-	novel protein	-	6	ENSP00000412457,ENOG50359GT	14999	ENSMUSG00000079547	MGI:95922	histocompatibility 2, class II, locus Mb1	H2-DMb1	17	ENSMUSP00000109870,ENOG50359GT	Treefam,EggNOG
-	ENSG00000259316	-	novel protein	-	15	OG6_111309,HUMAN23593	68026	ENSMUSG00000040204	MGI:1915276	PCNA clamp associated factor	Pclaf	9	OG6_111309,MOUSE63678	OrthoMCL,OMA
-	ENSG00000241489	-	novel protein	-	X	ENOG5035JBY,OG6_105448	15931	ENSMUSG00000035847	MGI:96417	iduronate 2-sulfatase	Ids	X	ENOG5035JBY,OG6_105448	EggNOG,OrthoMCL
-	ENSG00000228144	-	novel protein	-	12	ENSP00000454670,HUMAN14070	68212	ENSMUSG00000020225	MGI:1915462	transmembrane BAX inhibitor motif containing 4	Tmbim4	10	ENSMUSP00000020446,MOUSE00473	Treefam,OMA
-	ENSG00000279686	-	novel transcript	-	5	HUMAN81111,OG6_123817	68545	ENSMUSG00000073599	MGI:1915795	endothelial cell surface expressed chemotaxis and apoptosis regulator	Ecscr	18	MOUSE23686,OG6_123817	OMA,OrthoMCL
-	ENSG00000205236	-	novel protein, UPK3BL-RASA4 readthrough	-	7	HUMAN90562,ENSP00000429397	69665	ENSMUSG00000006143	MGI:1916915	uroplakin 3B-like	Upk3bl	5	MOUSE46666,ENSMUSP00000106767	OMA,Treefam
-	ENSG00000256514	-	novel protein	-	11	HUMAN07554,ENOG5035QSP	69745	ENSMUSG00000024854	MGI:1916995	polymerase (DNA-directed), delta 4	Pold4	19	MOUSE26922,ENOG5035QSP	OMA,EggNOG
-	ENSG00000273154	-	novel protein, ZGPAT-LIME1 readthrough	-	20	OG6_106211,HUMAN57955	229007	ENSMUSG00000027582	MGI:2449939	zinc finger, CCCH-type with G patch domain	Zgpat	2	OG6_106211,MOUSE32631	OrthoMCL,OMA
-	ENSG00000276490	-	novel transcript	-	10	HUMAN02245,OG6_103486	69888	ENSMUSG00000067229	MGI:1917138	cytochrome P450, family 2, subfamily c, polypeptide 66	Cyp2c66	19	MOUSE25607,OG6_103486	OMA,OrthoMCL
-	ENSG00000196826	-	novel zinc finger protein	-	19	ENSP00000404127,OG6_100020	70227	ENSMUSG00000068959	MGI:1917477	zinc finger protein 619	Zfp619	7	ENSMUSP00000103650,OG6_100020	Treefam,OrthoMCL
-	ENSG00000258472	-	novel protein	-	17	ENOG5035FFD,ENSP00000431165	216976	ENSMUSG00000037593	MGI:2652869	ribosomal protein S6 kinase related	Rskr	11	ENOG5035FFD,ENSMUSP00000038139	EggNOG,Treefam
-	ENSG00000141979	-	novel protein	-	19	OG6_114447,HUMAN41630	70625	ENSMUSG00000045248	MGI:1917875	mediator complex subunit 26	Med26	8	OG6_114447,MOUSE59813	OrthoMCL,OMA
-	ENSG00000159239	-	novel protein	-	2	HUMAN63349,OG6_127917	71837	ENSMUSG00000030030	MGI:1919087	RIKEN cDNA 1700003E16 gene	1700003E16Rik	6	MOUSE50914,OG6_127917	OMA,OrthoMCL
-	ENSG00000269547	-	novel protein	-	19	OG6_100275,HUMAN43325	71984	ENSMUSG00000070699	MGI:1919234	seryl-aminoacyl-tRNA synthetase 2	Sars2	7	OG6_100275,MOUSE53235	OrthoMCL,OMA
-	ENSG00000276490	-	novel transcript	-	10	HUMAN02245,OG6_103486	72303	ENSMUSG00000067231	MGI:1919553	cytochrome P450, family 2, subfamily c, polypeptide 65	Cyp2c65	19	MOUSE25606,OG6_103486	OMA,OrthoMCL
-	ENSG00000254536	-	novel protein	-	10	ENOG5035FYW,ENSP00000436767	212508	ENSMUSG00000039018	MGI:2685015	mitochondrial ribosome-associated GTPase 1	Mtg1	7	ENOG5035FYW,ENSMUSP00000036491	EggNOG,Treefam
-	ENSG00000251569	-	novel protein	-	2	OG6_105041,ENSP00000424363	72569	ENSMUSG00000063145	MGI:1919819	Bardet-Biedl syndrome 5 (human)	Bbs5	2	OG6_105041,ENSMUSP00000074494	OrthoMCL,Treefam
-	ENSG00000272822	-	novel protein	-	12	ENOG5035K1Q,HUMAN12370	11842	ENSMUSG00000051853	MGI:99432	ADP-ribosylation factor 3	Arf3	15	ENOG5035K1Q,MOUSE16271	EggNOG,OMA
-	ENSG00000124593	-	novel protein	-	6	HUMAN84753,OG6_125735	381104	ENSMUSG00000096549	MGI:2685785	prickle planar cell polarity protein 4	Prickle4	17	MOUSE23079,OG6_125735	OMA,OrthoMCL
-	ENSG00000257767	-	novel protein	-	12	ENOG5035CWW,ENSP00000450353	11669	ENSMUSG00000029455	MGI:99600	aldehyde dehydrogenase 2, mitochondrial	Aldh2	5	ENOG5035CWW,ENSMUSP00000031411	EggNOG,Treefam
-	ENSG00000196826	-	novel zinc finger protein	-	19	ENSP00000404127,OG6_100020	73610	ENSMUSG00000096795	MGI:1920860	zinc finger protein 433	Zfp433	10	ENSMUSP00000082807,OG6_100020	Treefam,OrthoMCL
-	ENSG00000196826	-	novel zinc finger protein	-	19	ENSP00000404127,OG6_100020	208111	ENSMUSG00000074158	MGI:3036263	zinc finger protein 976	Zfp976	7	ENSMUSP00000096105,OG6_100020	Treefam,OrthoMCL
-	ENSG00000196826	-	novel zinc finger protein	-	19	ENSP00000404127,OG6_100020	408062	ENSMUSG00000061371	MGI:3040689	zinc finger protein 873	Zfp873	10	ENSMUSP00000100950,OG6_100020	Treefam,OrthoMCL
-	ENSG00000257390	-	novel protein	-	12	ENOG5035D6P,OG6_110132	74330	ENSMUSG00000025354	MGI:1921580	DnaJ heat shock protein family (Hsp40) member C14	Dnajc14	10	ENOG5035D6P,OG6_110132	EggNOG,OrthoMCL
-	ENSG00000214265	-	novel protein	-	15	OG6_128188,HUMAN21879	-	ENSMUSG00000000948	MGI:5613898	predicted gene, 38393	Gm38393	-	OG6_128188,MOUSE51277	OrthoMCL,OMA
-	ENSG00000282034	-	novel transcript	-	16	OG6_101779,HUMAN27887	-	ENSMUSG00000107023	MGI:5662852	predicted gene 42715	Gm42715	-	OG6_101779,MOUSE53156	OrthoMCL,OMA
-	ENSG00000262304	-	novel readthrough SHPK-TRPV1 protein	-	17	OG6_107923,HUMAN30856	74637	ENSMUSG00000005951	MGI:1921887	sedoheptulokinase	Shpk	11	OG6_107923,MOUSE07204	OrthoMCL,OMA
-	ENSG00000271793	-	novel protein, SYNCRIP-SNX14 readthrough	-	6	HUMAN85669,OG6_207690	-	ENSMUSG00000092541	MGI:5142002	predicted gene 20537	Gm20537	-	MOUSE61600,OG6_207690	OMA,OrthoMCL
-	ENSG00000255439	-	novel protein, VKORC1 and PRSS53 readthrough	-	16	ENSP00000431371,HUMAN27958	-	ENSMUSG00000030804	MGI:5439443	predicted gene 21974	Gm21974	-	ENSMUSP00000123566,MOUSE53445	Treefam,OMA
-	ENSG00000250424	-	novel protein, MINDY4 and AQP1 readthrough	-	7	ENOG5035BG8,ENSP00000421315	11826	ENSMUSG00000004655	MGI:103201	aquaporin 1	Aqp1	6	ENOG5035BG8,ENSMUSP00000004774	EggNOG,Treefam
-	ENSG00000251537	-	novel tripartite motif-containing 16 (TRIM16) and CMT1A duplicated region transcript 1 (CDRT1) protein	-	17	ENOG5035A6B,ENSP00000402644	213980	ENSMUSG00000090173	MGI:3052463	F-box and WD-40 domain protein 10	Fbxw10	11	ENOG5035A6B,ENSMUSP00000046156	EggNOG,Treefam
-	ENSG00000124593	-	novel protein	-	6	OG6_125735,HUMAN84753	-	ENSMUSG00000079444	MGI:5439450	predicted gene 21981	Gm21981	-	OG6_125735,MOUSE23077	OrthoMCL,OMA
-	ENSG00000254979	-	novel protein	-	11	ENSP00000431536,ENOG5035HEZ	19074	ENSMUSG00000027073	MGI:103294	proteoglycan 2, bone marrow	Prg2	2	ENSMUSP00000028467,ENOG5035HEZ	Treefam,EggNOG
-	ENSG00000273025	-	novel transcript	-	15	OG6_100683,HUMAN23989	76183	ENSMUSG00000032297	MGI:1923433	CUGBP, Elav-like family member 6	Celf6	9	OG6_100683,MOUSE62494	OrthoMCL,OMA
-	ENSG00000272410	-	novel protein	-	3	HUMAN68457,OG6_106903	381801	ENSMUSG00000056952	MGI:3576210	TatD DNase domain containing 2	Tatdn2	6	MOUSE50228,OG6_106903	OMA,OrthoMCL
-	ENSG00000111780	-	novel protein	-	12	ENOG5035Q8C,ENSP00000450281	384281	ENSMUSG00000029536	MGI:1923776	glutamyl-tRNA(Gln) amidotransferase, subunit C	Gatc	5	ENOG5035Q8C,ENSMUSP00000115090	EggNOG,Treefam
-	ENSG00000196826	-	novel zinc finger protein	-	19	ENSP00000404127,OG6_100020	77200	ENSMUSG00000072763	MGI:1924450	RIKEN cDNA 5430403G16 gene	5430403G16Rik	5	ENSMUSP00000090395,OG6_100020	Treefam,OrthoMCL
-	ENSG00000258529	-	novel protein	-	11	HUMAN09290,OG6_103457	102580	ENSMUSG00000032059	MGI:1924753	asparagine-linked glycosylation 9 (alpha 1,2 mannosyltransferase)	Alg9	9	MOUSE60864,OG6_103457	OMA,OrthoMCL
-	ENSG00000196826	-	novel zinc finger protein	-	19	OG6_100020,HUMAN41065	619310	ENSMUSG00000074472	MGI:3588272	zinc finger protein 872	Zfp872	9	OG6_100020,MOUSE63453	OrthoMCL,OMA
-	ENSG00000244255	-	novel complement component 2 (C2) and complement factor B (CFB) protein	-	6	OG6_106984,ENSP00000410815	14962	ENSMUSG00000090231	MGI:105975	complement factor B	Cfb	17	OG6_106984,ENSMUSP00000025229	OrthoMCL,Treefam
-	ENSG00000196826	-	novel zinc finger protein	-	19	ENSP00000404127,OG6_100020	100041734	ENSMUSG00000072762	MGI:1925270	RIKEN cDNA 4930522L14 gene	4930522L14Rik	5	ENSMUSP00000108166,OG6_100020	Treefam,OrthoMCL
-	ENSG00000263809	-	novel protein	-	17	ENSP00000463847,HUMAN31688	19941	ENSMUSG00000060938	MGI:106022	ribosomal protein L26	Rpl26	11	ENSMUSP00000073175,MOUSE05276	Treefam,OMA
-	ENSG00000249209	-	novel protein similar to ATP synthase delta (OSCP) subunit domain	-	21	ENOG5035G2U,ENSP00000394107	28080	ENSMUSG00000022956	MGI:106341	ATP synthase, H+ transporting, mitochondrial F1 complex, O subunit	Atp5o	16	ENOG5035G2U,ENSMUSP00000023677	EggNOG,Treefam
-	ENSG00000255439	-	novel protein, VKORC1 and PRSS53 readthrough	-	16	ENSP00000431371,HUMAN27958	27973	ENSMUSG00000096145	MGI:106442	vitamin K epoxide reductase complex, subunit 1	Vkorc1	7	ENSMUSP00000033074,MOUSE53457	Treefam,OMA
-	ENSG00000251246	-	novel ephrin-A4 (EFNA4) and ephrin-A3 (EFNA3) protein	-	1	HUMAN52469,ENOG5035HVR	13638	ENSMUSG00000028039	MGI:106644	ephrin A3	Efna3	3	MOUSE38706,ENOG5035HVR	OMA,EggNOG
-	ENSG00000196826	-	novel zinc finger protein	-	19	ENSP00000404127,OG6_100020	628709	ENSMUSG00000095909	MGI:3642406	zinc finger protein 997	Zfp997	13	ENSMUSP00000090190,OG6_100020	Treefam,OrthoMCL
-	ENSG00000255641	-	novel protein	-	12	ENSP00000437563,HUMAN11201	58179	ENSMUSG00000033027	MGI:1929720	killer cell lectin-like receptor subfamily C, member 3	Klrc3	6	ENSMUSP00000071147,MOUSE49296	Treefam,OMA
-	ENSG00000260170	-	novel protein	-	15	ENOG5035CS3,ENSP00000455047	59010	ENSMUSG00000005803	MGI:1929899	sulfide quinone oxidoreductase	Sqor	2	ENOG5035CS3,ENSMUSP00000005953	EggNOG,Treefam
-	ENSG00000260836	-	novel protein	-	15	ENSP00000454786,HUMAN24740	12877	ENSMUSG00000025586	MGI:108442	cytoplasmic polyadenylation element binding protein 1	Cpeb1	7	ENSMUSP00000095936,MOUSE54808	Treefam,OMA
-	ENSG00000281179	-	novel gene identicle to IGHV1OR15-1	-	15	HUMAN21804	668597	ENSMUSG00000096150	MGI:3645723	immunoglobulin heavy variable 1-85	Ighv1-85	12	MOUSE08609	OMA
-	ENSG00000281179	-	novel gene identicle to IGHV1OR15-1	-	15	HUMAN21804	629860	ENSMUSG00000095416	MGI:3646284	immunoglobulin heavy variable V1-12	Ighv1-12	12	MOUSE08484	OMA
-	ENSG00000251537	-	novel tripartite motif-containing 16 (TRIM16) and CMT1A duplicated region transcript 1 (CDRT1) protein	-	17	OG6_107669	94092	ENSMUSG00000047821	MGI:2137356	tripartite motif-containing 16	Trim16	11	OG6_107669	OrthoMCL
-	ENSG00000243501	-	novel protein	-	6	ENSP00000457270	98582	ENSMUSG00000085079	MGI:2138477	KH domain containing 1B	Khdc1b	1	ENSMUSP00000120275	Treefam
-	ENSG00000267179	-	novel protein	-	19	ENSP00000467286	636741	ENSMUSG00000091764	MGI:3646490	zinc finger protein 964	Zfp964	8	ENSMUSP00000129822	Treefam
-	ENSG00000283189	-	novel protein	-	3	HUMAN70038	434437	ENSMUSG00000032607	MGI:3646700	aminomethyltransferase	Amt	9	MOUSE62133	OMA
-	ENSG00000260914	-	novel protein	-	16	OG6_100670	20479	ENSMUSG00000009907	MGI:1100499	vacuolar protein sorting 4B	Vps4b	1	OG6_100670	OrthoMCL
-	ENSG00000281179	-	novel gene identicle to IGHV1OR15-1	-	15	HUMAN21804	211331	ENSMUSG00000094787	MGI:3647133	immunoglobulin heavy variable V1-54	Ighv1-54	12	MOUSE08535	OMA
-	ENSG00000196826	-	novel zinc finger protein	-	19	OG6_100020	101835	ENSMUSG00000074166	MGI:2142212	expressed sequence AW146154	AW146154	7	OG6_100020	OrthoMCL
-	ENSG00000267179	-	novel protein	-	19	OG6_100020	101835	ENSMUSG00000074166	MGI:2142212	expressed sequence AW146154	AW146154	7	OG6_100020	OrthoMCL
-	ENSG00000196826	-	novel zinc finger protein	-	19	OG6_100020	244556	ENSMUSG00000074194	MGI:3648473	zinc finger protein 791	Zfp791	8	OG6_100020	OrthoMCL
-	ENSG00000196826	-	novel zinc finger protein	-	19	OG6_100020	626848	ENSMUSG00000074519	MGI:1261426	zinc finger protein 971	Zfp971	2	OG6_100020	OrthoMCL
-	ENSG00000267179	-	novel protein	-	19	ENSP00000467286	234362	ENSMUSG00000060427	MGI:2142546	zinc finger protein 868	Zfp868	8	ENSMUSP00000113952	Treefam
-	ENSG00000281179	-	novel gene identicle to IGHV1OR15-1	-	15	HUMAN21804	668549	ENSMUSG00000096767	MGI:3648544	immunoglobulin heavy variable 1-62-3	Ighv1-62-3	12	MOUSE08553	OMA
-	ENSG00000267179	-	novel protein	-	19	OG6_100020	626848	ENSMUSG00000074519	MGI:1261426	zinc finger protein 971	Zfp971	2	OG6_100020	OrthoMCL
-	ENSG00000272617	-	novel protein, COG8-PDF readthrough	-	16	ENOG5035HSB	97484	ENSMUSG00000031916	MGI:2142885	component of oligomeric golgi complex 8	Cog8	8	ENOG5035HSB	EggNOG
-	ENSG00000196826	-	novel zinc finger protein	-	19	OG6_100020	434179	ENSMUSG00000069727	MGI:3648690	zinc finger protein 975	Zfp975	7	OG6_100020	OrthoMCL
-	ENSG00000259132	-	novel protein	-	14	ENOG5035HEX	219072	ENSMUSG00000022177	MGI:1261794	HAUS augmin-like complex, subunit 4	Haus4	14	ENOG5035HEX	EggNOG
-	ENSG00000267179	-	novel protein	-	19	OG6_100020	434179	ENSMUSG00000069727	MGI:3648690	zinc finger protein 975	Zfp975	7	OG6_100020	OrthoMCL
-	ENSG00000267618	-	RAD51L3-RFFL readthrough	-	17	ENOG5035MZR	19364	ENSMUSG00000018841	MGI:1261809	RAD51 paralog D	Rad51d	11	ENOG5035MZR	EggNOG
-	ENSG00000285837	-	novel protein	-	10	HUMAN01306	216049	ENSMUSG00000037855	MGI:2143676	zinc finger protein 365	Zfp365	10	MOUSE00406	OMA
-	ENSG00000254706	-	novel protein	-	1	HUMAN53325	665574	ENSMUSG00000102752	MGI:3649135	predicted gene 7694	Gm7694	1	MOUSE29960	OMA
-	ENSG00000196826	-	novel zinc finger protein	-	19	OG6_100020	216177	ENSMUSG00000078435	MGI:2143755	expressed sequence AU041133	AU041133	10	OG6_100020	OrthoMCL
-	ENSG00000196826	-	novel zinc finger protein	-	19	OG6_100020	433520	ENSMUSG00000094786	MGI:3649813	predicted gene 14403	Gm14403	2	OG6_100020	OrthoMCL
-	ENSG00000267179	-	novel protein	-	19	OG6_100020	433520	ENSMUSG00000094786	MGI:3649813	predicted gene 14403	Gm14403	2	OG6_100020	OrthoMCL
-	ENSG00000283765	-	novel protein	-	3	HUMAN73652	381038	ENSMUSG00000033918	MGI:1277152	presenilin associated, rhomboid-like	Parl	16	MOUSE18548	OMA
-	ENSG00000196826	-	novel zinc finger protein	-	19	OG6_100020	100504328	ENSMUSG00000078865	MGI:3649838	predicted gene 14406	Gm14406	2	OG6_100020	OrthoMCL
-	ENSG00000196826	-	novel zinc finger protein	-	19	OG6_100020	100416706	ENSMUSG00000058093	MGI:2145180	zinc finger protein 729b	Zfp729b	13	OG6_100020	OrthoMCL
-	ENSG00000267179	-	novel protein	-	19	OG6_100020	100504328	ENSMUSG00000078865	MGI:3649838	predicted gene 14406	Gm14406	2	OG6_100020	OrthoMCL
-	ENSG00000255835	-	novel protein	-	1	ENOG5035I3W	69051	ENSMUSG00000026520	MGI:1277956	pyrroline-5-carboxylate reductase family, member 2	Pycr2	1	ENOG5035I3W	EggNOG
-	ENSG00000267179	-	novel protein	-	19	OG6_100020	100416706	ENSMUSG00000058093	MGI:2145180	zinc finger protein 729b	Zfp729b	13	OG6_100020	OrthoMCL
-	ENSG00000196826	-	novel zinc finger protein	-	19	OG6_100020	-	ENSMUSG00000078500	MGI:3649925	zinc finger protein 986	Zfp986	-	OG6_100020	OrthoMCL
-	ENSG00000259753	-	novel protein	-	17	OG6_100678	16415	ENSMUSG00000000157	MGI:1277979	integrin beta 2-like	Itgb2l	16	OG6_100678	OrthoMCL
-	ENSG00000256646	-	novel PSMA2 and C7orf25 readthrough	-	7	ENSP00000416290	105351	ENSMUSG00000039182	MGI:2145422	expressed sequence AW209491	AW209491	13	ENSMUSP00000136376	Treefam
-	ENSG00000248235	-	novel protein	-	8	ENSP00000399696	268759	ENSMUSG00000044551	MGI:2145726	RIKEN cDNA 9930012K11 gene	9930012K11Rik	14	ENSMUSP00000061834	Treefam
-	ENSG00000267179	-	novel protein	-	19	OG6_100020	100043761	ENSMUSG00000090093	MGI:3650082	predicted gene 14399	Gm14399	2	OG6_100020	OrthoMCL
-	ENSG00000196826	-	novel zinc finger protein	-	19	OG6_100020	100503584	ENSMUSG00000062518	MGI:3650650	zinc finger protein 534	Zfp534	4	OG6_100020	OrthoMCL
-	ENSG00000196826	-	novel zinc finger protein	-	19	OG6_100020	327963	ENSMUSG00000069476	MGI:3650906	zinc finger protein 616	Zfp616	11	OG6_100020	OrthoMCL
-	ENSG00000267179	-	novel protein	-	19	OG6_100020	327963	ENSMUSG00000069476	MGI:3650906	zinc finger protein 616	Zfp616	11	OG6_100020	OrthoMCL
-	ENSG00000197991	-	novel protein	-	13	OG6_101520	211712	ENSMUSG00000055421	MGI:1306801	protocadherin 9	Pcdh9	14	OG6_101520	OrthoMCL
-	ENSG00000267001	-	novel protein	-	19	ENOG5035ATW	106947	ENSMUSG00000046822	MGI:2147269	solute carrier family 39 (zinc transporter), member 3	Slc39a3	10	ENOG5035ATW	EggNOG
-	ENSG00000196826	-	novel zinc finger protein	-	19	OG6_100020	433801	ENSMUSG00000078502	MGI:3651014	zinc finger protein 268	Zfp268	4	OG6_100020	OrthoMCL
-	ENSG00000267179	-	novel protein	-	19	OG6_100020	433801	ENSMUSG00000078502	MGI:3651014	zinc finger protein 268	Zfp268	4	OG6_100020	OrthoMCL
-	ENSG00000276490	-	novel transcript	-	10	OG6_103486	13099	ENSMUSG00000025004	MGI:1306815	cytochrome P450, family 2, subfamily c, polypeptide 40	Cyp2c40	19	OG6_103486	OrthoMCL
-	ENSG00000267360	-	novel protein	-	19	ENSP00000465960	108167848	ENSMUSG00000072915	MGI:3651534	predicted gene 12258	Gm12258	11	ENSMUSP00000117644	Treefam
-	ENSG00000276490	-	novel transcript	-	10	OG6_103486	13098	ENSMUSG00000025003	MGI:1306818	cytochrome P450, family 2, subfamily c, polypeptide 39	Cyp2c39	19	OG6_103486	OrthoMCL
-	ENSG00000196826	-	novel zinc finger protein	-	19	OG6_100020	112415	ENSMUSG00000057093	MGI:2148237	zinc finger protein 607B	Zfp607b	7	OG6_100020	OrthoMCL
-	ENSG00000196826	-	novel zinc finger protein	-	19	OG6_100020	-	ENSMUSG00000086147	MGI:3651739	zinc finger protein 989	Zfp989	-	OG6_100020	OrthoMCL
-	ENSG00000276490	-	novel transcript	-	10	OG6_103486	13097	ENSMUSG00000032808	MGI:1306819	cytochrome P450, family 2, subfamily c, polypeptide 38	Cyp2c38	19	OG6_103486	OrthoMCL
-	ENSG00000196826	-	novel zinc finger protein	-	19	OG6_100020	112422	ENSMUSG00000066000	MGI:2148252	zinc finger protein 979	Zfp979	4	OG6_100020	OrthoMCL
-	ENSG00000196826	-	novel zinc finger protein	-	19	OG6_100020	100041677	ENSMUSG00000078495	MGI:3651978	zinc finger protein 984	Zfp984	4	OG6_100020	OrthoMCL
-	ENSG00000268643	-	novel protein	-	19	ENOG5035E3J	606496	ENSMUSG00000057177	MGI:2152453	glycogen synthase kinase 3 alpha	Gsk3a	7	ENOG5035E3J	EggNOG
-	ENSG00000196826	-	novel zinc finger protein	-	19	OG6_100020	115489950	ENSMUSG00000078498	MGI:3651985	zinc finger protein 988	Zfp988	4	OG6_100020	OrthoMCL
-	ENSG00000283977	-	novel transcript	-	11	HUMAN04316	14356	ENSMUSG00000089847	MGI:1315196	translocase of inner mitochondrial membrane 10B	Timm10b	7	MOUSE52229	OMA
-	ENSG00000196826	-	novel zinc finger protein	-	19	OG6_100020	433804	ENSMUSG00000065999	MGI:3651986	zinc finger protein 985	Zfp985	4	OG6_100020	OrthoMCL
-	ENSG00000288640	-	novel protein	-	7	HUMAN90875	15982	ENSMUSG00000001627	MGI:1316717	interferon-related developmental regulator 1	Ifrd1	12	MOUSE08978	OMA
-	ENSG00000196826	-	novel zinc finger protein	-	19	OG6_100020	100043034	ENSMUSG00000067919	MGI:1328322	reduced expression 2	Rex2	4	OG6_100020	OrthoMCL
-	ENSG00000267179	-	novel protein	-	19	OG6_100020	668923	ENSMUSG00000068130	MGI:3651999	zinc finger protein 442	Zfp442	2	OG6_100020	OrthoMCL
-	ENSG00000267179	-	novel protein	-	19	OG6_100020	100216455	ENSMUSG00000079008	MGI:3652002	predicted gene 14124	Gm14124	2	OG6_100020	OrthoMCL
-	ENSG00000284057	-	novel protein, C11orf54-MED17 readthrough	-	11	HUMAN08803	234959	ENSMUSG00000031935	MGI:2182585	mediator complex subunit 17	Med17	9	MOUSE61989	OMA
-	ENSG00000196826	-	novel zinc finger protein	-	19	OG6_100020	101056073	ENSMUSG00000078503	MGI:3652161	zinc finger protein 990	Zfp990	4	OG6_100020	OrthoMCL
-	ENSG00000273259	-	novel protein	-	14	OG6_129224	271047	ENSMUSG00000066364	MGI:2182835	serine (or cysteine) peptidase inhibitor, clade A, member 3B	Serpina3b	12	OG6_129224	OrthoMCL
-	ENSG00000257355	-	novel protein	-	19	ENSP00000458124	665205	ENSMUSG00000074521	MGI:3652188	predicted gene 14327	Gm14327	2	ENSMUSP00000104563	Treefam
-	ENSG00000268465	-	novel protein	-	19	ENOG5035BC6	19158	ENSMUSG00000003269	MGI:1334255	cytohesin 2	Cyth2	7	ENOG5035BC6	EggNOG
-	ENSG00000273259	-	novel protein	-	14	OG6_129224	238393	ENSMUSG00000066363	MGI:2182838	serine (or cysteine) peptidase inhibitor, clade A, member 3F	Serpina3f	12	OG6_129224	OrthoMCL
-	ENSG00000196826	-	novel zinc finger protein	-	19	OG6_100020	545471	ENSMUSG00000074731	MGI:3652219	zinc finger protein 345	Zfp345	2	OG6_100020	OrthoMCL
-	ENSG00000286905	-	novel protein	-	2	HUMAN61404	19819	ENSMUSG00000020630	MGI:1335073	ribonuclease H1	Rnaseh1	12	MOUSE08240	OMA
-	ENSG00000273259	-	novel protein	-	14	OG6_129224	628900	ENSMUSG00000079014	MGI:2182841	serine (or cysteine) peptidase inhibitor, clade A, member 3I	Serpina3i	12	OG6_129224	OrthoMCL
-	ENSG00000267179	-	novel protein	-	19	OG6_100020	545471	ENSMUSG00000074731	MGI:3652219	zinc finger protein 345	Zfp345	2	OG6_100020	OrthoMCL
-	ENSG00000273259	-	novel protein	-	14	OG6_129224	238395	ENSMUSG00000079013	MGI:2182843	serine (or cysteine) peptidase inhibitor, clade A (alpha-1 antiproteinase, antitrypsin), member 3J	Serpina3j	12	OG6_129224	OrthoMCL
-	ENSG00000196826	-	novel zinc finger protein	-	19	OG6_100020	102640477	ENSMUSG00000078868	MGI:3652251	predicted gene 14412	Gm14412	2	OG6_100020	OrthoMCL
-	ENSG00000287694	-	novel protein	-	16	HUMAN29830	170571	ENSMUSG00000031772	MGI:2183572	contactin associated protein-like 4	Cntnap4	8	MOUSE58547	OMA
-	ENSG00000267179	-	novel protein	-	19	OG6_100020	102640477	ENSMUSG00000078868	MGI:3652251	predicted gene 14412	Gm14412	2	OG6_100020	OrthoMCL
-	ENSG00000196826	-	novel zinc finger protein	-	19	OG6_100020	628308	ENSMUSG00000078866	MGI:3652255	zinc finger protein 970	Zfp970	2	OG6_100020	OrthoMCL
-	ENSG00000267748	-	novel protein	-	19	ENOG5035JY1	20733	ENSMUSG00000074227	MGI:1338031	serine protease inhibitor, Kunitz type 2	Spint2	7	ENOG5035JY1	EggNOG
-	ENSG00000267179	-	novel protein	-	19	OG6_100020	236193	ENSMUSG00000056019	MGI:2384299	zinc finger protein 709	Zfp709	8	OG6_100020	OrthoMCL
-	ENSG00000267179	-	novel protein	-	19	OG6_100020	628308	ENSMUSG00000078866	MGI:3652255	zinc finger protein 970	Zfp970	2	OG6_100020	OrthoMCL
-	ENSG00000285130	-	novel protein	-	9	HUMAN97186	21873	ENSMUSG00000024812	MGI:1341872	tight junction protein 2	Tjp2	19	MOUSE24897	OMA
-	ENSG00000267179	-	novel protein	-	19	OG6_100020	-	ENSMUSG00000078902	MGI:3652324	predicted gene 14443	Gm14443	-	OG6_100020	OrthoMCL
-	ENSG00000285238	-	novel transcript	-	12	HUMAN10678	107932	ENSMUSG00000063870	MGI:1344380	chromodomain helicase DNA binding protein 4	Chd4	6	MOUSE48541	OMA
-	ENSG00000196826	-	novel zinc finger protein	-	19	OG6_100020	224598	ENSMUSG00000044501	MGI:2385044	zinc finger protein 758	Zfp758	17	OG6_100020	OrthoMCL
-	ENSG00000196826	-	novel zinc finger protein	-	19	OG6_100020	105244402	ENSMUSG00000078906	MGI:3652325	predicted gene 14444	Gm14444	2	OG6_100020	OrthoMCL
-	ENSG00000196826	-	novel zinc finger protein	-	19	OG6_100020	233987	ENSMUSG00000058748	MGI:2385298	zinc finger protein 958	Zfp958	8	OG6_100020	OrthoMCL
-	ENSG00000267179	-	novel protein	-	19	OG6_100020	105244402	ENSMUSG00000078906	MGI:3652325	predicted gene 14444	Gm14444	2	OG6_100020	OrthoMCL
-	ENSG00000267179	-	novel protein	-	19	OG6_100020	233987	ENSMUSG00000058748	MGI:2385298	zinc finger protein 958	Zfp958	8	OG6_100020	OrthoMCL
-	ENSG00000196826	-	novel zinc finger protein	-	19	OG6_100020	433791	ENSMUSG00000070605	MGI:3700963	zinc finger protein 992	Zfp992	4	OG6_100020	OrthoMCL
-	ENSG00000263020	-	novel protein	-	6	OG6_128211	266614	ENSMUSG00000043807	MGI:2385809	lymphocyte antigen 6 complex, locus G5B	Ly6g5b	17	OG6_128211	OrthoMCL
-	ENSG00000196826	-	novel zinc finger protein	-	19	OG6_100020	100041433	ENSMUSG00000056300	MGI:3700965	zinc finger protein 981	Zfp981	4	OG6_100020	OrthoMCL
-	ENSG00000276490	-	novel transcript	-	10	OG6_103486	226105	ENSMUSG00000060613	MGI:2385878	cytochrome P450, family 2, subfamily c, polypeptide 70	Cyp2c70	19	OG6_103486	OrthoMCL
-	ENSG00000196826	-	novel zinc finger protein	-	19	OG6_100020	666532	ENSMUSG00000067916	MGI:3701604	zinc finger protein 991	Zfp991	4	OG6_100020	OrthoMCL
-	ENSG00000256206	-	novel protein	-	11	ENSP00000457299	26440	ENSMUSG00000030751	MGI:1347005	proteasome subunit alpha 1	Psma1	7	ENSMUSP00000033008	Treefam
-	ENSG00000196826	-	novel zinc finger protein	-	19	OG6_100020	627901	ENSMUSG00000078875	MGI:3702410	predicted gene 14419	Gm14419	2	OG6_100020	OrthoMCL
-	ENSG00000283239	-	novel transcript	-	8	HUMAN92338	26889	ENSMUSG00000026317	MGI:1349447	CLN8 transmembrane ER and ERGIC protein	Cln8	8	MOUSE58153	OMA
-	ENSG00000267179	-	novel protein	-	19	OG6_100020	627901	ENSMUSG00000078875	MGI:3702410	predicted gene 14419	Gm14419	2	OG6_100020	OrthoMCL
-	ENSG00000288564	-	novel protein	-	6	HUMAN84872	27398	ENSMUSG00000002767	MGI:1351622	mitochondrial ribosomal protein L2	Mrpl2	17	MOUSE22489	OMA
-	ENSG00000283128	-	novel transcript	-	7	ENSG00000283128	269637	ENSMUSG00000044681	MGI:2442451	canopy FGF signaling regulator 1	Cnpy1	5	ENSMUSG00000044681	Ensembl
-	ENSG00000196826	-	novel zinc finger protein	-	19	OG6_100020	668039	ENSMUSG00000078881	MGI:3702417	predicted gene 14434	Gm14434	2	OG6_100020	OrthoMCL
-	ENSG00000276612	-	novel protein	-	21	HUMAN58038	28295	ENSMUSG00000053329	MGI:1351861	glutamine amidotransferase like class 1 domain containing 3A	Gatd3a	10	MOUSE02498	OMA
-	ENSG00000267179	-	novel protein	-	19	OG6_100020	668039	ENSMUSG00000078881	MGI:3702417	predicted gene 14434	Gm14434	2	OG6_100020	OrthoMCL
-	ENSG00000257355	-	novel protein	-	19	ENSP00000458124	100302432	ENSMUSG00000089951	MGI:3702420	zinc finger protein 968, pseudogene	Zfp968-ps	2	ENSMUSP00000104623	Treefam
-	ENSG00000260537	-	novel protein, DDX19B and DDX19A readthrough	-	16	OG6_101341	30959	ENSMUSG00000032101	MGI:1353582	DEAD box helicase 25	Ddx25	9	OG6_101341	OrthoMCL
-	ENSG00000285897	-	novel transcript	-	17	HUMAN35237	207742	ENSMUSG00000034177	MGI:2442609	ring finger protein 43	Rnf43	11	MOUSE06433	OMA
-	ENSG00000257355	-	novel protein	-	19	ENSP00000458124	100503353	ENSMUSG00000078901	MGI:3702430	predicted gene 14440	Gm14440	2	ENSMUSP00000104679	Treefam
-	ENSG00000196826	-	novel zinc finger protein	-	19	OG6_100020	626316	ENSMUSG00000066009	MGI:3702694	zinc finger protein 987	Zfp987	4	OG6_100020	OrthoMCL
-	ENSG00000131152	-	novel protein	-	16	ENOG5035J4C	76454	ENSMUSG00000052934	MGI:1354708	F-box protein 31	Fbxo31	8	ENOG5035J4C	EggNOG
-	ENSG00000196826	-	novel zinc finger protein	-	19	OG6_100020	329575	ENSMUSG00000095362	MGI:3702875	predicted gene 14325	Gm14325	2	OG6_100020	OrthoMCL
-	ENSG00000197991	-	novel protein	-	13	OG6_101520	245578	ENSMUSG00000034755	MGI:2442849	protocadherin 11 X-linked	Pcdh11x	X	OG6_101520	OrthoMCL
-	ENSG00000267179	-	novel protein	-	19	OG6_100020	329575	ENSMUSG00000095362	MGI:3702875	predicted gene 14325	Gm14325	2	OG6_100020	OrthoMCL
-	ENSG00000281179	-	novel gene identicle to IGHV1OR15-1	-	15	HUMAN21804	668469	ENSMUSG00000096499	MGI:3704121	immunoglobulin heavy variable V1-5	Ighv1-5	12	MOUSE08472	OMA
-	ENSG00000279493	-	novel protein, similar to DNA (cytosine-5-)-methyltransferase 3-like DNMT3L	-	21	ENOG50359XT	54427	ENSMUSG00000000730	MGI:1859287	DNA (cytosine-5-)-methyltransferase 3-like	Dnmt3l	10	ENOG50359XT	EggNOG
-	ENSG00000285868	-	Novel protein	-	5	HUMAN82016	320116	ENSMUSG00000048721	MGI:2443410	fibronectin type III domain containing 9	Fndc9	11	MOUSE04275	OMA
-	ENSG00000281179	-	novel gene identicle to IGHV1OR15-1	-	15	HUMAN21804	668474	ENSMUSG00000095200	MGI:3704122	immunoglobulin heavy variable V1-7	Ighv1-7	12	MOUSE08478	OMA
-	ENSG00000284626	-	novel protein	-	15	HUMAN25045	269952	ENSMUSG00000050973	MGI:2443429	GDP-D-glucose phosphorylase 1	Gdpgp1	7	MOUSE53941	OMA
-	ENSG00000281179	-	novel gene identicle to IGHV1OR15-1	-	15	HUMAN21804	629906	ENSMUSG00000094652	MGI:3704123	immunoglobulin heavy variable V1-42	Ighv1-42	12	MOUSE08514	OMA
-	ENSG00000281179	-	novel gene identicle to IGHV1OR15-1	-	15	HUMAN21804	629908	ENSMUSG00000095859	MGI:3704124	immunoglobulin heavy variable V1-43	Ighv1-43	12	MOUSE08516	OMA
-	ENSG00000197991	-	novel protein	-	13	OG6_101520	54216	ENSMUSG00000029108	MGI:1860487	protocadherin 7	Pcdh7	5	OG6_101520	OrthoMCL
-	ENSG00000261459	-	novel transcript	-	16	ENSP00000454241	269997	ENSMUSG00000054381	MGI:2443581	zinc finger protein 747	Zfp747	7	ENSMUSP00000070685	Treefam
-	ENSG00000267179	-	novel protein	-	19	OG6_100020	630579	ENSMUSG00000074867	MGI:3704127	zinc finger protein 808	Zfp808	13	OG6_100020	OrthoMCL
-	ENSG00000285585	-	novel protein	-	3	HUMAN71733	320214	ENSMUSG00000022805	MGI:2443598	cilia and flagella associated protein 91	Cfap91	16	MOUSE17507	OMA
-	ENSG00000196826	-	novel zinc finger protein	-	19	OG6_100020	667666	ENSMUSG00000066007	MGI:3705222	zinc finger protein 600	Zfp600	4	OG6_100020	OrthoMCL
-	ENSG00000284969	-	novel protein	-	11	HUMAN05303	333883	ENSMUSG00000068686	MGI:1888996	CD59b antigen	Cd59b	2	MOUSE34262	OMA
-	ENSG00000259066	-	novel protein	-	14	ENSP00000451369	320351	ENSMUSG00000046675	MGI:2443862	transmembrane protein 251	Tmem251	12	ENSMUSP00000054611	Treefam
-	ENSG00000267179	-	novel protein	-	19	OG6_100020	667666	ENSMUSG00000066007	MGI:3705222	zinc finger protein 600	Zfp600	4	OG6_100020	OrthoMCL
-	ENSG00000257355	-	novel protein	-	19	ENSP00000458124	211378	ENSMUSG00000072066	MGI:2443901	RIKEN cDNA 6720489N17 gene	6720489N17Rik	13	ENSMUSP00000089151	Treefam
-	ENSG00000257355	-	novel protein	-	19	ENSP00000458124	13999	ENSMUSG00000078889	MGI:3706570	predicted gene 14288	Gm14288	2	ENSMUSP00000104648	Treefam
-	ENSG00000196826	-	novel zinc finger protein	-	19	OG6_100020	240064	ENSMUSG00000095253	MGI:2443934	zinc finger protein 799	Zfp799	17	OG6_100020	OrthoMCL
-	ENSG00000268870	-	novel zinc finger protein	-	19	HUMAN41059	102639598	ENSMUSG00000074527	MGI:3708667	predicted gene 14296	Gm14296	2	MOUSE31304	OMA
-	ENSG00000274944	-	novel protein	-	1	HUMAN48955	56309	ENSMUSG00000028647	MGI:1891750	MYC binding protein	Mycbp	4	MOUSE42059	OMA
-	ENSG00000267179	-	novel protein	-	19	ENSP00000467286	240064	ENSMUSG00000095253	MGI:2443934	zinc finger protein 799	Zfp799	17	ENSMUSP00000136298	Treefam
-	ENSG00000196826	-	novel zinc finger protein	-	19	OG6_100020	100043403	ENSMUSG00000078870	MGI:3709158	predicted gene 14410	Gm14410	2	OG6_100020	OrthoMCL
-	ENSG00000259784	-	novel protein	-	16	ENOG5035CBE	245847	ENSMUSG00000036820	MGI:2443978	amidohydrolase domain containing 2	Amdhd2	17	ENOG5035CBE	EggNOG
-	ENSG00000267179	-	novel protein	-	19	OG6_100020	100043403	ENSMUSG00000078870	MGI:3709158	predicted gene 14410	Gm14410	2	OG6_100020	OrthoMCL
-	ENSG00000284776	-	novel protein	-	20	HUMAN56244	66044	ENSMUSG00000027430	MGI:1913294	D-tyrosyl-tRNA deacylase 1	Dtd1	2	MOUSE35715	OMA
-	ENSG00000196826	-	novel zinc finger protein	-	19	OG6_100020	667962	ENSMUSG00000089756	MGI:3709288	zinc finger protein 966	Zfp966	2	OG6_100020	OrthoMCL
-	ENSG00000272741	-	novel protein	-	3	HUMAN74212	66061	ENSMUSG00000014075	MGI:1913311	dynein light chain Tctex-type 2B	Dynlt2b	16	MOUSE19378	OMA
-	ENSG00000267179	-	novel protein	-	19	OG6_100020	667962	ENSMUSG00000089756	MGI:3709288	zinc finger protein 966	Zfp966	2	OG6_100020	OrthoMCL
-	ENSG00000196826	-	novel zinc finger protein	-	19	OG6_100020	233058	ENSMUSG00000058402	MGI:2444666	zinc finger protein 420	Zfp420	7	OG6_100020	OrthoMCL
-	ENSG00000196826	-	novel zinc finger protein	-	19	OG6_100020	665211	ENSMUSG00000078862	MGI:3709298	predicted gene 14326	Gm14326	2	OG6_100020	OrthoMCL
-	ENSG00000286231	-	novel protein	-	1	HUMAN54803	66112	ENSMUSG00000026621	MGI:1913362	mitochondrial amidoxime reducing component 1	Mtarc1	1	MOUSE28356	OMA
-	ENSG00000267179	-	novel protein	-	19	OG6_100020	233058	ENSMUSG00000058402	MGI:2444666	zinc finger protein 420	Zfp420	7	OG6_100020	OrthoMCL
-	ENSG00000267179	-	novel protein	-	19	OG6_100020	665211	ENSMUSG00000078862	MGI:3709298	predicted gene 14326	Gm14326	2	OG6_100020	OrthoMCL
-	ENSG00000257390	-	novel protein	-	12	ENSP00000447000	66118	ENSMUSG00000078427	MGI:1913368	SAP domain containing ribonucleoprotein	Sarnp	10	ENSMUSP00000100863	Treefam
-	ENSG00000196826	-	novel zinc finger protein	-	19	OG6_100020	338354	ENSMUSG00000063047	MGI:2444764	zinc finger protein 780B	Zfp780b	7	OG6_100020	OrthoMCL
-	ENSG00000196826	-	novel zinc finger protein	-	19	OG6_100020	665001	ENSMUSG00000078903	MGI:3709324	predicted gene 14391	Gm14391	2	OG6_100020	OrthoMCL
-	ENSG00000267179	-	novel protein	-	19	OG6_100020	338354	ENSMUSG00000063047	MGI:2444764	zinc finger protein 780B	Zfp780b	7	OG6_100020	OrthoMCL
-	ENSG00000267179	-	novel protein	-	19	OG6_100020	665001	ENSMUSG00000078903	MGI:3709324	predicted gene 14391	Gm14391	2	OG6_100020	OrthoMCL
-	ENSG00000243696	-	novel MUSTN1-ITIH4 readthrough	-	3	HUMAN70545	66175	ENSMUSG00000042485	MGI:1913425	musculoskeletal, embryonic nuclear protein 1	Mustn1	14	MOUSE12946	OMA
-	ENSG00000196826	-	novel zinc finger protein	-	19	OG6_100020	240041	ENSMUSG00000059142	MGI:2445132	zinc finger protein 945	Zfp945	17	OG6_100020	OrthoMCL
-	ENSG00000196826	-	novel zinc finger protein	-	19	OG6_100020	100642166	ENSMUSG00000090015	MGI:3709333	predicted gene 15446	Gm15446	5	OG6_100020	OrthoMCL
-	ENSG00000284946	-	novel protein	-	15	HUMAN25129	233405	ENSMUSG00000030534	MGI:2446237	vacuolar protein sorting 33B	Vps33b	7	MOUSE54026	OMA
-	ENSG00000267179	-	novel protein	-	19	OG6_100020	100642166	ENSMUSG00000090015	MGI:3709333	predicted gene 15446	Gm15446	5	OG6_100020	OrthoMCL
-	ENSG00000196826	-	novel zinc finger protein	-	19	OG6_100020	268670	ENSMUSG00000057396	MGI:2446280	zinc finger protein 759	Zfp759	13	OG6_100020	OrthoMCL
-	ENSG00000267179	-	novel protein	-	19	OG6_100020	268670	ENSMUSG00000057396	MGI:2446280	zinc finger protein 759	Zfp759	13	OG6_100020	OrthoMCL
-	ENSG00000267179	-	novel protein	-	19	OG6_100020	100039123	ENSMUSG00000078877	MGI:3709624	predicted gene 14295	Gm14295	2	OG6_100020	OrthoMCL
-	ENSG00000196826	-	novel zinc finger protein	-	19	OG6_100020	100043387	ENSMUSG00000078878	MGI:3709632	predicted gene 14305	Gm14305	2	OG6_100020	OrthoMCL
-	ENSG00000267179	-	novel protein	-	19	OG6_100020	100043387	ENSMUSG00000078878	MGI:3709632	predicted gene 14305	Gm14305	2	OG6_100020	OrthoMCL
-	ENSG00000282988	-	novel protein	-	6	HUMAN83402	319192	ENSMUSG00000063954	MGI:2448283	H2A clustered histone 19	H2ac19	3	MOUSE37412	OMA
-	ENSG00000196826	-	novel zinc finger protein	-	19	OG6_100020	100303732	ENSMUSG00000095199	MGI:3709638	zinc finger protein 967	Zfp967	2	OG6_100020	OrthoMCL
-	ENSG00000285000	-	novel protein, AGGF1-ZBED3-AS1 readthrough	-	5	HUMAN79768	66549	ENSMUSG00000021681	MGI:1913799	angiogenic factor with G patch and FHA domains 1	Aggf1	13	MOUSE11938	OMA
-	ENSG00000267179	-	novel protein	-	19	OG6_100020	100303732	ENSMUSG00000095199	MGI:3709638	zinc finger protein 967	Zfp967	2	OG6_100020	OrthoMCL
-	ENSG00000282988	-	novel protein	-	6	HUMAN83402	319171	ENSMUSG00000094777	MGI:3710573	H2A clustered histone 24	H2ac24	13	MOUSE10111	OMA
-	ENSG00000282988	-	novel protein	-	6	HUMAN83402	319163	ENSMUSG00000060081	MGI:2448285	H2A clustered histone 1	H2ac1	13	MOUSE10479	OMA
-	ENSG00000259066	-	novel protein	-	14	ENOG5035K2X	66622	ENSMUSG00000041712	MGI:1913872	ubiquitin protein ligase E3 component n-recognin 7 (putative)	Ubr7	12	ENOG5035K2X	EggNOG
-	ENSG00000286235	-	novel protein	-	20	HUMAN56047	66634	ENSMUSG00000027353	MGI:1913884	minichromosome maintenance 8 homologous recombination repair factor	Mcm8	2	MOUSE35126	OMA
-	ENSG00000196826	-	novel zinc finger protein	-	19	OG6_100020	100041379	ENSMUSG00000058186	MGI:3712454	zinc finger protein 980	Zfp980	4	OG6_100020	OrthoMCL
-	ENSG00000285708	-	novel protein	-	3	HUMAN70993	108655	ENSMUSG00000030067	MGI:1914004	forkhead box P1	Foxp1	6	MOUSE49247	OMA
-	ENSG00000282988	-	novel protein	-	6	HUMAN83402	319164	ENSMUSG00000069270	MGI:2448287	H2A clustered histone 6	H2ac6	13	MOUSE10395	OMA
-	ENSG00000276490	-	novel transcript	-	10	OG6_103486	100043108	ENSMUSG00000092008	MGI:3721049	cytochrome P450, family 2, subfamily c, polypeptide 69	Cyp2c69	19	OG6_103486	OrthoMCL
-	ENSG00000196826	-	novel zinc finger protein	-	19	OG6_100020	380850	ENSMUSG00000091183	MGI:3779466	predicted gene 5141	Gm5141	13	OG6_100020	OrthoMCL
-	ENSG00000257355	-	novel protein	-	19	ENSP00000458124	66808	ENSMUSG00000073158	MGI:1914058	RIKEN cDNA 9030624G23 gene	9030624G23Rik	12	ENSMUSP00000099077	Treefam
-	ENSG00000267179	-	novel protein	-	19	OG6_100020	380850	ENSMUSG00000091183	MGI:3779466	predicted gene 5141	Gm5141	13	OG6_100020	OrthoMCL
-	ENSG00000268790	-	novel protein	-	19	OG6_112462	66818	ENSMUSG00000044600	MGI:1914068	small integral membrane protein 7	Smim7	8	OG6_112462	OrthoMCL
-	ENSG00000282988	-	novel protein	-	6	HUMAN83402	319165	ENSMUSG00000071478	MGI:2448289	H2A clustered histone 7	H2ac7	13	MOUSE10389	OMA
-	ENSG00000267179	-	novel protein	-	19	ENSP00000467286	66869	ENSMUSG00000054648	MGI:1914119	zinc finger protein 869	Zfp869	8	ENSMUSP00000079780	Treefam
-	ENSG00000196826	-	novel zinc finger protein	-	19	OG6_100020	626832	ENSMUSG00000078887	MGI:3779623	predicted gene 6710	Gm6710	2	OG6_100020	OrthoMCL
-	ENSG00000282278	-	novel FIP1L1-PDGFRA fusion protein	-	4	OG6_106773	66899	ENSMUSG00000029227	MGI:1914149	FIP1 like 1 (S. cerevisiae)	Fip1l1	5	OG6_106773	OrthoMCL
-	ENSG00000267179	-	novel protein	-	19	OG6_100020	626832	ENSMUSG00000078887	MGI:3779623	predicted gene 6710	Gm6710	2	OG6_100020	OrthoMCL
-	ENSG00000264545	-	novel transcript	-	9	ENSP00000385916	66902	ENSMUSG00000062937	MGI:1914152	methylthioadenosine phosphorylase	Mtap	4	ENSMUSP00000061092	Treefam
-	ENSG00000282988	-	novel protein	-	6	HUMAN83402	319166	ENSMUSG00000069272	MGI:2448290	H2A clustered histone 8	H2ac8	13	MOUSE10386	OMA
-	ENSG00000285064	-	novel protein	-	6	HUMAN84318	630219	ENSMUSG00000115113	MGI:3779650	small integral membrane protein 40, pseudogene	Smim40-ps	17	MOUSE23028	OMA
-	ENSG00000285505	-	novel protein, ATP1A3-RABAC1 readthrough	-	19	HUMAN43854	232975	ENSMUSG00000040907	MGI:88107	ATPase, Na+/K+ transporting, alpha 3 polypeptide	Atp1a3	7	MOUSE55276	OMA
-	ENSG00000196826	-	novel zinc finger protein	-	19	OG6_100020	100503949	ENSMUSG00000094475	MGI:3779822	zinc finger protein 965	Zfp965	-	OG6_100020	OrthoMCL
-	ENSG00000244255	-	novel complement component 2 (C2) and complement factor B (CFB) protein	-	6	OG6_106984	12263	ENSMUSG00000024371	MGI:88226	complement component 2 (within H-2S)	C2	17	OG6_106984	OrthoMCL
-	ENSG00000267179	-	novel protein	-	19	OG6_100020	100503949	ENSMUSG00000094475	MGI:3779822	zinc finger protein 965	Zfp965	-	OG6_100020	OrthoMCL
-	ENSG00000282988	-	novel protein	-	6	HUMAN83402	319167	ENSMUSG00000069301	MGI:2448293	H2A clustered histone 11	H2ac11	13	MOUSE10145	OMA
-	ENSG00000255663	-	novel transcript, RBM7-REXO2 readthrough	-	11	ENSP00000461728	67010	ENSMUSG00000042396	MGI:1914260	RNA binding motif protein 7	Rbm7	9	ENSMUSP00000126374	Treefam
-	ENSG00000196826	-	novel zinc finger protein	-	19	OG6_100020	628147	ENSMUSG00000095648	MGI:3780174	predicted gene 2004	Gm2004	2	OG6_100020	OrthoMCL
-	ENSG00000258674	-	novel protein	-	19	ENSP00000452549	67184	ENSMUSG00000036199	MGI:1914434	NADH:ubiquinone oxidoreductase subunit A13	Ndufa13	8	ENSMUSP00000105796	Treefam
-	ENSG00000267179	-	novel protein	-	19	OG6_100020	628147	ENSMUSG00000095648	MGI:3780174	predicted gene 2004	Gm2004	2	OG6_100020	OrthoMCL
-	ENSG00000282246	-	novel protein	-	10	ENOG5035BDI	67229	ENSMUSG00000039449	MGI:1914479	pre-mRNA processing factor 18	Prpf18	2	ENOG5035BDI	EggNOG
-	ENSG00000282988	-	novel protein	-	6	HUMAN83402	319168	ENSMUSG00000069302	MGI:2448295	H2A clustered histone 12	H2ac12	13	MOUSE10141	OMA
-	ENSG00000196826	-	novel zinc finger protein	-	19	OG6_100020	102639653	ENSMUSG00000094932	MGI:3780177	predicted gene 2007	Gm2007	2	OG6_100020	OrthoMCL
-	ENSG00000267179	-	novel protein	-	19	OG6_100020	102639653	ENSMUSG00000094932	MGI:3780177	predicted gene 2007	Gm2007	2	OG6_100020	OrthoMCL
-	ENSG00000196826	-	novel zinc finger protein	-	19	OG6_100020	100039060	ENSMUSG00000078886	MGI:3780195	predicted gene 2026	Gm2026	2	OG6_100020	OrthoMCL
-	ENSG00000257411	-	novel protein	-	12	ENOG5035A1B	18813	ENSMUSG00000025364	MGI:894684	proliferation-associated 2G4	Pa2g4	10	ENOG5035A1B	EggNOG
-	ENSG00000267618	-	RAD51L3-RFFL readthrough	-	17	ENSP00000466834	67338	ENSMUSG00000020696	MGI:1914588	ring finger and FYVE like domain containing protein	Rffl	11	ENSMUSP00000021036	Treefam
-	ENSG00000267179	-	novel protein	-	19	OG6_100020	100039060	ENSMUSG00000078886	MGI:3780195	predicted gene 2026	Gm2026	2	OG6_100020	OrthoMCL
-	ENSG00000268434	-	novel protein	-	19	ENOG5035AZ2	13401	ENSMUSG00000030410	MGI:94907	dystrophia myotonica-containing WD repeat motif	Dmwd	7	ENOG5035AZ2	EggNOG
-	ENSG00000282988	-	novel protein	-	6	HUMAN83402	319170	ENSMUSG00000069309	MGI:2448300	H2A clustered histone 22	H2ac22	13	MOUSE10100	OMA
-	ENSG00000196826	-	novel zinc finger protein	-	19	OG6_100020	100041979	ENSMUSG00000094942	MGI:3781781	predicted gene 3604	Gm3604	13	OG6_100020	OrthoMCL
-	ENSG00000267179	-	novel protein	-	19	OG6_100020	100041979	ENSMUSG00000094942	MGI:3781781	predicted gene 3604	Gm3604	13	OG6_100020	OrthoMCL
-	ENSG00000196826	-	novel zinc finger protein	-	19	OG6_100020	67607	ENSMUSG00000074165	MGI:1914857	zinc finger protein 788	Zfp788	7	OG6_100020	OrthoMCL
-	ENSG00000285947	-	novel protein	-	17	HUMAN35663	14599	ENSMUSG00000020713	MGI:95707	growth hormone	Gh	11	MOUSE06116	OMA
-	ENSG00000267179	-	novel protein	-	19	OG6_100020	67607	ENSMUSG00000074165	MGI:1914857	zinc finger protein 788	Zfp788	7	OG6_100020	OrthoMCL
-	ENSG00000282988	-	novel protein	-	6	HUMAN83402	665433	ENSMUSG00000094248	MGI:2448302	H2A clustered histone 23	H2ac23	13	MOUSE10108	OMA
-	ENSG00000196826	-	novel zinc finger protein	-	19	OG6_100020	102633156	ENSMUSG00000078899	MGI:3782813	predicted gene 4631	Gm4631	2	OG6_100020	OrthoMCL
-	ENSG00000271741	-	novel transcript, ZMYM6-ZMYM6NB readthrough	-	1	OG6_103093	67785	ENSMUSG00000042446	MGI:1915035	zinc finger, MYM-type 4	Zmym4	4	OG6_103093	OrthoMCL
-	ENSG00000267179	-	novel protein	-	19	OG6_100020	102633156	ENSMUSG00000078899	MGI:3782813	predicted gene 4631	Gm4631	2	OG6_100020	OrthoMCL
-	ENSG00000248993	-	novel protein	-	6	ENSP00000412457	15000	ENSMUSG00000037548	MGI:95923	histocompatibility 2, class II, locus Mb2	H2-DMb2	17	ENSMUSP00000043526	Treefam
-	ENSG00000284686	-	novel transcript	-	1	HUMAN50086	67916	ENSMUSG00000028517	MGI:1915166	phospholipid phosphatase 3	Plpp3	4	MOUSE39517	OMA
-	ENSG00000196826	-	novel zinc finger protein	-	19	OG6_100020	100043914	ENSMUSG00000078898	MGI:3782903	zinc finger protein 968	Zfp968	2	OG6_100020	OrthoMCL
-	ENSG00000239920	-	novel transcript	-	11	ENSP00000369609	15132	ENSMUSG00000052217	MGI:96024	hemoglobin Z, beta-like embryonic chain	Hbb-bh1	7	ENSMUSP00000064865	Treefam
-	ENSG00000198211	-	novel protein (MC1R-TUBB3 readthrough)	-	16	OG6_100137	67951	ENSMUSG00000001473	MGI:1915201	tubulin, beta 6 class V	Tubb6	18	OG6_100137	OrthoMCL
-	ENSG00000282988	-	novel protein	-	6	HUMAN83402	319172	ENSMUSG00000061615	MGI:2448306	H2A clustered histone 4	H2ac4	13	MOUSE10406	OMA
-	ENSG00000267179	-	novel protein	-	19	OG6_100020	100043914	ENSMUSG00000078898	MGI:3782903	zinc finger protein 968	Zfp968	2	OG6_100020	OrthoMCL
-	ENSG00000282988	-	novel protein	-	6	HUMAN83402	15267	ENSMUSG00000064220	MGI:96097	H2A clustered histone 18	H2ac18	3	MOUSE37413	OMA
-	ENSG00000196826	-	novel zinc finger protein	-	19	OG6_100020	-	ENSMUSG00000078897	MGI:3782904	predicted gene 4724	Gm4724	-	OG6_100020	OrthoMCL
-	ENSG00000196826	-	novel zinc finger protein	-	19	OG6_100020	100043915	ENSMUSG00000095545	MGI:3782904	predicted gene 4724	Gm4724	-	OG6_100020	OrthoMCL
-	ENSG00000196826	-	novel zinc finger protein	-	19	OG6_100020	434377	ENSMUSG00000045519	MGI:1915280	zinc finger protein 560	Zfp560	9	OG6_100020	OrthoMCL
-	ENSG00000282988	-	novel protein	-	6	HUMAN83402	319173	ENSMUSG00000061991	MGI:2448309	H2A clustered histone 10	H2ac10	13	MOUSE10376	OMA
-	ENSG00000267179	-	novel protein	-	19	OG6_100020	-	ENSMUSG00000078897	MGI:3782904	predicted gene 4724	Gm4724	-	OG6_100020	OrthoMCL
-	ENSG00000257184	-	HOXA10-HOXA9 readthrough	-	7	ENOG5035EM6	15405	ENSMUSG00000038227	MGI:96180	homeobox A9	Hoxa9	6	ENOG5035EM6	EggNOG
-	ENSG00000266953	-	novel protein, readthrough between GPI and PDCD2	-	19	ENOG5035FTX	68079	ENSMUSG00000002635	MGI:1915329	programmed cell death 2-like	Pdcd2l	7	ENOG5035FTX	EggNOG
-	ENSG00000267179	-	novel protein	-	19	OG6_100020	100043915	ENSMUSG00000095545	MGI:3782904	predicted gene 4724	Gm4724	-	OG6_100020	OrthoMCL
-	ENSG00000273049	-	novel protein, readthrough between HOXC10 and HOXC5	-	12	ENOG5035EGF	209448	ENSMUSG00000022484	MGI:96192	homeobox C10	Hoxc10	15	ENOG5035EGF	EggNOG
-	ENSG00000167807	-	novel transcript	-	19	HUMAN40628	68165	ENSMUSG00000079677	MGI:1915415	ferredoxin 2	Fdx2	9	MOUSE62657	OMA
-	ENSG00000196826	-	novel zinc finger protein	-	19	OG6_100020	100043381	ENSMUSG00000078880	MGI:3782921	predicted gene 14308	Gm14308	2	OG6_100020	OrthoMCL
-	ENSG00000249141	-	novel protein	-	6	ENSP00000426906	100037283	ENSMUSG00000095687	MGI:1915445	ribonuclease T2A	Rnaset2a	17	ENSMUSP00000095031	Treefam
-	ENSG00000282988	-	novel protein	-	6	HUMAN83402	621893	ENSMUSG00000063689	MGI:2448314	H2A clustered histone 21	H2ac21	3	MOUSE37408	OMA
-	ENSG00000267179	-	novel protein	-	19	OG6_100020	100043381	ENSMUSG00000078880	MGI:3782921	predicted gene 14308	Gm14308	2	OG6_100020	OrthoMCL
-	ENSG00000285171	-	novel protein, IL2RG-CXorf65 readthrough	-	X	HUMAN101134	16186	ENSMUSG00000031304	MGI:96551	interleukin 2 receptor, gamma chain	Il2rg	X	MOUSE66635	OMA
-	ENSG00000282988	-	novel protein	-	6	HUMAN83402	319176	ENSMUSG00000068855	MGI:2448316	H2A clustered histone 20	H2ac20	3	MOUSE37409	OMA
-	ENSG00000259753	-	novel protein	-	17	OG6_100678	16412	ENSMUSG00000025809	MGI:96610	integrin beta 1 (fibronectin receptor beta)	Itgb1	8	OG6_100678	OrthoMCL
-	ENSG00000198211	-	novel protein (MC1R-TUBB3 readthrough)	-	16	OG6_100137	227613	ENSMUSG00000036752	MGI:1915472	tubulin, beta 4B class IVB	Tubb4b	2	OG6_100137	OrthoMCL
-	ENSG00000196826	-	novel zinc finger protein	-	19	OG6_100020	100233208	ENSMUSG00000096856	MGI:3809656	predicted gene 10778	Gm10778	10	OG6_100020	OrthoMCL
-	ENSG00000259753	-	novel protein	-	17	OG6_100678	16414	ENSMUSG00000000290	MGI:96611	integrin beta 2	Itgb2	10	OG6_100678	OrthoMCL
-	ENSG00000267179	-	novel protein	-	19	OG6_100020	100233208	ENSMUSG00000096856	MGI:3809656	predicted gene 10778	Gm10778	10	OG6_100020	OrthoMCL
-	ENSG00000281179	-	novel gene identicle to IGHV1OR15-1	-	15	HUMAN21804	780884	ENSMUSG00000103290	MGI:3815050	immunoglobulin heavy variable V1-23	Ighv1-23	12	MOUSE08497	OMA
-	ENSG00000259753	-	novel protein	-	17	OG6_100678	16419	ENSMUSG00000022817	MGI:96614	integrin beta 5	Itgb5	16	OG6_100678	OrthoMCL
-	ENSG00000259753	-	novel protein	-	17	OG6_100678	16420	ENSMUSG00000026971	MGI:96615	integrin beta 6	Itgb6	2	OG6_100678	OrthoMCL
-	ENSG00000259753	-	novel protein	-	17	OG6_100678	16421	ENSMUSG00000001281	MGI:96616	integrin beta 7	Itgb7	15	OG6_100678	OrthoMCL
-	ENSG00000280893	-	novel transcript	-	16	HUMAN27648	69017	ENSMUSG00000045114	MGI:1916267	proline-rich transmembrane protein 2	Prrt2	7	MOUSE52590	OMA
-	ENSG00000285854	-	novel transcript	-	12	HUMAN11607	16832	ENSMUSG00000030246	MGI:96763	lactate dehydrogenase B	Ldhb	6	MOUSE47690	OMA
-	ENSG00000196826	-	novel zinc finger protein	-	19	OG6_100020	212276	ENSMUSG00000095432	MGI:1916455	zinc finger protein 748	Zfp748	13	OG6_100020	OrthoMCL
-	ENSG00000267179	-	novel protein	-	19	OG6_100020	212276	ENSMUSG00000095432	MGI:1916455	zinc finger protein 748	Zfp748	13	OG6_100020	OrthoMCL
-	ENSG00000282278	-	novel FIP1L1-PDGFRA fusion protein	-	4	OG6_106773	18595	ENSMUSG00000029231	MGI:97530	platelet derived growth factor receptor, alpha polypeptide	Pdgfra	5	OG6_106773	OrthoMCL
-	ENSG00000257355	-	novel protein	-	19	ENSP00000458124	69277	ENSMUSG00000063364	MGI:1916527	RIKEN cDNA 3300002I08 gene	3300002I08Rik	2	ENSMUSP00000055454	Treefam
-	ENSG00000282278	-	novel FIP1L1-PDGFRA fusion protein	-	4	OG6_106773	18596	ENSMUSG00000024620	MGI:97531	platelet derived growth factor receptor, beta polypeptide	Pdgfrb	18	OG6_106773	OrthoMCL
-	ENSG00000268173	-	novel protein, readthrough between PIK3R2 and IFI30	-	19	OG6_103810	18708	ENSMUSG00000041417	MGI:97583	phosphoinositide-3-kinase regulatory subunit 1	Pik3r1	13	OG6_103810	OrthoMCL
-	ENSG00000249590	-	novel SEC14-like 2 (S. cerevisiae) (SEC14L2) and mitochondrial protein 18 kDa (MTP18) protein	-	22	ENSP00000415178	67900	ENSMUSG00000004748	MGI:1916686	mitochondrial fission process 1	Mtfp1	11	ENSMUSP00000004868	Treefam
-	ENSG00000258989	-	novel protein	-	14	ENOG5035I6F	18755	ENSMUSG00000021108	MGI:97600	protein kinase C, eta	Prkch	12	ENOG5035I6F	EggNOG
-	ENSG00000196826	-	novel zinc finger protein	-	19	OG6_100020	69504	ENSMUSG00000066613	MGI:1916754	zinc finger protein 932	Zfp932	5	OG6_100020	OrthoMCL
-	ENSG00000282988	-	novel protein	-	6	HUMAN83402	319191	ENSMUSG00000071516	MGI:2448457	H2A clustered histone 13	H2ac13	13	MOUSE10082	OMA
-	ENSG00000267179	-	novel protein	-	19	OG6_100020	69504	ENSMUSG00000066613	MGI:1916754	zinc finger protein 932	Zfp932	5	OG6_100020	OrthoMCL
-	ENSG00000254536	-	novel protein	-	10	HUMAN03495	212503	ENSMUSG00000025464	MGI:1916983	polyamine oxidase (exo-N4-amino)	Paox	7	MOUSE57469	OMA
-	ENSG00000282988	-	novel protein	-	6	HUMAN83402	319162	ENSMUSG00000078851	MGI:2448458	H2A clustered histone 25	H2ac25	11	MOUSE03195	OMA
-	ENSG00000196826	-	novel zinc finger protein	-	19	OG6_100020	210104	ENSMUSG00000056592	MGI:2652821	zinc finger protein 658	Zfp658	7	OG6_100020	OrthoMCL
-	ENSG00000285982	-	novel protein	-	8	HUMAN95087	69906	ENSMUSG00000022299	MGI:1917156	solute carrier family 25, member 32	Slc25a32	15	MOUSE17452	OMA
-	ENSG00000267179	-	novel protein	-	19	OG6_100020	210104	ENSMUSG00000056592	MGI:2652821	zinc finger protein 658	Zfp658	7	OG6_100020	OrthoMCL
-	ENSG00000196826	-	novel zinc finger protein	-	19	OG6_100020	414758	ENSMUSG00000074733	MGI:2652824	zinc finger protein 950	Zfp950	19	OG6_100020	OrthoMCL
-	ENSG00000267179	-	novel protein	-	19	OG6_100020	414758	ENSMUSG00000074733	MGI:2652824	zinc finger protein 950	Zfp950	19	OG6_100020	OrthoMCL
-	ENSG00000273259	-	novel protein	-	14	OG6_129224	20714	ENSMUSG00000058207	MGI:98377	serine (or cysteine) peptidase inhibitor, clade A, member 3K	Serpina3k	12	OG6_129224	OrthoMCL
-	ENSG00000267179	-	novel protein	-	19	OG6_100020	70227	ENSMUSG00000068959	MGI:1917477	zinc finger protein 619	Zfp619	7	OG6_100020	OrthoMCL
-	ENSG00000273217	-	novel protein	-	5	OG6_104221	76089	ENSMUSG00000062232	MGI:2659071	Rap guanine nucleotide exchange factor (GEF) 2	Rapgef2	3	OG6_104221	OrthoMCL
-	ENSG00000273259	-	novel protein	-	14	OG6_129224	20717	ENSMUSG00000079012	MGI:98378	serine (or cysteine) peptidase inhibitor, clade A, member 3M	Serpina3m	12	OG6_129224	OrthoMCL
-	ENSG00000196826	-	novel zinc finger protein	-	19	OG6_100020	431706	ENSMUSG00000055341	MGI:2664334	zinc finger protein 457	Zfp457	13	OG6_100020	OrthoMCL
-	ENSG00000283201	-	zinc finger protein 724 [Source:NCBI gene (formerly Entrezgene);Acc:440519]	-	19	HUMAN42350	431706	ENSMUSG00000055341	MGI:2664334	zinc finger protein 457	Zfp457	13	MOUSE10040	OMA
-	ENSG00000196826	-	novel zinc finger protein	-	19	OG6_100020	100271882	ENSMUSG00000079009	MGI:3836251	predicted gene 14139	Gm14139	2	OG6_100020	OrthoMCL
-	ENSG00000286022	-	novel protein	-	20	HUMAN55862	21818	ENSMUSG00000027401	MGI:98732	transglutaminase 3, E polypeptide	Tgm3	2	MOUSE34144	OMA
-	ENSG00000283761	-	novel protein	-	1	HUMAN50901	229782	ENSMUSG00000027957	MGI:1917648	solute carrier family 35 (UDP-N-acetylglucosamine (UDP-GlcNAc) transporter), member 3	Slc35a3	3	MOUSE36535	OMA
-	ENSG00000267179	-	novel protein	-	19	OG6_100020	100271882	ENSMUSG00000079009	MGI:3836251	predicted gene 14139	Gm14139	2	OG6_100020	OrthoMCL
-	ENSG00000273171	-	novel protein, readthrough between VTN and SEBOX	-	17	ENOG5035C9U	22370	ENSMUSG00000017344	MGI:98940	vitronectin	Vtn	11	ENOG5035C9U	EggNOG
-	ENSG00000268361	-	novel protein	-	19	ENOG5035DE5	22594	ENSMUSG00000051768	MGI:99137	X-ray repair complementing defective repair in Chinese hamster cells 1	Xrcc1	7	ENOG5035DE5	EggNOG
-	ENSG00000196826	-	novel zinc finger protein	-	19	OG6_100020	22648	ENSMUSG00000051034	MGI:99156	zinc finger protein 11	Zfp11	5	OG6_100020	OrthoMCL
-	ENSG00000267179	-	novel protein	-	19	OG6_100020	22648	ENSMUSG00000051034	MGI:99156	zinc finger protein 11	Zfp11	5	OG6_100020	OrthoMCL
-	ENSG00000288208	-	novel protein	-	1	HUMAN49579	70603	ENSMUSG00000028687	MGI:1917853	mutY DNA glycosylase	Mutyh	4	MOUSE41009	OMA
-	ENSG00000281179	-	novel gene identicle to IGHV1OR15-1	-	15	HUMAN21804	780939	ENSMUSG00000095889	MGI:4439557	immunoglobulin heavy variable 1-58	Ighv1-58	12	MOUSE08541	OMA
-	ENSG00000196826	-	novel zinc finger protein	-	19	OG6_100020	22688	ENSMUSG00000063108	MGI:99173	zinc finger protein 26	Zfp26	9	OG6_100020	OrthoMCL
-	ENSG00000281179	-	novel gene identicle to IGHV1OR15-1	-	15	HUMAN21804	668421	ENSMUSG00000095583	MGI:4439607	immunoglobulin heavy variable 14-2	Ighv14-2	12	MOUSE08410	OMA
-	ENSG00000267179	-	novel protein	-	19	OG6_100020	22688	ENSMUSG00000063108	MGI:99173	zinc finger protein 26	Zfp26	9	OG6_100020	OrthoMCL
-	ENSG00000266302	-	novel transcript	-	17	OG6_110620	232339	ENSMUSG00000007827	MGI:1917887	ankyrin repeat domain 26	Ankrd26	6	OG6_110620	OrthoMCL
-	ENSG00000281179	-	novel gene identicle to IGHV1OR15-1	-	15	HUMAN21804	432702	ENSMUSG00000095442	MGI:4439618	immunoglobulin heavy variable 1-4	Ighv1-4	12	MOUSE08471	OMA
-	ENSG00000196826	-	novel zinc finger protein	-	19	OG6_100020	22689	ENSMUSG00000062040	MGI:99174	zinc finger protein 27	Zfp27	7	OG6_100020	OrthoMCL
-	ENSG00000254706	-	novel protein	-	1	ENOG5035N81	70729	ENSMUSG00000038473	MGI:1917979	nitric oxide synthase 1 (neuronal) adaptor protein	Nos1ap	1	ENOG5035N81	EggNOG
-	ENSG00000285920	-	novel protein	-	15	HUMAN22412	108907	ENSMUSG00000027306	MGI:2675669	nucleolar and spindle associated protein 1	Nusap1	2	MOUSE36096	OMA
-	ENSG00000281179	-	novel gene identicle to IGHV1OR15-1	-	15	HUMAN21804	668478	ENSMUSG00000094694	MGI:4439621	immunoglobulin heavy variable V1-9	Ighv1-9	12	MOUSE08481	OMA
-	ENSG00000267179	-	novel protein	-	19	OG6_100020	22689	ENSMUSG00000062040	MGI:99174	zinc finger protein 27	Zfp27	7	OG6_100020	OrthoMCL
-	ENSG00000243501	-	novel protein	-	6	ENSP00000457270	368204	ENSMUSG00000067750	MGI:2676610	KH domain containing 1A	Khdc1a	1	ENSMUSP00000085749	Treefam
-	ENSG00000281179	-	novel gene identicle to IGHV1OR15-1	-	15	HUMAN21804	619833	ENSMUSG00000094502	MGI:4439632	immunoglobulin heavy variable 1-69	Ighv1-69	12	MOUSE08569	OMA
-	ENSG00000267360	-	novel protein	-	19	ENOG5035KRC	22689	ENSMUSG00000062040	MGI:99174	zinc finger protein 27	Zfp27	7	ENOG5035KRC	EggNOG
-	ENSG00000281179	-	novel gene identicle to IGHV1OR15-1	-	15	HUMAN21804	619916	ENSMUSG00000096074	MGI:4439633	immunoglobulin heavy variable 1-72	Ighv1-72	12	MOUSE08575	OMA
-	ENSG00000196826	-	novel zinc finger protein	-	19	OG6_100020	22694	ENSMUSG00000063281	MGI:99179	zinc finger protein 35	Zfp35	18	OG6_100020	OrthoMCL
-	ENSG00000196826	-	novel zinc finger protein	-	19	OG6_100020	71163	ENSMUSG00000030604	MGI:1918413	zinc finger protein 626	Zfp626	7	OG6_100020	OrthoMCL
-	ENSG00000281179	-	novel gene identicle to IGHV1OR15-1	-	15	HUMAN21804	100775173	ENSMUSG00000094124	MGI:4439634	immunoglobulin heavy variable V1-74	Ighv1-74	12	MOUSE08578	OMA
-	ENSG00000196826	-	novel zinc finger protein	-	19	OG6_100020	22700	ENSMUSG00000002617	MGI:99185	zinc finger protein 40	Zfp40	17	OG6_100020	OrthoMCL
-	ENSG00000196826	-	novel zinc finger protein	-	19	OG6_100020	240034	ENSMUSG00000067928	MGI:2679257	zinc finger protein 760	Zfp760	17	OG6_100020	OrthoMCL
-	ENSG00000281179	-	novel gene identicle to IGHV1OR15-1	-	15	HUMAN21804	668591	ENSMUSG00000094689	MGI:4439635	immunoglobulin heavy variable 1-81	Ighv1-81	12	MOUSE08602	OMA
-	ENSG00000281938	-	novel transcript	-	5	OG6_100152	433256	ENSMUSG00000024981	MGI:1919129	acyl-CoA synthetase long-chain family member 5	Acsl5	19	OG6_100152	OrthoMCL
-	ENSG00000196826	-	novel zinc finger protein	-	19	OG6_100020	381067	ENSMUSG00000061544	MGI:2679295	zinc finger protein 229	Zfp229	17	OG6_100020	OrthoMCL
-	ENSG00000281179	-	novel gene identicle to IGHV1OR15-1	-	15	HUMAN21804	629897	ENSMUSG00000094051	MGI:4439639	immunoglobulin heavy variable 1-36	Ighv1-36	12	MOUSE08504	OMA
-	ENSG00000196826	-	novel zinc finger protein	-	19	OG6_100020	22709	ENSMUSG00000023892	MGI:99198	zinc finger protein 51	Zfp51	17	OG6_100020	OrthoMCL
-	ENSG00000271810	-	novel protein, PPM1J-RHOC readthrough	-	1	ENOG5035NRS	71887	ENSMUSG00000002228	MGI:1919137	protein phosphatase 1J	Ppm1j	3	ENOG5035NRS	EggNOG
-	ENSG00000281179	-	novel gene identicle to IGHV1OR15-1	-	15	HUMAN21804	668517	ENSMUSG00000095923	MGI:4439640	immunoglobulin heavy variable 1-37	Ighv1-37	12	MOUSE08511	OMA
-	ENSG00000267179	-	novel protein	-	19	OG6_100020	22709	ENSMUSG00000023892	MGI:99198	zinc finger protein 51	Zfp51	17	OG6_100020	OrthoMCL
-	ENSG00000258674	-	novel protein	-	19	ENOG5035NCQ	234365	ENSMUSG00000048967	MGI:2681845	YjeF N-terminal domain containing 3	Yjefn3	8	ENOG5035NCQ	EggNOG
-	ENSG00000281179	-	novel gene identicle to IGHV1OR15-1	-	15	HUMAN21804	629884	ENSMUSG00000094546	MGI:4439641	immunoglobulin heavy variable 1-26	Ighv1-26	12	MOUSE08500	OMA
-	ENSG00000196826	-	novel zinc finger protein	-	19	OG6_100020	22710	ENSMUSG00000051341	MGI:99199	zinc finger protein 52	Zfp52	17	OG6_100020	OrthoMCL
-	ENSG00000276490	-	novel transcript	-	10	OG6_103486	72082	ENSMUSG00000025002	MGI:1919332	cytochrome P450, family 2, subfamily c, polypeptide 55	Cyp2c55	19	OG6_103486	OrthoMCL
-	ENSG00000267179	-	novel protein	-	19	ENSP00000467286	240063	ENSMUSG00000055202	MGI:2682944	zinc finger protein 811	Zfp811	17	ENSMUSP00000079709	Treefam
-	ENSG00000281179	-	novel gene identicle to IGHV1OR15-1	-	15	HUMAN21804	628614	ENSMUSG00000093955	MGI:4439659	immunoglobulin heavy variable 1-34	Ighv1-34	12	MOUSE08503	OMA
-	ENSG00000196826	-	novel zinc finger protein	-	19	OG6_100020	24132	ENSMUSG00000057409	MGI:99200	zinc finger protein 53	Zfp53	17	OG6_100020	OrthoMCL
-	ENSG00000281179	-	novel gene identicle to IGHV1OR15-1	-	15	HUMAN21804	619994	ENSMUSG00000096452	MGI:4439670	immunoglobulin heavy variable 1-77	Ighv1-77	12	MOUSE08588	OMA
-	ENSG00000196826	-	novel zinc finger protein	-	19	OG6_100020	22712	ENSMUSG00000023882	MGI:99201	zinc finger protein 54	Zfp54	17	OG6_100020	OrthoMCL
-	ENSG00000257355	-	novel protein	-	19	ENSP00000458124	72139	ENSMUSG00000071302	MGI:1919389	RIKEN cDNA 2610044O15 gene	2610044O15Rik8	8	ENSMUSP00000078254	Treefam
-	ENSG00000196826	-	novel zinc finger protein	-	19	OG6_100020	170938	ENSMUSG00000066880	MGI:2684459	zinc finger protein 617	Zfp617	8	OG6_100020	OrthoMCL
-	ENSG00000281179	-	novel gene identicle to IGHV1OR15-1	-	15	HUMAN21804	100775175	ENSMUSG00000095127	MGI:4439671	immunoglobulin heavy variable 1-82	Ighv1-82	12	MOUSE08605	OMA
-	ENSG00000283201	-	zinc finger protein 724 [Source:NCBI gene (formerly Entrezgene);Acc:440519]	-	19	HUMAN42350	238693	ENSMUSG00000071291	MGI:99205	zinc finger protein 58	Zfp58	13	MOUSE10136	OMA
-	ENSG00000267179	-	novel protein	-	19	ENSP00000467286	170938	ENSMUSG00000066880	MGI:2684459	zinc finger protein 617	Zfp617	8	ENSMUSP00000112926	Treefam
-	ENSG00000281179	-	novel gene identicle to IGHV1OR15-1	-	15	HUMAN21804	382695	ENSMUSG00000094862	MGI:4439715	immunoglobulin heavy variable 1-56	Ighv1-56	12	MOUSE08538	OMA
-	ENSG00000196826	-	novel zinc finger protein	-	19	OG6_100020	22717	ENSMUSG00000078779	MGI:99206	zinc finger protein 59	Zfp59	7	OG6_100020	OrthoMCL
-	ENSG00000255641	-	novel protein	-	12	ENSP00000437563	232415	ENSMUSG00000071158	MGI:2685002	killer cell lectin-like receptor subfamily H, member 1	Klrh1	6	ENSMUSP00000093058	Treefam
-	ENSG00000281179	-	novel gene identicle to IGHV1OR15-1	-	15	HUMAN21804	780932	ENSMUSG00000095589	MGI:4439716	immunoglobulin heavy variable 1-55	Ighv1-55	12	MOUSE08537	OMA
-	ENSG00000196826	-	novel zinc finger protein	-	19	OG6_100020	22718	ENSMUSG00000037640	MGI:99207	zinc finger protein 60	Zfp60	7	OG6_100020	OrthoMCL
-	ENSG00000281179	-	novel gene identicle to IGHV1OR15-1	-	15	HUMAN21804	622728	ENSMUSG00000096020	MGI:4439735	immunoglobulin heavy variable 1-75	Ighv1-75	12	MOUSE08585	OMA
-	ENSG00000284341	-	novel transcript	-	9	HUMAN99377	19215	ENSMUSG00000015090	MGI:99261	prostaglandin D2 synthase (brain)	Ptgds	2	MOUSE34540	OMA
-	ENSG00000281179	-	novel gene identicle to IGHV1OR15-1	-	15	HUMAN21804	213570	ENSMUSG00000096326	MGI:4439736	immunoglobulin heavy variable 1-78	Ighv1-78	12	MOUSE08590	OMA
-	ENSG00000273047	-	novel transcript, LIME1-SLC2A4RG readthrough	-	20	ENOG5035JCP	72699	ENSMUSG00000090077	MGI:1919949	Lck interacting transmembrane adaptor 1	Lime1	2	ENOG5035JCP	EggNOG
-	ENSG00000281179	-	novel gene identicle to IGHV1OR15-1	-	15	HUMAN21804	100775174	ENSMUSG00000093896	MGI:4439737	immunoglobulin heavy variable 1-76	Ighv1-76	12	MOUSE08586	OMA
-	ENSG00000198211	-	novel protein (MC1R-TUBB3 readthrough)	-	16	OG6_100137	17199	ENSMUSG00000074037	MGI:99456	melanocortin 1 receptor	Mc1r	8	OG6_100137	OrthoMCL
-	ENSG00000280571	-	novel protein	-	3	HUMAN69467	100502861	ENSMUSG00000079235	MGI:1920144	coiled-coil domain containing 13	Ccdc13	9	MOUSE64203	OMA
-	ENSG00000281179	-	novel gene identicle to IGHV1OR15-1	-	15	HUMAN21804	668589	ENSMUSG00000094075	MGI:4439738	immunoglobulin heavy variable 1-80	Ighv1-80	12	MOUSE08601	OMA
-	ENSG00000260537	-	novel protein, DDX19B and DDX19A readthrough	-	16	OG6_101341	13680	ENSMUSG00000015023	MGI:99526	DEAD box helicase 19a	Ddx19a	8	OG6_101341	OrthoMCL
-	ENSG00000267179	-	novel protein	-	19	ENSP00000467286	240066	ENSMUSG00000095325	MGI:3029586	zinc finger protein 870	Zfp870	17	ENSMUSP00000136197	Treefam
-	ENSG00000281179	-	novel gene identicle to IGHV1OR15-1	-	15	HUMAN21804	382696	ENSMUSG00000095204	MGI:4439752	immunoglobulin heavy variable 1-52	Ighv1-52	12	MOUSE08530	OMA
-	ENSG00000285472	-	novel protein	-	15	HUMAN21808	258659	ENSMUSG00000091873	MGI:3030566	olfactory receptor family 4 subfamily N member 4	Or4n4	14	MOUSE13185	OMA
-	ENSG00000281179	-	novel gene identicle to IGHV1OR15-1	-	15	HUMAN21804	780929	ENSMUSG00000094198	MGI:4439753	immunoglobulin heavy variable 1-50	Ighv1-50	12	MOUSE08529	OMA
-	ENSG00000196826	-	novel zinc finger protein	-	19	OG6_100020	73229	ENSMUSG00000035868	MGI:1920479	zinc finger protein 983	Zfp983	17	OG6_100020	OrthoMCL
-	ENSG00000285472	-	novel protein	-	15	HUMAN21808	258657	ENSMUSG00000090874	MGI:3030567	olfactory receptor family 4 subfamily N member 4B	Or4n4b	14	MOUSE13187	OMA
-	ENSG00000281179	-	novel gene identicle to IGHV1OR15-1	-	15	HUMAN21804	238418	ENSMUSG00000095642	MGI:4439764	immunoglobulin heavy variable V14-3	Ighv14-3	12	MOUSE08414	OMA
-	ENSG00000196826	-	novel zinc finger protein	-	19	OG6_100020	22720	ENSMUSG00000046311	MGI:99662	zinc finger protein 62	Zfp62	11	OG6_100020	OrthoMCL
-	ENSG00000196826	-	novel zinc finger protein	-	19	OG6_100020	73430	ENSMUSG00000070709	MGI:1920680	zinc finger protein 974	Zfp974	7	OG6_100020	OrthoMCL
-	ENSG00000284732	-	novel olfactory receptor	-	11	HUMAN05962	258216	ENSMUSG00000102091	MGI:3030868	olfactory receptor family 5 subfamily M member 9	Or5m9	2	MOUSE35140	OMA
-	ENSG00000281179	-	novel gene identicle to IGHV1OR15-1	-	15	HUMAN21804	629826	ENSMUSG00000076666	MGI:4439765	immunoglobulin heavy variable 14-4	Ighv14-4	12	MOUSE08431	OMA
-	ENSG00000267179	-	novel protein	-	19	OG6_100020	22720	ENSMUSG00000046311	MGI:99662	zinc finger protein 62	Zfp62	11	OG6_100020	OrthoMCL
-	ENSG00000267179	-	novel protein	-	19	OG6_100020	73430	ENSMUSG00000070709	MGI:1920680	zinc finger protein 974	Zfp974	7	OG6_100020	OrthoMCL
-	ENSG00000284732	-	novel olfactory receptor	-	11	HUMAN05962	258245	ENSMUSG00000099820	MGI:3030870	olfactory receptor family 5 subfamily M member 9B	Or5m9b	2	MOUSE35141	OMA
-	ENSG00000281179	-	novel gene identicle to IGHV1OR15-1	-	15	HUMAN21804	382692	ENSMUSG00000096410	MGI:4439779	immunoglobulin heavy variable V1-19	Ighv1-19	12	MOUSE08492	OMA
-	ENSG00000196826	-	novel zinc finger protein	-	19	OG6_100020	212281	ENSMUSG00000021510	MGI:3036250	zinc finger protein 729a	Zfp729a	13	OG6_100020	OrthoMCL
-	ENSG00000281179	-	novel gene identicle to IGHV1OR15-1	-	15	HUMAN21804	629871	ENSMUSG00000076695	MGI:4439780	immunoglobulin heavy variable V1-18	Ighv1-18	12	MOUSE08490	OMA
-	ENSG00000267179	-	novel protein	-	19	OG6_100020	73610	ENSMUSG00000096795	MGI:1920860	zinc finger protein 433	Zfp433	10	OG6_100020	OrthoMCL
-	ENSG00000267179	-	novel protein	-	19	OG6_100020	212281	ENSMUSG00000021510	MGI:3036250	zinc finger protein 729a	Zfp729a	13	OG6_100020	OrthoMCL
-	ENSG00000281179	-	novel gene identicle to IGHV1OR15-1	-	15	HUMAN21804	629865	ENSMUSG00000103254	MGI:4439782	immunoglobulin heavy variable 1-15	Ighv1-15	12	MOUSE08488	OMA
-	ENSG00000198211	-	novel protein (MC1R-TUBB3 readthrough)	-	16	OG6_100137	73710	ENSMUSG00000045136	MGI:1920960	tubulin, beta 2B class IIB	Tubb2b	13	OG6_100137	OrthoMCL
-	ENSG00000281179	-	novel gene identicle to IGHV1OR15-1	-	15	HUMAN21804	780883	ENSMUSG00000094561	MGI:4439784	immunoglobulin heavy variable 1-22	Ighv1-22	12	MOUSE08496	OMA
-	ENSG00000267179	-	novel protein	-	19	OG6_100020	208111	ENSMUSG00000074158	MGI:3036263	zinc finger protein 976	Zfp976	7	OG6_100020	OrthoMCL
-	ENSG00000281179	-	novel gene identicle to IGHV1OR15-1	-	15	HUMAN21804	380823	ENSMUSG00000094088	MGI:4439789	immunoglobulin heavy variable 1-64	Ighv1-64	12	MOUSE08563	OMA
-	ENSG00000268107	-	novel transcript	-	19	HUMAN46464	-	ENSMUSG00000058447	MGI:5504035	predicted gene, 26920	Gm26920	-	MOUSE54724	OMA
-	ENSG00000261915	-	novel protein	-	17	OG6_108576	216860	ENSMUSG00000047284	MGI:1921092	neuralized E3 ubiquitin protein ligase 4	Neurl4	11	OG6_108576	OrthoMCL
-	ENSG00000196826	-	novel zinc finger protein	-	19	OG6_100020	212569	ENSMUSG00000030446	MGI:3036278	zinc finger protein 273	Zfp273	13	OG6_100020	OrthoMCL
-	ENSG00000281179	-	novel gene identicle to IGHV1OR15-1	-	15	HUMAN21804	674018	ENSMUSG00000094087	MGI:4439824	immunoglobulin heavy variable 1-61	Ighv1-61	12	MOUSE08548	OMA
-	ENSG00000268750	-	novel protein	-	19	HUMAN46535	-	ENSMUSG00000058447	MGI:5504035	predicted gene, 26920	Gm26920	-	MOUSE54724	OMA
-	ENSG00000285777	-	novel protein	-	1	HUMAN53610	73844	ENSMUSG00000044835	MGI:1921094	ankyrin repeat domain 45	Ankrd45	1	MOUSE28728	OMA
-	ENSG00000196826	-	novel zinc finger protein	-	19	OG6_100020	100043772	ENSMUSG00000096916	MGI:3036281	zinc finger protein 850	Zfp850	7	OG6_100020	OrthoMCL
-	ENSG00000281179	-	novel gene identicle to IGHV1OR15-1	-	15	HUMAN21804	380824	ENSMUSG00000095519	MGI:4439825	immunoglobulin heavy variable 1-66	Ighv1-66	12	MOUSE08566	OMA
-	ENSG00000269237	-	novel transcript	-	19	HUMAN42298	-	ENSMUSG00000097565	MGI:5504080	predicted gene, 26965	Gm26965	-	MOUSE10140	OMA
-	ENSG00000273259	-	novel protein	-	14	OG6_129224	74069	ENSMUSG00000041536	MGI:1921319	serine (or cysteine) peptidase inhibitor, clade A, member 3A	Serpina3a	12	OG6_129224	OrthoMCL
-	ENSG00000281179	-	novel gene identicle to IGHV1OR15-1	-	15	HUMAN21804	780891	ENSMUSG00000095130	MGI:4439888	immunoglobulin heavy variable 1-39	Ighv1-39	12	MOUSE08513	OMA
-	ENSG00000265303	-	novel protein	-	17	ENOG5035D3M	74133	ENSMUSG00000020495	MGI:1921383	SMG8 nonsense mediated mRNA decay factor	Smg8	11	ENOG5035D3M	EggNOG
-	ENSG00000196826	-	novel zinc finger protein	-	19	OG6_100020	432769	ENSMUSG00000058883	MGI:3040674	zinc finger protein 708	Zfp708	13	OG6_100020	OrthoMCL
-	ENSG00000281179	-	novel gene identicle to IGHV1OR15-1	-	15	HUMAN21804	629893	ENSMUSG00000096649	MGI:4439889	immunoglobulin heavy variable 1-31	Ighv1-31	12	MOUSE08501	OMA
-	ENSG00000196826	-	novel zinc finger protein	-	19	OG6_100020	-	ENSMUSG00000100235	MGI:5579263	predicted gene 28557	Gm28557	-	OG6_100020	OrthoMCL
-	ENSG00000283201	-	zinc finger protein 724 [Source:NCBI gene (formerly Entrezgene);Acc:440519]	-	19	HUMAN42350	432769	ENSMUSG00000058883	MGI:3040674	zinc finger protein 708	Zfp708	13	MOUSE10003	OMA
-	ENSG00000281179	-	novel gene identicle to IGHV1OR15-1	-	15	HUMAN21804	780801	ENSMUSG00000094509	MGI:4439920	immunoglobulin heavy variable 14-1	Ighv14-1	12	MOUSE08406	OMA
-	ENSG00000196826	-	novel zinc finger protein	-	19	OG6_100020	-	ENSMUSG00000102030	MGI:5579812	predicted gene 29106	Gm29106	-	OG6_100020	OrthoMCL
-	ENSG00000196826	-	novel zinc finger protein	-	19	OG6_100020	74149	ENSMUSG00000071266	MGI:1921399	zinc finger protein 946	Zfp946	17	OG6_100020	OrthoMCL
-	ENSG00000196826	-	novel zinc finger protein	-	19	OG6_100020	381066	ENSMUSG00000067931	MGI:3040683	zinc finger protein 948	Zfp948	17	OG6_100020	OrthoMCL
-	ENSG00000267179	-	novel protein	-	19	ENSP00000467286	620419	ENSMUSG00000092260	MGI:4867078	zinc finger protein 963	Zfp963	8	ENSMUSP00000119087	Treefam
-	ENSG00000267179	-	novel protein	-	19	OG6_100020	-	ENSMUSG00000102030	MGI:5579812	predicted gene 29106	Gm29106	-	OG6_100020	OrthoMCL
-	ENSG00000281179	-	novel gene identicle to IGHV1OR15-1	-	15	HUMAN21804	780864	ENSMUSG00000076688	MGI:4947963	immunoglobulin heavy variable V15-2	Ighv15-2	12	MOUSE08479	OMA
-	ENSG00000267179	-	novel protein	-	19	OG6_100020	408062	ENSMUSG00000061371	MGI:3040689	zinc finger protein 873	Zfp873	10	OG6_100020	OrthoMCL
-	ENSG00000281179	-	novel gene identicle to IGHV1OR15-1	-	15	HUMAN21804	629859	ENSMUSG00000102888	MGI:5009835	immunoglobulin heavy variable V1-11	Ighv1-11	12	MOUSE08483	OMA
-	ENSG00000267179	-	novel protein	-	19	ENSP00000467286	208292	ENSMUSG00000024298	MGI:1921793	zinc finger protein 871	Zfp871	17	ENSMUSP00000127178	Treefam
-	ENSG00000196826	-	novel zinc finger protein	-	19	OG6_100020	238690	ENSMUSG00000055480	MGI:3040691	zinc finger protein 458	Zfp458	13	OG6_100020	OrthoMCL
-	ENSG00000281348	-	novel protein	-	16	HUMAN27650	-	ENSMUSG00000092534	MGI:5141883	PAXIP1 associated glutamate rich protein 1B	Pagr1b	-	MOUSE52571	OMA
-	ENSG00000267179	-	novel protein	-	19	OG6_100020	238690	ENSMUSG00000055480	MGI:3040691	zinc finger protein 458	Zfp458	13	OG6_100020	OrthoMCL
-	ENSG00000288053	-	novel protein	-	X	HUMAN100594	-	ENSMUSG00000109493	MGI:5753784	predicted gene 45208	Gm45208	-	MOUSE65757	OMA
-	ENSG00000283201	-	zinc finger protein 724 [Source:NCBI gene (formerly Entrezgene);Acc:440519]	-	19	HUMAN42350	238690	ENSMUSG00000055480	MGI:3040691	zinc finger protein 458	Zfp458	13	MOUSE10035	OMA
-	ENSG00000283977	-	novel transcript	-	11	HUMAN04316	-	ENSMUSG00000110234	MGI:5804914	predicted gene 45799	Gm45799	-	MOUSE52256	OMA
-	ENSG00000288591	-	novel protein	-	12	HUMAN14039	74694	ENSMUSG00000052302	MGI:1921944	TBC1 domain family, member 30	Tbc1d30	10	MOUSE00526	OMA
-	ENSG00000196826	-	novel zinc finger protein	-	19	OG6_100020	408068	ENSMUSG00000048280	MGI:3040706	zinc finger protein 738	Zfp738	13	OG6_100020	OrthoMCL
-	ENSG00000256514	-	novel protein	-	11	HUMAN07554	105948585	ENSMUSG00000117873	MGI:5825565	predicted gene, 45928	Gm45928	19	MOUSE26921	OMA
-	ENSG00000256500	-	novel protein	-	14	OG6_102564	74764	ENSMUSG00000003546	MGI:1922014	kinesin light chain 4	Klc4	17	OG6_102564	OrthoMCL
-	ENSG00000267179	-	novel protein	-	19	OG6_100020	408068	ENSMUSG00000048280	MGI:3040706	zinc finger protein 738	Zfp738	13	OG6_100020	OrthoMCL
-	ENSG00000196826	-	novel zinc finger protein	-	19	OG6_100020	100044193	ENSMUSG00000095193	MGI:5434295	predicted gene, 20939	Gm20939	17	OG6_100020	OrthoMCL
-	ENSG00000258465	-	novel protein	-	1	OG6_103613	18630	ENSMUSG00000035395	MGI:101758	DDB1 and CUL4 associated factor 8 like	Dcaf8l	X	OG6_103613	OrthoMCL
-	ENSG00000196826	-	novel zinc finger protein	-	19	OG6_100020	193452	ENSMUSG00000006720	MGI:1922244	zinc finger protein 184 (Kruppel-like)	Zfp184	13	OG6_100020	OrthoMCL
-	ENSG00000283201	-	zinc finger protein 724 [Source:NCBI gene (formerly Entrezgene);Acc:440519]	-	19	HUMAN42350	408068	ENSMUSG00000048280	MGI:3040706	zinc finger protein 738	Zfp738	13	MOUSE10196	OMA
-	ENSG00000267179	-	novel protein	-	19	OG6_100020	100044193	ENSMUSG00000095193	MGI:5434295	predicted gene, 20939	Gm20939	17	OG6_100020	OrthoMCL
-	ENSG00000267477	-	novel protein	-	19	HUMAN40930	-	ENSMUSG00000111842	MGI:6121495	predicted gene, 49318	Gm49318	-	MOUSE63400	OMA
-	ENSG00000285542	-	novel protein, PPM1B-SLC3A1 readthrough	-	2	HUMAN62459	19043	ENSMUSG00000061130	MGI:101841	protein phosphatase 1B, magnesium dependent, beta isoform	Ppm1b	17	MOUSE22395	OMA
-	ENSG00000196826	-	novel zinc finger protein	-	19	OG6_100020	-	ENSMUSG00000091474	MGI:1922662	RIKEN cDNA 2610021A01 gene	2610021A01Rik	-	OG6_100020	OrthoMCL
-	ENSG00000196826	-	novel zinc finger protein	-	19	OG6_100020	218314	ENSMUSG00000057842	MGI:3040707	zinc finger protein 595	Zfp595	13	OG6_100020	OrthoMCL
-	ENSG00000267360	-	novel protein	-	19	ENSP00000465960	115489953	ENSMUSG00000045699	MGI:5434766	predicted gene, 21411	Gm21411	4	ENSMUSP00000135990	Treefam
-	ENSG00000283201	-	zinc finger protein 724 [Source:NCBI gene (formerly Entrezgene);Acc:440519]	-	19	HUMAN42350	-	ENSMUSG00000114923	MGI:6121541	predicted gene, 49345	Gm49345	-	MOUSE10165	OMA
-	ENSG00000282988	-	novel protein	-	6	HUMAN83402	15270	ENSMUSG00000049932	MGI:102688	H2A.X variant histone	H2ax	9	MOUSE62489	OMA
-	ENSG00000196826	-	novel zinc finger protein	-	19	OG6_100020	75424	ENSMUSG00000069743	MGI:1922674	zinc finger protein 820	Zfp820	17	OG6_100020	OrthoMCL
-	ENSG00000283201	-	zinc finger protein 724 [Source:NCBI gene (formerly Entrezgene);Acc:440519]	-	19	HUMAN42350	218314	ENSMUSG00000057842	MGI:3040707	zinc finger protein 595	Zfp595	13	MOUSE10049	OMA
-	ENSG00000259522	-	novel protein	-	14	HUMAN18643	-	ENSMUSG00000115232	MGI:6121598	predicted gene, 49378	Gm49378	-	MOUSE14632	OMA
-	ENSG00000173366	-	novel twinfilin, actin-binding protein, homolog 2 (Drosophila) (TWF2) and toll-like receptor 9 (TLR9) protein	-	3	ENSP00000417517	279572	ENSMUSG00000033777	MGI:3045213	toll-like receptor 13	Tlr13	X	ENSMUSP00000043101	Treefam
-	ENSG00000284779	-	novel protein	-	11	ENSG00000284779	-	ENSMUSG00000115302	MGI:6121625	predicted gene, 49394	Gm49394	-	ENSMUSG00000115302	Ensembl
-	ENSG00000281938	-	novel transcript	-	5	OG6_100152	14081	ENSMUSG00000018796	MGI:102797	acyl-CoA synthetase long-chain family member 1	Acsl1	8	OG6_100152	OrthoMCL
-	ENSG00000196826	-	novel zinc finger protein	-	19	OG6_100020	242747	ENSMUSG00000059423	MGI:1922865	zinc finger protein 933	Zfp933	4	OG6_100020	OrthoMCL
-	ENSG00000267706	-	novel transcript	-	19	OG6_135029	243822	ENSMUSG00000092518	MGI:3045311	golgi associated RAB2 interactor family member 5B	Garin5b	7	OG6_135029	OrthoMCL
-	ENSG00000255432	-	novel protein	-	11	HUMAN06596	-	ENSMUSG00000116347	MGI:6155046	predicted gene, 49416	Gm49416	-	MOUSE25880	OMA
-	ENSG00000273259	-	novel protein	-	14	OG6_129224	16625	ENSMUSG00000066361	MGI:102848	serine (or cysteine) peptidase inhibitor, clade A, member 3C	Serpina3c	12	OG6_129224	OrthoMCL
-	ENSG00000267179	-	novel protein	-	19	OG6_100020	242747	ENSMUSG00000059423	MGI:1922865	zinc finger protein 933	Zfp933	4	OG6_100020	OrthoMCL
-	ENSG00000285304	-	novel protein	-	22	HUMAN60431	-	ENSMUSG00000116069	MGI:6155200	predicted gene, 49510	Gm49510	-	MOUSE16806	OMA
-	ENSG00000241690	-	novel protein	-	20	ENSP00000369967	75656	ENSMUSG00000027409	MGI:1922906	RIKEN cDNA 1700020A23 gene	1700020A23Rik	2	ENSMUSP00000105910	Treefam
-	ENSG00000261611	-	novel transcript	-	16	HUMAN29559	-	ENSMUSG00000116024	MGI:6155227	predicted gene, 49527	Gm49527	-	MOUSE16577	OMA
-	ENSG00000276490	-	novel transcript	-	10	OG6_103486	13095	ENSMUSG00000003053	MGI:103238	cytochrome P450, family 2, subfamily c, polypeptide 29	Cyp2c29	19	OG6_103486	OrthoMCL
-	ENSG00000188223	-	novel protein	-	19	ENSP00000468389	75660	ENSMUSG00000036845	MGI:1922910	lin-37 DREAM MuvB core complex component	Lin37	7	ENSMUSP00000048557	Treefam
-	ENSG00000196826	-	novel zinc finger protein	-	19	OG6_100020	449000	ENSMUSG00000096696	MGI:3052731	zinc finger protein 960	Zfp960	17	OG6_100020	OrthoMCL
-	ENSG00000271741	-	novel transcript, ZMYM6-ZMYM6NB readthrough	-	1	OG6_103093	76007	ENSMUSG00000021945	MGI:1923257	zinc finger, MYM-type 2	Zmym2	14	OG6_103093	OrthoMCL
-	ENSG00000267179	-	novel protein	-	19	OG6_100020	449000	ENSMUSG00000096696	MGI:3052731	zinc finger protein 960	Zfp960	17	OG6_100020	OrthoMCL
-	ENSG00000285283	-	novel protein	-	11	HUMAN05240	19672	ENSMUSG00000005973	MGI:104559	reticulocalbin 1	Rcn1	2	MOUSE34423	OMA
-	ENSG00000196826	-	novel zinc finger protein	-	19	OG6_100020	210503	ENSMUSG00000062743	MGI:3053207	zinc finger protein 677	Zfp677	17	OG6_100020	OrthoMCL
-	ENSG00000258461	-	novel transcript	-	15	HUMAN22509	-	ENSMUSG00000118623	MGI:6388849	predicted gene, 52968	Gm52968	-	MOUSE31915	OMA
-	ENSG00000285304	-	novel protein	-	22	HUMAN60431	20401	ENSMUSG00000022436	MGI:104603	SH3-domain binding protein 1	Sh3bp1	15	MOUSE16811	OMA
-	ENSG00000203546	-	novel protein	-	14	ENOG503597X	328092	ENSMUSG00000020956	MGI:1923485	D-tyrosyl-tRNA deacylase 2	Dtd2	12	ENOG503597X	EggNOG
-	ENSG00000254673	-	novel protein	-	8	ENSP00000435061	14272	ENSMUSG00000015994	MGI:104683	farnesyltransferase, CAAX box, alpha	Fnta	8	ENSMUSP00000016138	Treefam
-	ENSG00000285064	-	novel protein	-	6	HUMAN84318	474160	ENSMUSG00000092349	MGI:3054967	small integral membrane protein 40	Smim40	17	MOUSE23033	OMA
-	ENSG00000197991	-	novel protein	-	13	OG6_101520	75599	ENSMUSG00000051375	MGI:104692	protocadherin 1	Pcdh1	18	OG6_101520	OrthoMCL
-	ENSG00000196826	-	novel zinc finger protein	-	19	OG6_100020	76390	ENSMUSG00000060630	MGI:1923640	zinc finger protein 735	Zfp735	11	OG6_100020	OrthoMCL
-	ENSG00000259060	-	novel protein	-	14	ENSP00000338288	497113	ENSMUSG00000059648	MGI:3528583	ribonuclease, RNase A family, 11 (non-active)	Rnase11	14	ENSMUSP00000075472	Treefam
-	ENSG00000131152	-	novel protein	-	16	ENSP00000454386	76405	ENSMUSG00000031809	MGI:1923655	RIKEN cDNA 1700018B08 gene	1700018B08Rik	8	ENSMUSP00000034265	Treefam
-	ENSG00000268083	-	novel protein	-	19	ENOG5035NQK	15388	ENSMUSG00000015165	MGI:104816	heterogeneous nuclear ribonucleoprotein L	Hnrnpl	7	ENOG5035NQK	EggNOG
-	ENSG00000281179	-	novel gene identicle to IGHV1OR15-1	-	15	HUMAN21804	780931	ENSMUSG00000093894	MGI:3576502	immunoglobulin heavy variable 1-53	Ighv1-53	12	MOUSE08532	OMA
-	ENSG00000196826	-	novel zinc finger protein	-	19	OG6_100020	76803	ENSMUSG00000074832	MGI:1924053	zinc finger protein 998	Zfp998	13	OG6_100020	OrthoMCL
-	ENSG00000267179	-	novel protein	-	19	OG6_100020	76803	ENSMUSG00000074832	MGI:1924053	zinc finger protein 998	Zfp998	13	OG6_100020	OrthoMCL
-	ENSG00000243501	-	novel protein	-	6	ENSP00000457270	433278	ENSMUSG00000041722	MGI:3583007	KH domain containing 1C	Khdc1c	1	ENSMUSP00000068792	Treefam
-	ENSG00000196826	-	novel zinc finger protein	-	19	OG6_100020	77117	ENSMUSG00000074865	MGI:1924367	zinc finger protein 934	Zfp934	13	OG6_100020	OrthoMCL
-	ENSG00000267179	-	novel protein	-	19	ENSP00000467286	330788	ENSMUSG00000043090	MGI:3584369	zinc finger protein 866	Zfp866	8	ENSMUSP00000119781	Treefam
-	ENSG00000283321	-	novel protein	-	7	HUMAN87973	11622	ENSMUSG00000019256	MGI:105043	aryl-hydrocarbon receptor	Ahr	12	MOUSE08797	OMA
-	ENSG00000267179	-	novel protein	-	19	OG6_100020	77117	ENSMUSG00000074865	MGI:1924367	zinc finger protein 934	Zfp934	13	OG6_100020	OrthoMCL
-	ENSG00000196826	-	novel zinc finger protein	-	19	OG6_100020	545938	ENSMUSG00000020420	MGI:3584526	zinc finger protein 607A	Zfp607a	7	OG6_100020	OrthoMCL
-	ENSG00000273259	-	novel protein	-	14	OG6_129224	20716	ENSMUSG00000021091	MGI:105045	serine (or cysteine) peptidase inhibitor, clade A, member 3N	Serpina3n	12	OG6_129224	OrthoMCL
-	ENSG00000196826	-	novel zinc finger protein	-	19	OG6_100020	547097	ENSMUSG00000101303	MGI:3588191	RIKEN cDNA B020011L13 gene	B020011L13Rik	1	OG6_100020	OrthoMCL
-	ENSG00000267261	-	novel protein	-	17	ENOG5035FRB	19345	ENSMUSG00000019173	MGI:105306	RAB5C, member RAS oncogene family	Rab5c	11	ENOG5035FRB	EggNOG
-	ENSG00000267179	-	novel protein	-	19	OG6_100020	77200	ENSMUSG00000072763	MGI:1924450	RIKEN cDNA 5430403G16 gene	5430403G16Rik	5	OG6_100020	OrthoMCL
-	ENSG00000196826	-	novel zinc finger protein	-	19	OG6_100020	22759	ENSMUSG00000095990	MGI:105921	zinc finger protein 97	Zfp97	17	OG6_100020	OrthoMCL
-	ENSG00000267179	-	novel protein	-	19	OG6_100020	22759	ENSMUSG00000095990	MGI:105921	zinc finger protein 97	Zfp97	17	OG6_100020	OrthoMCL
-	ENSG00000267261	-	novel protein	-	17	ENSP00000468367	271457	ENSMUSG00000017831	MGI:105926	RAB5A, member RAS oncogene family	Rab5a	17	ENSMUSP00000017975	Treefam
-	ENSG00000282988	-	novel protein	-	6	HUMAN83402	232440	ENSMUSG00000060032	MGI:3606192	H2J.A histone	H2aj	6	MOUSE49817	OMA
-	ENSG00000285330	-	novel protein	-	4	HUMAN76997	12630	ENSMUSG00000058952	MGI:105937	complement component factor i	Cfi	3	MOUSE37512	OMA
-	ENSG00000267179	-	novel protein	-	19	OG6_100020	100041734	ENSMUSG00000072762	MGI:1925270	RIKEN cDNA 4930522L14 gene	4930522L14Rik	5	OG6_100020	OrthoMCL
-	ENSG00000196826	-	novel zinc finger protein	-	19	OG6_100020	78251	ENSMUSG00000090641	MGI:1925501	zinc finger protein 712	Zfp712	13	OG6_100020	OrthoMCL
-	ENSG00000276490	-	novel transcript	-	10	OG6_103486	433247	ENSMUSG00000074882	MGI:3612287	cytochrome P450, family 2, subfamily c, polypeptide 68	Cyp2c68	19	OG6_103486	OrthoMCL
-	ENSG00000261717	-	novel TMEM170A-CFDP1 readthrough protein	-	16	ENOG5035D1D	66817	ENSMUSG00000031953	MGI:106426	transmembrane protein 170	Tmem170	8	ENOG5035D1D	EggNOG
-	ENSG00000267179	-	novel protein	-	19	OG6_100020	78251	ENSMUSG00000090641	MGI:1925501	zinc finger protein 712	Zfp712	13	OG6_100020	OrthoMCL
-	ENSG00000276490	-	novel transcript	-	10	OG6_103486	545288	ENSMUSG00000062624	MGI:3612288	cytochrome P450, family 2, subfamily c, polypeptide 67	Cyp2c67	19	OG6_103486	OrthoMCL
-	ENSG00000271741	-	novel transcript, ZMYM6-ZMYM6NB readthrough	-	1	OG6_103093	100177	ENSMUSG00000042408	MGI:106505	zinc finger, MYM-type 6	Zmym6	4	OG6_103093	OrthoMCL
-	ENSG00000268870	-	novel zinc finger protein	-	19	HUMAN41059	78703	ENSMUSG00000074529	MGI:1925953	zinc finger protein 972	Zfp972	2	MOUSE31387	OMA
-	ENSG00000285218	-	novel protein	-	3	HUMAN73378	18417	ENSMUSG00000037625	MGI:106925	claudin 11	Cldn11	3	MOUSE39253	OMA
-	ENSG00000269693	-	novel transcript	-	19	HUMAN41070	544945	ENSMUSG00000074837	MGI:3642046	predicted gene 10770	Gm10770	2	MOUSE35957	OMA
-	ENSG00000269590	-	novel protein	-	19	ENOG5035H1H	17159	ENSMUSG00000005142	MGI:107286	mannosidase 2, alpha B1	Man2b1	8	ENOG5035H1H	EggNOG
-	ENSG00000271741	-	novel transcript, ZMYM6-ZMYM6NB readthrough	-	1	OG6_103093	56364	ENSMUSG00000031310	MGI:1927231	zinc finger, MYM-type 3	Zmym3	X	OG6_103093	OrthoMCL
-	ENSG00000285641	-	novel protein	-	1	HUMAN52323	68328	ENSMUSG00000027935	MGI:1927232	RAB13, member RAS oncogene family	Rab13	3	MOUSE39201	OMA
-	ENSG00000267179	-	novel protein	-	19	OG6_100020	628709	ENSMUSG00000095909	MGI:3642406	zinc finger protein 997	Zfp997	13	OG6_100020	OrthoMCL
-	ENSG00000285245	-	novel protein	-	9	HUMAN99093	19730	ENSMUSG00000026821	MGI:107485	ral guanine nucleotide dissociation stimulator	Ralgds	2	MOUSE31814	OMA
-	ENSG00000257355	-	novel protein	-	19	ENSP00000458124	102633750	ENSMUSG00000095315	MGI:3642547	predicted gene 10130	Gm10130	2	ENSMUSP00000117028	Treefam
-	ENSG00000281179	-	novel gene identicle to IGHV1OR15-1	-	15	HUMAN21804	780956	ENSMUSG00000096672	MGI:3642755	immunoglobulin heavy variable V1-63	Ighv1-63	12	MOUSE08558	OMA
-	ENSG00000276490	-	novel transcript	-	10	OG6_103486	404195	ENSMUSG00000067225	MGI:3642960	cytochrome P450, family 2, subfamily c, polypeptide 54	Cyp2c54	19	OG6_103486	OrthoMCL
-	ENSG00000276418	-	novel protein, TPD52-MRPS28 readthrough	-	8	HUMAN94403	21985	ENSMUSG00000027506	MGI:107749	tumor protein D52	Tpd52	3	MOUSE37968	OMA
-	ENSG00000196826	-	novel zinc finger protein	-	19	OG6_100020	668620	ENSMUSG00000064194	MGI:3642994	zinc finger protein 936	Zfp936	7	OG6_100020	OrthoMCL
-	ENSG00000283201	-	zinc finger protein 724 [Source:NCBI gene (formerly Entrezgene);Acc:440519]	-	19	HUMAN42350	22746	ENSMUSG00000058331	MGI:107767	zinc finger protein 85	Zfp85	13	MOUSE10227	OMA
-	ENSG00000281179	-	novel gene identicle to IGHV1OR15-1	-	15	HUMAN21804	619886	ENSMUSG00000096577	MGI:3643033	immunoglobulin heavy variable 1-71	Ighv1-71	12	MOUSE08573	OMA
-	ENSG00000196826	-	novel zinc finger protein	-	19	OG6_100020	170763	ENSMUSG00000097333	MGI:107768	zinc finger protein 87	Zfp87	13	OG6_100020	OrthoMCL
-	ENSG00000196826	-	novel zinc finger protein	-	19	OG6_100020	240038	ENSMUSG00000096433	MGI:3643318	zinc finger protein 994	Zfp994	17	OG6_100020	OrthoMCL
-	ENSG00000196826	-	novel zinc finger protein	-	19	OG6_100020	72723	ENSMUSG00000059975	MGI:107784	zinc finger protein 74	Zfp74	7	OG6_100020	OrthoMCL
-	ENSG00000257355	-	novel protein	-	19	ENSP00000458124	245305	ENSMUSG00000080717	MGI:3643396	RIKEN cDNA B230307C23 gene	B230307C23Rik	16	ENSMUSP00000113241	Treefam
-	ENSG00000267179	-	novel protein	-	19	OG6_100020	72723	ENSMUSG00000059975	MGI:107784	zinc finger protein 74	Zfp74	7	OG6_100020	OrthoMCL
-	ENSG00000196826	-	novel zinc finger protein	-	19	OG6_100020	668033	ENSMUSG00000095661	MGI:3643401	predicted pseudogene 8935	Gm8935	3	OG6_100020	OrthoMCL
-	ENSG00000198211	-	novel protein (MC1R-TUBB3 readthrough)	-	16	OG6_100137	22154	ENSMUSG00000001525	MGI:107812	tubulin, beta 5 class I	Tubb5	17	OG6_100137	OrthoMCL
-	ENSG00000198211	-	novel protein (MC1R-TUBB3 readthrough)	-	16	OG6_100137	545486	ENSMUSG00000016255	MGI:107814	tubulin, beta 1 class VI	Tubb1	2	OG6_100137	OrthoMCL
-	ENSG00000281179	-	novel gene identicle to IGHV1OR15-1	-	15	HUMAN21804	434609	ENSMUSG00000094940	MGI:3644235	immunoglobulin heavy variable 1-84	Ighv1-84	12	MOUSE08608	OMA
-	ENSG00000198211	-	novel protein (MC1R-TUBB3 readthrough)	-	16	OG6_100137	22153	ENSMUSG00000062591	MGI:107848	tubulin, beta 4A class IVA	Tubb4a	17	OG6_100137	OrthoMCL
-	ENSG00000267173	-	novel protein	-	19	ENOG5035CD9	57745	ENSMUSG00000052675	MGI:1929115	zinc finger protein 112	Zfp112	7	ENOG5035CD9	EggNOG
-	ENSG00000264813	-	novel protein	-	17	OG6_101615	217246	ENSMUSG00000101605	MGI:3644400	angiotensin I converting enzyme (peptidyl-dipeptidase A) 3	Ace3	11	OG6_101615	OrthoMCL
-	ENSG00000198211	-	novel protein (MC1R-TUBB3 readthrough)	-	16	OG6_100137	22151	ENSMUSG00000058672	MGI:107861	tubulin, beta 2A class IIA	Tubb2a	13	OG6_100137	OrthoMCL
-	ENSG00000196826	-	novel zinc finger protein	-	19	OG6_100020	210583	ENSMUSG00000094076	MGI:3644409	predicted gene 4767	Gm4767	10	OG6_100020	OrthoMCL
-	ENSG00000256500	-	novel protein	-	14	OG6_102564	16594	ENSMUSG00000024862	MGI:107953	kinesin light chain 2	Klc2	19	OG6_102564	OrthoMCL
-	ENSG00000267179	-	novel protein	-	19	OG6_100020	210583	ENSMUSG00000094076	MGI:3644409	predicted gene 4767	Gm4767	10	OG6_100020	OrthoMCL
-	ENSG00000281179	-	novel gene identicle to IGHV1OR15-1	-	15	HUMAN21804	432708	ENSMUSG00000095197	MGI:3644474	immunoglobulin heavy variable V1-59	Ighv1-59	12	MOUSE08546	OMA
-	ENSG00000196826	-	novel zinc finger protein	-	19	OG6_100020	224585	ENSMUSG00000067942	MGI:108187	zinc finger protein 160	Zfp160	17	OG6_100020	OrthoMCL
-	ENSG00000285953	-	novel protein	-	7	HUMAN89800	79264	ENSMUSG00000000600	MGI:1930618	KRIT1, ankyrin repeat containing	Krit1	5	MOUSE43316	OMA
-	ENSG00000196826	-	novel zinc finger protein	-	19	OG6_100020	245174	ENSMUSG00000060336	MGI:3644476	zinc finger protein 937	Zfp937	2	OG6_100020	OrthoMCL
-	ENSG00000267179	-	novel protein	-	19	OG6_100020	224585	ENSMUSG00000067942	MGI:108187	zinc finger protein 160	Zfp160	17	OG6_100020	OrthoMCL
-	ENSG00000267179	-	novel protein	-	19	OG6_100020	245174	ENSMUSG00000060336	MGI:3644476	zinc finger protein 937	Zfp937	2	OG6_100020	OrthoMCL
-	ENSG00000281179	-	novel gene identicle to IGHV1OR15-1	-	15	HUMAN21804	668497	ENSMUSG00000095761	MGI:3644607	immunoglobulin heavy variable V1-20	Ighv1-20	12	MOUSE08494	OMA
-	ENSG00000284969	-	novel protein	-	11	HUMAN05303	12509	ENSMUSG00000032679	MGI:109177	CD59a antigen	Cd59a	2	MOUSE34269	OMA
-	ENSG00000273025	-	novel transcript	-	15	OG6_100683	108013	ENSMUSG00000024268	MGI:1932407	CUGBP, Elav-like family member 4	Celf4	18	OG6_100683	OrthoMCL
-	ENSG00000281179	-	novel gene identicle to IGHV1OR15-1	-	15	HUMAN21804	238448	ENSMUSG00000096078	MGI:3644968	immunoglobulin heavy variable 1-62-2	Ighv1-62-2	12	MOUSE08551	OMA
-	ENSG00000268173	-	novel protein, readthrough between PIK3R2 and IFI30	-	19	OG6_103810	18710	ENSMUSG00000028698	MGI:109277	phosphoinositide-3-kinase regulatory subunit 3	Pik3r3	4	OG6_103810	OrthoMCL
-	ENSG00000267552	-	novel transcript	-	19	ENSP00000467889	102637366	ENSMUSG00000058246	MGI:3645096	predicted gene 10037	Gm10037	13	ENSMUSP00000051123	Treefam
-	ENSG00000288674	-	Novel protein	-	1	HUMAN54974	19165	ENSMUSG00000010609	MGI:109284	presenilin 2	Psen2	1	MOUSE27703	OMA
-	ENSG00000283782	-	novel protein	-	5	HUMAN80667	19360	ENSMUSG00000020380	MGI:109292	RAD50 double strand break repair protein	Rad50	11	MOUSE05289	OMA
-	ENSG00000284554	-	novel protein	-	22	HUMAN60624	80287	ENSMUSG00000009585	MGI:1933111	apolipoprotein B mRNA editing enzyme, catalytic polypeptide 3	Apobec3	15	MOUSE17102	OMA
-	ENSG00000196826	-	novel zinc finger protein	-	19	OG6_100020	637776	ENSMUSG00000092335	MGI:3645327	zinc finger protein 977	Zfp977	7	OG6_100020	OrthoMCL
-	ENSG00000288637	-	novel protein	-	4	HUMAN77808	80890	ENSMUSG00000027993	MGI:1933163	tripartite motif-containing 2	Trim2	3	MOUSE37010	OMA
-	ENSG00000267335	-	novel protein	-	19	ENSP00000466140,OG6_113808,HUMAN44936	16866	ENSMUSG00000100916	-	luteinizing hormone beta	Lhb	7	ENSMUSP00000072276,OG6_113808,MOUSE54575	Treefam,OrthoMCL,OMA
-	ENSG00000286131	-	novel protein	-	8	HUMAN93353,ENSG00000286131	-	ENSMUSG00000118541	-	neuregulin 1 [Source:MGI Symbol;Acc:MGI:96083]	Nrg1	8	MOUSE59935,ENSMUSG00000118541	OMA,Ensembl
-	ENSG00000249209	-	novel protein similar to ATP synthase delta (OSCP) subunit domain	-	21	HUMAN58404	-	ENSMUSG00000116933	-	ATP synthase, H+ transporting, mitochondrial F1 complex, O subunit [Source:MGI Symbol;Acc:MGI:106341]	Atp5o	16	MOUSE17757	OMA
-	ENSG00000260272	-	novel protein	-	16	OG6_104315	-	ENSMUSG00000107169	-	-	-	-	OG6_104315	OrthoMCL
-	ENSG00000277411	-	5S ribosomal RNA [Source:RFAM;Acc:RF00001]	5S_rRNA	6	ENSG00000277411	-	ENSMUSG00002075871	MGI:6847614	predicted gene, 55573	Gm55573	-	ENSMUSG00002075871	Ensembl
-	ENSG00000277488	-	5S ribosomal RNA [Source:RFAM;Acc:RF00001]	5S_rRNA	17	ENSG00000277488	-	ENSMUSG00002075406	MGI:6846065	predicted gene, 54794	Gm54794	-	ENSMUSG00002075406	Ensembl
-	ENSG00000274303	-	7SK RNA [Source:RFAM;Acc:RF00100]	7SK	11	ENSG00000274303	-	ENSMUSG00002075689	MGI:6847795	predicted gene, 55664	Gm55664	-	ENSMUSG00002075689	Ensembl
-	ENSG00000276626	-	7SK RNA [Source:RFAM;Acc:RF00100]	7SK	3	ENSG00000276626	-	ENSMUSG00002075106	MGI:6848828	predicted gene, 56185	Gm56185	-	ENSMUSG00002075106	Ensembl
-	ENSG00000273591	-	7SK RNA [Source:RFAM;Acc:RF00100]	7SK	1	ENSG00000273591	-	ENSMUSG00002076689	MGI:6846138	predicted gene, 54831	Gm54831	-	ENSMUSG00002076689	Ensembl
-	ENSG00000275933	-	7SK RNA [Source:RFAM;Acc:RF00100]	7SK	1	ENSG00000275933	-	ENSMUSG00002076689	MGI:6846138	predicted gene, 54831	Gm54831	-	ENSMUSG00002076689	Ensembl
-	ENSG00000277313	-	7SK RNA [Source:RFAM;Acc:RF00100]	7SK	1	ENSG00000277313	-	ENSMUSG00002076689	MGI:6846138	predicted gene, 54831	Gm54831	-	ENSMUSG00002076689	Ensembl
-	ENSG00000276626	-	7SK RNA [Source:RFAM;Acc:RF00100]	7SK	3	ENSG00000276626	-	ENSMUSG00002076833	MGI:6846506	predicted gene, 55016	Gm55016	-	ENSMUSG00002076833	Ensembl
1	ENSG00000121410	HGNC:5	alpha-1-B glycoprotein	A1BG	19q13.43	ENOG5035G3W,ENSG00000121410,11167,P04217,ENSP00000263100,HUMAN|HGNC=5|UniProtKB=P04217,Phy00089XY_HUMAN,HGNC:5,141638at9347,1,OG6_128165,HUMAN46636	117586	ENSMUSG00000022347	MGI:2152878	alpha-1-B glycoprotein	A1bg	15	ENOG5035G3W,ENSMUSG00000022347,11167,Q19LI2,ENSMUSP00000094151,MOUSE|MGI=MGI=2152878|UniProtKB=Q19LI2,Phy001S3S6_MOUSE,MGI:2152878,141638at9347,117586,OG6_128165,MOUSE15223	EggNOG,Ensembl,HomoloGene,Inparanoid,Treefam,Panther,PhylomeDB,HGNC,OrthoDB,NCBI,OrthoMCL,OMA
29974	ENSG00000148584	HGNC:24086	APOBEC1 complementation factor	A1CF	10q11.23	HGNC:24086,Q9NQ94,16363,ENSP00000363105,HUMAN|HGNC=24086|UniProtKB=Q9NQ94,67756at9347,29974,ENSG00000148584,ENOG5035F4P,OG6_105311,HUMAN01170	69865	ENSMUSG00000052595	MGI:1917115	APOBEC1 complementation factor	A1cf	19	MGI:1917115,Q5YD48,16363,ENSMUSP00000075235,MOUSE|MGI=MGI=1917115|UniProtKB=Q5YD48,67756at9347,69865,ENSMUSG00000052595,ENOG5035F4P,OG6_105311,MOUSE25340	HGNC,Inparanoid,HomoloGene,Treefam,Panther,OrthoDB,NCBI,Ensembl,EggNOG,OrthoMCL,OMA
2	ENSG00000175899	HGNC:7	alpha-2-macroglobulin	A2M	12p13.31	ENOG5035HJM,ENSG00000175899,P01023,37248,ENSP00000323929,HUMAN|HGNC=7|UniProtKB=P01023,HGNC:7,13407at9347,OG6_100452,HUMAN11075	232345	ENSMUSG00000030111	MGI:2449119	alpha-2-macroglobulin	A2m	6	ENOG5035HJM,ENSMUSG00000030111,Q6GQT1,37248,ENSMUSP00000032203,MOUSE|MGI=MGI=2449119|UniProtKB=Q6GQT1,MGI:2449119,13407at9347,OG6_100452,MOUSE50864	EggNOG,Ensembl,Inparanoid,HomoloGene,Treefam,Panther,HGNC,OrthoDB,OrthoMCL,OMA
2	ENSG00000175899	HGNC:7	alpha-2-macroglobulin	A2M	12p13.31	HUMAN|HGNC=7|UniProtKB=P01023,13407at9347,OG6_100452	17837	ENSMUSG00000030131	MGI:99836	murinoglobulin 2	Mug2	6	MOUSE|MGI=MGI=99836|UniProtKB=P28666,13407at9347,OG6_100452	Panther,OrthoDB,OrthoMCL
2	ENSG00000175899	HGNC:7	alpha-2-macroglobulin	A2M	12p13.31	HUMAN|HGNC=7|UniProtKB=P01023,13407at9347,OG6_100452	17836	ENSMUSG00000059908	MGI:99837	murinoglobulin 1	Mug1	6	MOUSE|MGI=MGI=99837|UniProtKB=P28665,13407at9347,OG6_100452	Panther,OrthoDB,OrthoMCL
2	ENSG00000175899	HGNC:7	alpha-2-macroglobulin	A2M	12p13.31	HUMAN|HGNC=7|UniProtKB=P01023,OG6_100452	640530	ENSMUSG00000108022	MGI:3648717	predicted gene 7298	Gm7298	6	MOUSE|MGI=MGI=3648717|UniProtKB=A0A0N4SVU1,OG6_100452	Panther,OrthoMCL
2	ENSG00000175899	HGNC:7	alpha-2-macroglobulin	A2M	12p13.31	13407at9347,OG6_100452	11287	ENSMUSG00000030359	MGI:87854	PZP, alpha-2-macroglobulin like	Pzp	6	13407at9347,OG6_100452	OrthoDB,OrthoMCL
2	ENSG00000175899	HGNC:7	alpha-2-macroglobulin	A2M	12p13.31	OG6_100452	232400	ENSMUSG00000047228	MGI:3039594	alpha-2-macroglobulin like 1	A2ml1	6	OG6_100452	OrthoMCL
144568	ENSG00000166535	HGNC:23336	alpha-2-macroglobulin like 1	A2ML1	12p13.31	OG6_100452	232345	ENSMUSG00000030111	MGI:2449119	alpha-2-macroglobulin	A2m	6	OG6_100452	OrthoMCL
144568	ENSG00000166535	HGNC:23336	alpha-2-macroglobulin like 1	A2ML1	12p13.31	OG6_100452	232400	ENSMUSG00000047228	MGI:3039594	alpha-2-macroglobulin like 1	A2ml1	6	OG6_100452	OrthoMCL
144568	ENSG00000166535	HGNC:23336	alpha-2-macroglobulin like 1	A2ML1	12p13.31	OG6_100452	640530	ENSMUSG00000108022	MGI:3648717	predicted gene 7298	Gm7298	6	OG6_100452	OrthoMCL
144568	ENSG00000166535	HGNC:23336	alpha-2-macroglobulin like 1	A2ML1	12p13.31	OG6_100452	11287	ENSMUSG00000030359	MGI:87854	PZP, alpha-2-macroglobulin like	Pzp	6	OG6_100452	OrthoMCL
144568	ENSG00000166535	HGNC:23336	alpha-2-macroglobulin like 1	A2ML1	12p13.31	OG6_100452	17837	ENSMUSG00000030131	MGI:99836	murinoglobulin 2	Mug2	6	OG6_100452	OrthoMCL
144568	ENSG00000166535	HGNC:23336	alpha-2-macroglobulin like 1	A2ML1	12p13.31	OG6_100452	17836	ENSMUSG00000059908	MGI:99837	murinoglobulin 1	Mug1	6	OG6_100452	OrthoMCL
127550	ENSG00000184389	HGNC:30005	alpha 1,3-galactosyltransferase 2	A3GALT2	1p35.1	ENOG5035KEJ,ENSG00000184389,HUMAN|HGNC=30005|UniProtKB=U3KPV4,127550,HUMAN48759,OG6_125613,130158at9347,HGNC:30005,16326	215493	ENSMUSG00000028794	MGI:2685279	alpha 1,3-galactosyltransferase 2 (isoglobotriaosylceramide synthase)	A3galt2	4	ENOG5035KEJ,ENSMUSG00000028794,MOUSE|MGI=MGI=2685279|UniProtKB=Q3V1N9,215493,MOUSE42209,OG6_125613,130158at9347,MGI:2685279,16326	EggNOG,Ensembl,Panther,NCBI,OMA,OrthoMCL,OrthoDB,HGNC,HomoloGene
53947	ENSG00000128274	HGNC:18149	alpha 1,4-galactosyltransferase (P blood group)	A4GALT	22q13.2	ENOG5035EM9,ENSG00000128274,9690,ENSP00000384794,Q9NPC4,HUMAN|HGNC=18149|UniProtKB=Q9NPC4,Phy0008D7S_HUMAN,HGNC:18149,113398at9347,53947,OG6_104694,HUMAN60914	239559	ENSMUSG00000047878	MGI:3512453	alpha 1,4-galactosyltransferase	A4galt	15	ENOG5035EM9,ENSMUSG00000047878,9690,ENSMUSP00000057999,Q67BJ4,MOUSE|MGI=MGI=3512453|UniProtKB=Q67BJ4,Phy0009Q60_MOUSE,MGI:3512453,113398at9347,239559,OG6_104694,MOUSE15257	EggNOG,Ensembl,HomoloGene,Treefam,Inparanoid,Panther,PhylomeDB,HGNC,OrthoDB,NCBI,OrthoMCL,OMA
51146	ENSG00000118017	HGNC:17968	alpha-1,4-N-acetylglucosaminyltransferase	A4GNT	3q22.3	ENSG00000118017,ENOG5035IYZ,ENSP00000236709,Q9UNA3,87446,HGNC:17968,131013at9347,Phy0008E8M_HUMAN,HUMAN|HGNC=17968|UniProtKB=Q9UNA3,HUMAN72490,OG6_104694,51146	333424	ENSMUSG00000037953	MGI:2143261	alpha-1,4-N-acetylglucosaminyltransferase	A4gnt	9	ENSMUSG00000037953,ENOG5035IYZ,ENSMUSP00000045629,Q14BT6,87446,MGI:2143261,131013at9347,Phy001S5FL_MOUSE,MOUSE|MGI=MGI=2143261|UniProtKB=Q14BT6,MOUSE62775,OG6_104694,333424	Ensembl,EggNOG,Treefam,Inparanoid,HomoloGene,HGNC,OrthoDB,PhylomeDB,Panther,OMA,OrthoMCL,NCBI
8086	ENSG00000094914	HGNC:13666	aladin WD repeat nucleoporin	AAAS	12q13.13	ENOG503591F,ENSG00000094914,Q9NRG9,ENSP00000209873,9232,HUMAN|HGNC=13666|UniProtKB=Q9NRG9,Phy00082U6_HUMAN,HGNC:13666,61038at9347,8086,OG6_104613,HUMAN12964	223921	ENSMUSG00000036678	MGI:2443767	achalasia, adrenocortical insufficiency, alacrimia	Aaas	15	ENOG503591F,ENSMUSG00000036678,P58742,ENSMUSP00000044604,9232,MOUSE|MGI=MGI=2443767|UniProtKB=P58742,Phy001ROTL_MOUSE,MGI:2443767,61038at9347,223921,OG6_104613,MOUSE16894	EggNOG,Ensembl,Inparanoid,Treefam,HomoloGene,Panther,PhylomeDB,HGNC,OrthoDB,NCBI,OrthoMCL,OMA
65985	ENSG00000081760	HGNC:21298	acetoacetyl-CoA synthetase	AACS	12q24.31	ENOG5035EJT,ENSG00000081760,ENSP00000324842,11322,Q86V21,HUMAN|HGNC=21298|UniProtKB=Q86V21,Phy00083GX_HUMAN,HGNC:21298,45569at9347,OG6_104908,65985,HUMAN16260	78894	ENSMUSG00000029482	MGI:1926144	acetoacetyl-CoA synthetase	Aacs	5	ENOG5035EJT,ENSMUSG00000029482,ENSMUSP00000031445,11322,Q9D2R0,MOUSE|MGI=MGI=1926144|UniProtKB=Q9D2R0,Phy0009ME4_MOUSE,MGI:1926144,45569at9347,OG6_104908,78894,MOUSE44934	EggNOG,Ensembl,Treefam,HomoloGene,Inparanoid,Panther,PhylomeDB,HGNC,OrthoDB,OrthoMCL,NCBI,OMA
13	ENSG00000114771	HGNC:17	arylacetamide deacetylase	AADAC	3q25.1	ENOG5035HXV,ENSG00000114771,HUMAN72942,P22760,37436,ENSP00000232892,13,OG6_100160,HGNC:17,Phy0008EBO_HUMAN,123292at9347,HUMAN|HGNC=17|UniProtKB=P22760	67758	ENSMUSG00000027761	MGI:1915008	arylacetamide deacetylase	Aadac	3	ENOG5035HXV,ENSMUSG00000027761,MOUSE38348,Q99PG0,37436,ENSMUSP00000029325,67758,OG6_100160,MGI:1915008,Phy0009XC3_MOUSE,123292at9347,MOUSE|MGI=MGI=1915008|UniProtKB=Q99PG0	EggNOG,Ensembl,OMA,Inparanoid,HomoloGene,Treefam,NCBI,OrthoMCL,HGNC,PhylomeDB,OrthoDB,Panther
13	ENSG00000114771	HGNC:17	arylacetamide deacetylase	AADAC	3q25.1	123292at9347	320024	ENSMUSG00000027698	MGI:2443191	neutral cholesterol ester hydrolase 1	Nceh1	3	123292at9347	OrthoDB
13	ENSG00000114771	HGNC:17	arylacetamide deacetylase	AADAC	3q25.1	123292at9347	229333	ENSMUSG00000036951	MGI:3028051	AADACL2 family member 1	Aadacl2fm1	3	123292at9347	OrthoDB
13	ENSG00000114771	HGNC:17	arylacetamide deacetylase	AADAC	3q25.1	123292at9347	666803	ENSMUSG00000095522	MGI:3643798	AADACL2 family member 3	Aadacl2fm3	3	123292at9347	OrthoDB
13	ENSG00000114771	HGNC:17	arylacetamide deacetylase	AADAC	3q25.1	123292at9347	639634	ENSMUSG00000091376	MGI:3646333	arylacetamide deacetylase like 2	Aadacl2	3	123292at9347	OrthoDB
13	ENSG00000114771	HGNC:17	arylacetamide deacetylase	AADAC	3q25.1	123292at9347	433597	ENSMUSG00000090527	MGI:3779495	AADACL2 family member 2	Aadacl2fm2	3	123292at9347	OrthoDB
344752	ENSG00000197953	HGNC:24427	arylacetamide deacetylase like 2	AADACL2	3q25.1	123292at9347,HGNC:24427,HUMAN|HGNC=24427|UniProtKB=Q6P093,OG6_116872,HUMAN72940,ENOG5035CPP,ENSG00000197953,28634,Q6P093,ENSP00000348911	639634	ENSMUSG00000091376	MGI:3646333	arylacetamide deacetylase like 2	Aadacl2	3	123292at9347,MGI:3646333,MOUSE|MGI=MGI=3646333|UniProtKB=B2RWD2,OG6_116872,MOUSE38347,ENOG5035CPP,ENSMUSG00000091376,28634,B2RWD2,ENSMUSP00000129444	OrthoDB,HGNC,Panther,OrthoMCL,OMA,EggNOG,Ensembl,HomoloGene,Inparanoid,Treefam
344752	ENSG00000197953	HGNC:24427	arylacetamide deacetylase like 2	AADACL2	3q25.1	123292at9347,ENSP00000348911	229333	ENSMUSG00000036951	MGI:3028051	AADACL2 family member 1	Aadacl2fm1	3	123292at9347,ENSMUSP00000047032	OrthoDB,Treefam
344752	ENSG00000197953	HGNC:24427	arylacetamide deacetylase like 2	AADACL2	3q25.1	ENSP00000348911,123292at9347	666803	ENSMUSG00000095522	MGI:3643798	AADACL2 family member 3	Aadacl2fm3	3	ENSMUSP00000137307,123292at9347	Treefam,OrthoDB
344752	ENSG00000197953	HGNC:24427	arylacetamide deacetylase like 2	AADACL2	3q25.1	ENSP00000348911,123292at9347	433597	ENSMUSG00000090527	MGI:3779495	AADACL2 family member 2	Aadacl2fm2	3	ENSMUSP00000128877,123292at9347	Treefam,OrthoDB
344752	ENSG00000197953	HGNC:24427	arylacetamide deacetylase like 2	AADACL2	3q25.1	123292at9347	67758	ENSMUSG00000027761	MGI:1915008	arylacetamide deacetylase	Aadac	3	123292at9347	OrthoDB
344752	ENSG00000197953	HGNC:24427	arylacetamide deacetylase like 2	AADACL2	3q25.1	123292at9347	320024	ENSMUSG00000027698	MGI:2443191	neutral cholesterol ester hydrolase 1	Nceh1	3	123292at9347	OrthoDB
126767	ENSG00000188984	HGNC:32037	arylacetamide deacetylase like 3	AADACL3	1p36.21	ENOG5035B9V,ENSG00000188984,126767,HGNC:32037,110151at9347,Phy0024EYP_HUMAN,HUMAN47559,OG6_100160,ENSP00000352268,28426,Q5VUY0,HUMAN|HGNC=32037|UniProtKB=Q5VUY0	230883	ENSMUSG00000078507	MGI:2685281	arylacetamide deacetylase like 3	Aadacl3	4	ENOG5035B9V,ENSMUSG00000078507,230883,MGI:2685281,110151at9347,Phy001RUTT_MOUSE,MOUSE41976,OG6_100160,ENSMUSP00000101375,28426,A2A7Z8,MOUSE|MGI=MGI=2685281|UniProtKB=A2A7Z8	EggNOG,Ensembl,NCBI,HGNC,OrthoDB,PhylomeDB,OMA,OrthoMCL,Treefam,HomoloGene,Inparanoid,Panther
126767	ENSG00000188984	HGNC:32037	arylacetamide deacetylase like 3	AADACL3	1p36.21	110151at9347	230890	ENSMUSG00000078505	MGI:2685282	AADACL4 family member 4	Aadacl4fm4	4	110151at9347	OrthoDB
126767	ENSG00000188984	HGNC:32037	arylacetamide deacetylase like 3	AADACL3	1p36.21	110151at9347	329993	ENSMUSG00000078504	MGI:2685284	AADACL4 family member 5	Aadacl4fm5	4	110151at9347	OrthoDB
126767	ENSG00000188984	HGNC:32037	arylacetamide deacetylase like 3	AADACL3	1p36.21	110151at9347	381572	ENSMUSG00000028593	MGI:2685880	AADACL4 family member 1	Aadacl4fm1	4	110151at9347	OrthoDB
126767	ENSG00000188984	HGNC:32037	arylacetamide deacetylase like 3	AADACL3	1p36.21	110151at9347	435815	ENSMUSG00000070609	MGI:3650257	arylacetamide deacetylase like 4	Aadacl4	4	110151at9347	OrthoDB
126767	ENSG00000188984	HGNC:32037	arylacetamide deacetylase like 3	AADACL3	1p36.21	110151at9347	546849	ENSMUSG00000041735	MGI:3650721	AADACL4 family member 3	AAdacl4fm3	4	110151at9347	OrthoDB
126767	ENSG00000188984	HGNC:32037	arylacetamide deacetylase like 3	AADACL3	1p36.21	110151at9347	627085	ENSMUSG00000078506	MGI:3652194	AADACL4 family member 2	Aadacl4fm2	4	110151at9347	OrthoDB
343066	ENSG00000204518	HGNC:32038	arylacetamide deacetylase like 4	AADACL4	1p36.21	110151at9347,Phy001R4HN_HUMAN,ENSG00000204518,HUMAN47558,OG6_129877,ENSP00000365395,82530,HUMAN|HGNC=32038|UniProtKB=Q5VUY2	435815	ENSMUSG00000070609	MGI:3650257	arylacetamide deacetylase like 4	Aadacl4	4	110151at9347,Phy001RUWC_MOUSE,ENSMUSG00000070609,MOUSE41979,OG6_129877,ENSMUSP00000092087,82530,MOUSE|MGI=MGI=3650257|UniProtKB=B1AVU5	OrthoDB,PhylomeDB,Ensembl,OMA,OrthoMCL,Treefam,HomoloGene,Panther
343066	ENSG00000204518	HGNC:32038	arylacetamide deacetylase like 4	AADACL4	1p36.21	HUMAN|HGNC=32038|UniProtKB=Q5VUY2,ENSG00000204518,Phy001R4HN_HUMAN,110151at9347,ENSP00000365395,Q5VUY2,OG6_129877	546849	ENSMUSG00000041735	MGI:3650721	AADACL4 family member 3	AAdacl4fm3	4	MOUSE|MGI=MGI=3650721|UniProtKB=B1AVU7,ENSMUSG00000041735,Phy001RTHT_MOUSE,110151at9347,ENSMUSP00000045343,B1AVU7,OG6_129877	Panther,Ensembl,PhylomeDB,OrthoDB,Treefam,Inparanoid,OrthoMCL
343066	ENSG00000204518	HGNC:32038	arylacetamide deacetylase like 4	AADACL4	1p36.21	110151at9347,Phy001R4HN_HUMAN,HUMAN|HGNC=32038|UniProtKB=Q5VUY2,ENSG00000204518,ENSP00000365395,HUMAN47558	230890	ENSMUSG00000078505	MGI:2685282	AADACL4 family member 4	Aadacl4fm4	4	110151at9347,Phy001RXRT_MOUSE,MOUSE|MGI=MGI=2685282|UniProtKB=B1AVU6,ENSMUSG00000078505,ENSMUSP00000101373,MOUSE41980	OrthoDB,PhylomeDB,Panther,Ensembl,Treefam,OMA
343066	ENSG00000204518	HGNC:32038	arylacetamide deacetylase like 4	AADACL4	1p36.21	HUMAN47558,HUMAN|HGNC=32038|UniProtKB=Q5VUY2,Phy001R4HN_HUMAN,110151at9347,ENSP00000365395,ENSG00000204518	329993	ENSMUSG00000078504	MGI:2685284	AADACL4 family member 5	Aadacl4fm5	4	MOUSE41982,MOUSE|MGI=MGI=2685284|UniProtKB=B1ASB3,Phy001S22S_MOUSE,110151at9347,ENSMUSP00000101372,ENSMUSG00000078504	OMA,Panther,PhylomeDB,OrthoDB,Treefam,Ensembl
343066	ENSG00000204518	HGNC:32038	arylacetamide deacetylase like 4	AADACL4	1p36.21	HUMAN47558,ENOG5035NIN,HUMAN|HGNC=32038|UniProtKB=Q5VUY2,ENSP00000365395,110151at9347	627085	ENSMUSG00000078506	MGI:3652194	AADACL4 family member 2	Aadacl4fm2	4	MOUSE41978,ENOG5035NIN,MOUSE|MGI=MGI=3652194|UniProtKB=A2A752,ENSMUSP00000101374,110151at9347	OMA,EggNOG,Panther,Treefam,OrthoDB
343066	ENSG00000204518	HGNC:32038	arylacetamide deacetylase like 4	AADACL4	1p36.21	ENSG00000204518,HUMAN|HGNC=32038|UniProtKB=Q5VUY2,ENSP00000365395,110151at9347	381572	ENSMUSG00000028593	MGI:2685880	AADACL4 family member 1	Aadacl4fm1	4	ENSMUSG00000028593,MOUSE|MGI=MGI=2685880|UniProtKB=Q8BM81,ENSMUSP00000030328,110151at9347	Ensembl,Panther,Treefam,OrthoDB
343066	ENSG00000204518	HGNC:32038	arylacetamide deacetylase like 4	AADACL4	1p36.21	110151at9347	230883	ENSMUSG00000078507	MGI:2685281	arylacetamide deacetylase like 3	Aadacl3	4	110151at9347	OrthoDB
51166	ENSG00000109576	HGNC:17929	aminoadipate aminotransferase	AADAT	4q33	HUMAN78129,51166,OG6_100686,106739at9347,Phy0008FFV_HUMAN,HGNC:17929,HUMAN|HGNC=17929|UniProtKB=Q8N5Z0,Q8N5Z0,56540,ENSP00000336808,ENSG00000109576,ENOG5035CW4	23923	ENSMUSG00000057228	MGI:1345167	aminoadipate aminotransferase	Aadat	8	MOUSE58431,23923,OG6_100686,106739at9347,Phy0009ORB_MOUSE,MGI:1345167,MOUSE|MGI=MGI=1345167|UniProtKB=Q9WVM8,Q9WVM8,56540,ENSMUSP00000078436,ENSMUSG00000057228,ENOG5035CW4	OMA,NCBI,OrthoMCL,OrthoDB,PhylomeDB,HGNC,Panther,Inparanoid,HomoloGene,Treefam,Ensembl,EggNOG
79719	ENSG00000103591	HGNC:25662	alpha and gamma adaptin binding protein	AAGAB	15q23	ENOG5035AB7,ENSG00000103591,ENSP00000261880,11648,Q6PD74,HUMAN|HGNC=25662|UniProtKB=Q6PD74,HGNC:25662,139817at9347,OG6_105923,79719,HUMAN23781	66939	ENSMUSG00000037257	MGI:1914189	alpha- and gamma-adaptin binding protein	Aagab	9	ENOG5035AB7,ENSMUSG00000037257,ENSMUSP00000048595,11648,Q8R2R3,MOUSE|MGI=MGI=1914189|UniProtKB=Q8R2R3,MGI:1914189,139817at9347,OG6_105923,66939,MOUSE63212	EggNOG,Ensembl,Treefam,HomoloGene,Inparanoid,Panther,HGNC,OrthoDB,OrthoMCL,NCBI,OMA
22848	ENSG00000115977	HGNC:19679	AP2 associated kinase 1	AAK1	2p13.3	HUMAN|HGNC=19679|UniProtKB=Q2M2I8,128746,Phy00262SL_HUMAN,HGNC:19679,ENSP00000386456,Q2M2I8,22848,OG6_101386,ENOG5035MEI,ENSG00000115977,HUMAN63083	269774	ENSMUSG00000057230	MGI:1098687	AP2 associated kinase 1	Aak1	6	MOUSE|MGI=MGI=1098687|UniProtKB=Q3UHJ0,128746,Phy001ROTM_MOUSE,MGI:1098687,ENSMUSP00000086948,Q3UHJ0,269774,OG6_101386,ENOG5035MEI,ENSMUSG00000057230,MOUSE50185	Panther,HomoloGene,PhylomeDB,HGNC,Treefam,Inparanoid,NCBI,OrthoMCL,EggNOG,Ensembl,OMA
28971	ENSG00000087884	HGNC:30205	adipogenesis associated Mth938 domain containing	AAMDC	11q14.1	190463at9347,HGNC:30205,HUMAN08414,Phy00081WD_HUMAN,HUMAN|HGNC=30205|UniProtKB=Q9H7C9,ENSG00000087884,ENOG5035PPS,28971,OG6_109680,ENSP00000431808,Q9H7C9,11658	66273	ENSMUSG00000035642	MGI:1913523	adipogenesis associated Mth938 domain containing	Aamdc	7	190463at9347,MGI:1913523,MOUSE54074,Phy0009KDT_MOUSE,MOUSE|MGI=MGI=1913523|UniProtKB=Q8R0P4,ENSMUSG00000035642,ENOG5035PPS,66273,OG6_109680,ENSMUSP00000121940,Q8R0P4,11658	OrthoDB,HGNC,OMA,PhylomeDB,Panther,Ensembl,EggNOG,NCBI,OrthoMCL,Treefam,Inparanoid,HomoloGene
14	ENSG00000127837	HGNC:18	angio associated migratory cell protein	AAMP	2q35	HUMAN|HGNC=18|UniProtKB=Q13685,846,ENSP00000248450,Q13685,HUMAN66873,ENOG5035H0G,ENSG00000127837,HGNC:18,Phy001R4FQ_HUMAN,100278at9347,OG6_100610,14	227290	ENSMUSG00000006299	MGI:107809	angio-associated migratory protein	Aamp	1	MOUSE|MGI=MGI=107809|UniProtKB=J3QN89,846,ENSMUSP00000136644,J3QN89,MOUSE30532,ENOG5035H0G,ENSMUSG00000006299,MGI:107809,Phy001S5JS_MOUSE,100278at9347,OG6_100610,227290	Panther,HomoloGene,Treefam,Inparanoid,OMA,EggNOG,Ensembl,HGNC,PhylomeDB,OrthoDB,OrthoMCL,NCBI
15	ENSG00000129673	HGNC:19	aralkylamine N-acetyltransferase	AANAT	17q25.1	ENOG5035B5N,ENSG00000129673,31013,ENSP00000250615,Q16613,HUMAN|HGNC=19|UniProtKB=Q16613,Phy00087T3_HUMAN,HGNC:19,180963at9347,15,OG6_106784,HUMAN36454	11298	ENSMUSG00000020804	MGI:1328365	arylalkylamine N-acetyltransferase	Aanat	11	ENOG5035B5N,ENSMUSG00000020804,31013,ENSMUSP00000122895,O88816,MOUSE|MGI=MGI=1328365|UniProtKB=O88816,Phy000A2ZT_MOUSE,MGI:1328365,180963at9347,11298,OG6_106784,MOUSE03946	EggNOG,Ensembl,HomoloGene,Treefam,Inparanoid,Panther,PhylomeDB,HGNC,OrthoDB,NCBI,OrthoMCL,OMA
25980	ENSG00000131043	HGNC:15886	AAR2 splicing factor	AAR2	20q11.23	ENOG50359HB,ENSG00000131043,ENSP00000313674,9170,Q9Y312,HUMAN|HGNC=15886|UniProtKB=Q9Y312,HGNC:15886,100034at9347,25980,OG6_103436,HUMAN56824	68295	ENSMUSG00000027628	MGI:1915545	AAR2 splicing factor homolog	Aar2	2	ENOG50359HB,ENSMUSG00000027628,ENSMUSP00000105198,9170,Q9D2V5,MOUSE|MGI=MGI=1915545|UniProtKB=Q9D2V5,MGI:1915545,100034at9347,68295,OG6_103436,MOUSE32857	EggNOG,Ensembl,Treefam,HomoloGene,Inparanoid,Panther,HGNC,OrthoDB,NCBI,OrthoMCL,OMA
441376	ENSG00000205002	HGNC:33842	alanine and arginine rich domain containing protein	AARD	8q24.11	HUMAN|HGNC=33842|UniProtKB=Q4LEZ3,HGNC:33842,Phy001RAME_HUMAN,HUMAN95285,OG6_125641,441376,196496at9347,Q4LEZ3,17041,ENSP00000367528,ENOG5035QR3,ENSG00000205002	239435	ENSMUSG00000068522	MGI:2181621	alanine and arginine rich domain containing protein	Aard	15	MOUSE|MGI=MGI=2181621|UniProtKB=Q811W1,MGI:2181621,Phy0009PSQ_MOUSE,MOUSE16235,OG6_125641,239435,196496at9347,Q811W1,17041,ENSMUSP00000087479,ENOG5035QR3,ENSMUSG00000068522	Panther,HGNC,PhylomeDB,OMA,OrthoMCL,NCBI,OrthoDB,Inparanoid,HomoloGene,Treefam,EggNOG,Ensembl
16	ENSG00000090861	HGNC:20	alanyl-tRNA synthetase 1	AARS1	16q22.1	ENOG5035DXM,ENSG00000090861,P49588,1213,ENSP00000261772,HUMAN|HGNC=20|UniProtKB=P49588,Phy001R80O_HUMAN,HGNC:20,22146at9347,16,OG6_100414,HUMAN29430	234734	ENSMUSG00000031960	MGI:2384560	alanyl-tRNA synthetase	Aars	8	ENOG5035DXM,ENSMUSG00000031960,Q8BGQ7,1213,ENSMUSP00000034441,MOUSE|MGI=MGI=2384560|UniProtKB=Q8BGQ7,Phy001RSOL_MOUSE,MGI:2384560,22146at9347,234734,OG6_100414,MOUSE58265	EggNOG,Ensembl,Inparanoid,HomoloGene,Treefam,Panther,PhylomeDB,HGNC,OrthoDB,NCBI,OrthoMCL,OMA
16	ENSG00000090861	HGNC:20	alanyl-tRNA synthetase 1	AARS1	16q22.1	OG6_100414	224805	ENSMUSG00000023938	MGI:2681839	alanyl-tRNA synthetase 2, mitochondrial	Aars2	17	OG6_100414	OrthoMCL
57505	ENSG00000124608	HGNC:21022	alanyl-tRNA synthetase 2, mitochondrial	AARS2	6p21.1	OG6_100414,30936at9347,57505,ENOG5035NW0,ENSG00000124608,Phy001R80P_HUMAN,HGNC:21022,HUMAN|HGNC=21022|UniProtKB=Q5JTZ9,HUMAN85052,Q5JTZ9,ENSP00000244571,56897	224805	ENSMUSG00000023938	MGI:2681839	alanyl-tRNA synthetase 2, mitochondrial	Aars2	17	OG6_100414,30936at9347,224805,ENOG5035NW0,ENSMUSG00000023938,Phy001RSOM_MOUSE,MGI:2681839,MOUSE|MGI=MGI=2681839|UniProtKB=Q14CH7,MOUSE22128,Q14CH7,ENSMUSP00000024733,56897	OrthoMCL,OrthoDB,NCBI,EggNOG,Ensembl,PhylomeDB,HGNC,Panther,OMA,Inparanoid,Treefam,HomoloGene
57505	ENSG00000124608	HGNC:21022	alanyl-tRNA synthetase 2, mitochondrial	AARS2	6p21.1	OG6_100414	234734	ENSMUSG00000031960	MGI:2384560	alanyl-tRNA synthetase	Aars	8	OG6_100414	OrthoMCL
80755	ENSG00000266967	HGNC:28417	alanyl-tRNA synthetase domain containing 1	AARSD1	17q21.31	ENSG00000266967,6821,HUMAN|HGNC=28417|UniProtKB=Q9BTE6,Phy001R4FR_HUMAN,HGNC:28417,OG6_104566,HUMAN33979	69684	ENSMUSG00000075528	MGI:1916934	alanyl-tRNA synthetase domain containing 1	Aarsd1	11	ENSMUSG00000075528,6821,MOUSE|MGI=MGI=1916934|UniProtKB=Q3THG9,Phy000A2QN_MOUSE,MGI:1916934,OG6_104566,MOUSE04488	Ensembl,HomoloGene,Panther,PhylomeDB,HGNC,OrthoMCL,OMA
80755	ENSG00000266967	HGNC:28417	alanyl-tRNA synthetase domain containing 1	AARSD1	17q21.31	Q9BTE6,OG6_104566,HUMAN33979	-	ENSMUSG00000097239	MGI:5504144	predicted gene, 27029	Gm27029	-	A2A4P4,OG6_104566,MOUSE04487	Inparanoid,OrthoMCL,OMA
132949	ENSG00000157426	HGNC:23993	aminoadipate-semialdehyde dehydrogenase	AASDH	4q12	ENSP00000205214,Q4L235,71711,19647at9347,132949,HUMAN75632,OG6_100454,ENOG5035B4M,ENSG00000157426,HGNC:23993,Phy0008EWD_HUMAN	231326	ENSMUSG00000055923	MGI:2442517	aminoadipate-semialdehyde dehydrogenase	Aasdh	5	ENSMUSP00000113792,Q80WC9,71711,19647at9347,231326,MOUSE44435,OG6_100454,ENOG5035B4M,ENSMUSG00000055923,MGI:2442517,Phy0009LRI_MOUSE	Treefam,Inparanoid,HomoloGene,OrthoDB,NCBI,OMA,OrthoMCL,EggNOG,Ensembl,HGNC,PhylomeDB
60496	ENSG00000149313	HGNC:14235	aminoadipate-semialdehyde dehydrogenase-phosphopantetheinyl transferase	AASDHPPT	11q22.3	OG6_102195,HUMAN09133,9130,Q9NRN7,ENSP00000278618,130955at9347,HGNC:14235,Phy001R4HX_HUMAN,ENOG5035INW,ENSG00000149313,60496,HUMAN|HGNC=14235|UniProtKB=Q9NRN7	67618	ENSMUSG00000025894	MGI:1914868	aminoadipate-semialdehyde dehydrogenase-phosphopantetheinyl transferase	Aasdhppt	9	OG6_102195,MOUSE64473,9130,Q9CQF6,ENSMUSP00000053971,130955at9347,MGI:1914868,Phy0009VO3_MOUSE,ENOG5035INW,ENSMUSG00000025894,67618,MOUSE|MGI=MGI=1914868|UniProtKB=Q9CQF6	OrthoMCL,OMA,HomoloGene,Inparanoid,Treefam,OrthoDB,HGNC,PhylomeDB,EggNOG,Ensembl,NCBI,Panther
10157	ENSG00000008311	HGNC:17366	aminoadipate-semialdehyde synthase	AASS	7q31.32	ENSG00000008311,ENOG5035MXC,HUMAN|HGNC=17366|UniProtKB=Q9UDR5,OG6_101775,10157,25228at9347,4212,Q9UDR5,ENSP00000377040,HGNC:17366,Phy0008IPV_HUMAN,HUMAN91059	30956	ENSMUSG00000029695	MGI:1353573	aminoadipate-semialdehyde synthase	Aass	6	ENSMUSG00000029695,ENOG5035MXC,MOUSE|MGI=MGI=1353573|UniProtKB=Q99K67,OG6_101775,30956,25228at9347,4212,Q99K67,ENSMUSP00000031707,MGI:1353573,Phy0009HSW_MOUSE,MOUSE49298	Ensembl,EggNOG,Panther,OrthoMCL,NCBI,OrthoDB,HomoloGene,Inparanoid,Treefam,HGNC,PhylomeDB,OMA
26574	ENSG00000275700	HGNC:19235	apoptosis antagonizing transcription factor	AATF	17q12	ENOG5035BNM,ENSG00000275700,Q9NY61,40811,HUMAN|HGNC=19235|UniProtKB=Q9NY61,Phy001R4FT_HUMAN,HGNC:19235,125845at9347,26574,OG6_102684,HUMAN33174	56321	ENSMUSG00000018697	MGI:1929608	apoptosis antagonizing transcription factor	Aatf	11	ENOG5035BNM,ENSMUSG00000018697,Q9JKX4,40811,MOUSE|MGI=MGI=1929608|UniProtKB=Q9JKX4,Phy000A2EF_MOUSE,MGI:1929608,125845at9347,56321,OG6_102684,MOUSE05861	EggNOG,Ensembl,Inparanoid,HomoloGene,Panther,PhylomeDB,HGNC,OrthoDB,NCBI,OrthoMCL,OMA
9625	ENSG00000181409	HGNC:21	apoptosis associated tyrosine kinase	AATK	17q25.3	ENOG5035E3E,ENSG00000181409,Q6ZMQ8,74861,ENSP00000324196,HUMAN|HGNC=21|UniProtKB=Q6ZMQ8,Phy001R6JM_HUMAN,HGNC:21,48859at9347,9625,OG6_112097,HUMAN36882	11302	ENSMUSG00000025375	MGI:1197518	apoptosis-associated tyrosine kinase	Aatk	11	ENOG5035E3E,ENSMUSG00000025375,Q80YE4,74861,ENSMUSP00000099309,MOUSE|MGI=MGI=1197518|UniProtKB=Q80YE4,Phy000A32H_MOUSE,MGI:1197518,48859at9347,11302,OG6_112097,MOUSE04729	EggNOG,Ensembl,Inparanoid,HomoloGene,Treefam,Panther,PhylomeDB,HGNC,OrthoDB,NCBI,OrthoMCL,OMA
18	ENSG00000183044	HGNC:23	4-aminobutyrate aminotransferase	ABAT	16p13.2	ENOG5035KKI,ENSG00000183044,P80404,ENSP00000268251,542,HUMAN|HGNC=23|UniProtKB=P80404,Phy00085SR_HUMAN,HGNC:23,71141at9347,18,OG6_103520,HUMAN26515	268860	ENSMUSG00000057880	MGI:2443582	4-aminobutyrate aminotransferase	Abat	16	ENOG5035KKI,ENSMUSG00000057880,P61922,ENSMUSP00000063548,542,MOUSE|MGI=MGI=2443582|UniProtKB=P61922,Phy0009UY1_MOUSE,MGI:2443582,71141at9347,268860,OG6_103520,MOUSE19036	EggNOG,Ensembl,Inparanoid,Treefam,HomoloGene,Panther,PhylomeDB,HGNC,OrthoDB,NCBI,OrthoMCL,OMA
19	ENSG00000165029	HGNC:29	ATP binding cassette subfamily A member 1	ABCA1	9q31.1	OG6_100045,HUMAN97886,2826at9347,HGNC:29,HUMAN|HGNC=29|UniProtKB=O95477,ENSP00000363868,21130,O95477,ENOG5035CMA,ENSG00000165029,19	11303	ENSMUSG00000015243	MGI:99607	ATP-binding cassette, sub-family A (ABC1), member 1	Abca1	4	OG6_100045,MOUSE43128,2826at9347,MGI:99607,MOUSE|MGI=MGI=99607|UniProtKB=P41233,ENSMUSP00000030010,21130,P41233,ENOG5035CMA,ENSMUSG00000015243,11303	OrthoMCL,OMA,OrthoDB,HGNC,Panther,Treefam,HomoloGene,Inparanoid,EggNOG,Ensembl,NCBI
19	ENSG00000165029	HGNC:29	ATP binding cassette subfamily A member 1	ABCA1	9q31.1	OG6_100045	11304	ENSMUSG00000028125	MGI:109424	ATP-binding cassette, sub-family A (ABC1), member 4	Abca4	3	OG6_100045	OrthoMCL
19	ENSG00000165029	HGNC:29	ATP binding cassette subfamily A member 1	ABCA1	9q31.1	OG6_100045	27403	ENSMUSG00000035722	MGI:1351646	ATP-binding cassette, sub-family A (ABC1), member 7	Abca7	10	OG6_100045	OrthoMCL
19	ENSG00000165029	HGNC:29	ATP binding cassette subfamily A member 1	ABCA1	9q31.1	OG6_100045	268379	ENSMUSG00000004668	MGI:2388707	ATP-binding cassette, sub-family A (ABC1), member 13	Abca13	11	OG6_100045	OrthoMCL
19	ENSG00000165029	HGNC:29	ATP binding cassette subfamily A member 1	ABCA1	9q31.1	OG6_100045	74591	ENSMUSG00000050296	MGI:2676312	ATP-binding cassette, sub-family A (ABC1), member 12	Abca12	1	OG6_100045	OrthoMCL
19	ENSG00000165029	HGNC:29	ATP binding cassette subfamily A member 1	ABCA1	9q31.1	OG6_100045	381072	ENSMUSG00000035435	MGI:3625331	ATP-binding cassette, sub-family A (ABC1), member 17	Abca17	17	OG6_100045	OrthoMCL
19	ENSG00000165029	HGNC:29	ATP binding cassette subfamily A member 1	ABCA1	9q31.1	OG6_100045	11305	ENSMUSG00000026944	MGI:99606	ATP-binding cassette, sub-family A (ABC1), member 2	Abca2	2	OG6_100045	OrthoMCL
10349	ENSG00000154263	HGNC:30	ATP binding cassette subfamily A member 10	ABCA10	17q24.3	OG6_100045	27404	ENSMUSG00000020620	MGI:1351668	ATP-binding cassette, sub-family A (ABC1), member 8b	Abca8b	11	OG6_100045	OrthoMCL
10349	ENSG00000154263	HGNC:30	ATP binding cassette subfamily A member 10	ABCA10	17q24.3	OG6_100045	76184	ENSMUSG00000044749	MGI:1923434	ATP-binding cassette, sub-family A (ABC1), member 6	Abca6	11	OG6_100045	OrthoMCL
10349	ENSG00000154263	HGNC:30	ATP binding cassette subfamily A member 10	ABCA10	17q24.3	OG6_100045	217265	ENSMUSG00000018800	MGI:2386607	ATP-binding cassette, sub-family A (ABC1), member 5	Abca5	11	OG6_100045	OrthoMCL
10349	ENSG00000154263	HGNC:30	ATP binding cassette subfamily A member 10	ABCA10	17q24.3	OG6_100045	217262	ENSMUSG00000041797	MGI:2386796	ATP-binding cassette, sub-family A (ABC1), member 9	Abca9	11	OG6_100045	OrthoMCL
10349	ENSG00000154263	HGNC:30	ATP binding cassette subfamily A member 10	ABCA10	17q24.3	OG6_100045	217258	ENSMUSG00000041828	MGI:2386846	ATP-binding cassette, sub-family A (ABC1), member 8a	Abca8a	11	OG6_100045	OrthoMCL
26154	ENSG00000144452	HGNC:14637	ATP binding cassette subfamily A member 12	ABCA12	2q35	OG6_100045,26154,2448at9347,HUMAN66769,ENSP00000272895,HUMAN|HGNC=14637|UniProtKB=Q86UK0,45441,Q86UK0,ENOG50358XU,ENSG00000144452,HGNC:14637	74591	ENSMUSG00000050296	MGI:2676312	ATP-binding cassette, sub-family A (ABC1), member 12	Abca12	1	OG6_100045,74591,2448at9347,MOUSE30127,ENSMUSP00000084523,MOUSE|MGI=MGI=2676312|UniProtKB=E9Q876,45441,E9Q876,ENOG50358XU,ENSMUSG00000050296,MGI:2676312	OrthoMCL,NCBI,OrthoDB,OMA,Treefam,Panther,HomoloGene,Inparanoid,EggNOG,Ensembl,HGNC
26154	ENSG00000144452	HGNC:14637	ATP binding cassette subfamily A member 12	ABCA12	2q35	OG6_100045	11304	ENSMUSG00000028125	MGI:109424	ATP-binding cassette, sub-family A (ABC1), member 4	Abca4	3	OG6_100045	OrthoMCL
26154	ENSG00000144452	HGNC:14637	ATP binding cassette subfamily A member 12	ABCA12	2q35	OG6_100045	27403	ENSMUSG00000035722	MGI:1351646	ATP-binding cassette, sub-family A (ABC1), member 7	Abca7	10	OG6_100045	OrthoMCL
26154	ENSG00000144452	HGNC:14637	ATP binding cassette subfamily A member 12	ABCA12	2q35	OG6_100045	268379	ENSMUSG00000004668	MGI:2388707	ATP-binding cassette, sub-family A (ABC1), member 13	Abca13	11	OG6_100045	OrthoMCL
26154	ENSG00000144452	HGNC:14637	ATP binding cassette subfamily A member 12	ABCA12	2q35	OG6_100045	381072	ENSMUSG00000035435	MGI:3625331	ATP-binding cassette, sub-family A (ABC1), member 17	Abca17	17	OG6_100045	OrthoMCL
26154	ENSG00000144452	HGNC:14637	ATP binding cassette subfamily A member 12	ABCA12	2q35	OG6_100045	11305	ENSMUSG00000026944	MGI:99606	ATP-binding cassette, sub-family A (ABC1), member 2	Abca2	2	OG6_100045	OrthoMCL
26154	ENSG00000144452	HGNC:14637	ATP binding cassette subfamily A member 12	ABCA12	2q35	OG6_100045	11303	ENSMUSG00000015243	MGI:99607	ATP-binding cassette, sub-family A (ABC1), member 1	Abca1	4	OG6_100045	OrthoMCL
154664	ENSG00000179869	HGNC:14638	ATP binding cassette subfamily A member 13	ABCA13	7p12.3	OG6_100045,HUMAN88932,154664,HUMAN|HGNC=14638|UniProtKB=Q86UQ4,ENSP00000411096,27991,HGNC:14638,1033at9347,Phy0026BH6_HUMAN,ENSG00000179869,Q86UQ4,ENOG50359S2	268379	ENSMUSG00000004668	MGI:2388707	ATP-binding cassette, sub-family A (ABC1), member 13	Abca13	11	OG6_100045,MOUSE07103,268379,MOUSE|MGI=MGI=2388707|UniProtKB=Q5SSE9,ENSMUSP00000040465,27991,MGI:2388707,1033at9347,Phy001ROU2_MOUSE,ENSMUSG00000004668,Q5SSE9,ENOG50359S2	OrthoMCL,OMA,NCBI,Panther,Treefam,HomoloGene,HGNC,OrthoDB,PhylomeDB,Ensembl,Inparanoid,EggNOG
154664	ENSG00000179869	HGNC:14638	ATP binding cassette subfamily A member 13	ABCA13	7p12.3	OG6_100045	11304	ENSMUSG00000028125	MGI:109424	ATP-binding cassette, sub-family A (ABC1), member 4	Abca4	3	OG6_100045	OrthoMCL
154664	ENSG00000179869	HGNC:14638	ATP binding cassette subfamily A member 13	ABCA13	7p12.3	OG6_100045	27403	ENSMUSG00000035722	MGI:1351646	ATP-binding cassette, sub-family A (ABC1), member 7	Abca7	10	OG6_100045	OrthoMCL
154664	ENSG00000179869	HGNC:14638	ATP binding cassette subfamily A member 13	ABCA13	7p12.3	OG6_100045	74591	ENSMUSG00000050296	MGI:2676312	ATP-binding cassette, sub-family A (ABC1), member 12	Abca12	1	OG6_100045	OrthoMCL
154664	ENSG00000179869	HGNC:14638	ATP binding cassette subfamily A member 13	ABCA13	7p12.3	OG6_100045	381072	ENSMUSG00000035435	MGI:3625331	ATP-binding cassette, sub-family A (ABC1), member 17	Abca17	17	OG6_100045	OrthoMCL
154664	ENSG00000179869	HGNC:14638	ATP binding cassette subfamily A member 13	ABCA13	7p12.3	OG6_100045	11305	ENSMUSG00000026944	MGI:99606	ATP-binding cassette, sub-family A (ABC1), member 2	Abca2	2	OG6_100045	OrthoMCL
154664	ENSG00000179869	HGNC:14638	ATP binding cassette subfamily A member 13	ABCA13	7p12.3	OG6_100045	11303	ENSMUSG00000015243	MGI:99607	ATP-binding cassette, sub-family A (ABC1), member 1	Abca1	4	OG6_100045	OrthoMCL
400508	ENSG00000189149	HGNC:34405	ATP binding cassette subfamily A member 15, pseudogene	ABCA15P	16p12.2	HGNC:34405	320631	ENSMUSG00000054746	MGI:2388709	ATP-binding cassette, sub-family A (ABC1), member 15	Abca15	7	MGI:2388709	HGNC
650655	ENSG00000238098	HGNC:32972	ATP binding cassette subfamily A member 17, pseudogene	ABCA17P	16p13.3	HGNC:32972	381072	ENSMUSG00000035435	MGI:3625331	ATP-binding cassette, sub-family A (ABC1), member 17	Abca17	17	MGI:3625331	HGNC
20	ENSG00000107331	HGNC:32	ATP binding cassette subfamily A member 2	ABCA2	9q34.3	OG6_100045,2961at9347,20,HUMAN|HGNC=32|UniProtKB=Q9BZC7,ENSP00000344155,ENOG5035JTA,Q9BZC7,ENSG00000107331,HUMAN99381,HGNC:32,Phy0008KUM_HUMAN,55590	11305	ENSMUSG00000026944	MGI:99606	ATP-binding cassette, sub-family A (ABC1), member 2	Abca2	2	OG6_100045,2961at9347,11305,MOUSE|MGI=MGI=99606|UniProtKB=P41234,ENSMUSP00000099983,ENOG5035JTA,P41234,ENSMUSG00000026944,MOUSE34490,MGI:99606,Phy001ROTW_MOUSE,55590	OrthoMCL,OrthoDB,NCBI,Panther,Treefam,EggNOG,Inparanoid,Ensembl,OMA,HGNC,PhylomeDB,HomoloGene
20	ENSG00000107331	HGNC:32	ATP binding cassette subfamily A member 2	ABCA2	9q34.3	OG6_100045	11304	ENSMUSG00000028125	MGI:109424	ATP-binding cassette, sub-family A (ABC1), member 4	Abca4	3	OG6_100045	OrthoMCL
20	ENSG00000107331	HGNC:32	ATP binding cassette subfamily A member 2	ABCA2	9q34.3	OG6_100045	27403	ENSMUSG00000035722	MGI:1351646	ATP-binding cassette, sub-family A (ABC1), member 7	Abca7	10	OG6_100045	OrthoMCL
20	ENSG00000107331	HGNC:32	ATP binding cassette subfamily A member 2	ABCA2	9q34.3	OG6_100045	268379	ENSMUSG00000004668	MGI:2388707	ATP-binding cassette, sub-family A (ABC1), member 13	Abca13	11	OG6_100045	OrthoMCL
20	ENSG00000107331	HGNC:32	ATP binding cassette subfamily A member 2	ABCA2	9q34.3	OG6_100045	74591	ENSMUSG00000050296	MGI:2676312	ATP-binding cassette, sub-family A (ABC1), member 12	Abca12	1	OG6_100045	OrthoMCL
20	ENSG00000107331	HGNC:32	ATP binding cassette subfamily A member 2	ABCA2	9q34.3	OG6_100045	381072	ENSMUSG00000035435	MGI:3625331	ATP-binding cassette, sub-family A (ABC1), member 17	Abca17	17	OG6_100045	OrthoMCL
20	ENSG00000107331	HGNC:32	ATP binding cassette subfamily A member 2	ABCA2	9q34.3	OG6_100045	11303	ENSMUSG00000015243	MGI:99607	ATP-binding cassette, sub-family A (ABC1), member 1	Abca1	4	OG6_100045	OrthoMCL
21	ENSG00000167972	HGNC:33	ATP binding cassette subfamily A member 3	ABCA3	16p13.3	ENOG5035K4G,ENSG00000167972,Q99758,37437,ENSP00000301732,HUMAN|HGNC=33|UniProtKB=Q99758,HGNC:33,11491at9347,OG6_100045,HUMAN25925	27410	ENSMUSG00000024130	MGI:1351617	ATP-binding cassette, sub-family A (ABC1), member 3	Abca3	17	ENOG5035K4G,ENSMUSG00000024130,Q8R420,37437,ENSMUSP00000045285,MOUSE|MGI=MGI=1351617|UniProtKB=Q8R420,MGI:1351617,11491at9347,OG6_100045,MOUSE20096	EggNOG,Ensembl,Inparanoid,HomoloGene,Treefam,Panther,HGNC,OrthoDB,OrthoMCL,OMA
21	ENSG00000167972	HGNC:33	ATP binding cassette subfamily A member 3	ABCA3	16p13.3	11491at9347,OG6_100045	381072	ENSMUSG00000035435	MGI:3625331	ATP-binding cassette, sub-family A (ABC1), member 17	Abca17	17	11491at9347,OG6_100045	OrthoDB,OrthoMCL
21	ENSG00000167972	HGNC:33	ATP binding cassette subfamily A member 3	ABCA3	16p13.3	OG6_100045	11304	ENSMUSG00000028125	MGI:109424	ATP-binding cassette, sub-family A (ABC1), member 4	Abca4	3	OG6_100045	OrthoMCL
21	ENSG00000167972	HGNC:33	ATP binding cassette subfamily A member 3	ABCA3	16p13.3	OG6_100045	27403	ENSMUSG00000035722	MGI:1351646	ATP-binding cassette, sub-family A (ABC1), member 7	Abca7	10	OG6_100045	OrthoMCL
21	ENSG00000167972	HGNC:33	ATP binding cassette subfamily A member 3	ABCA3	16p13.3	OG6_100045	268379	ENSMUSG00000004668	MGI:2388707	ATP-binding cassette, sub-family A (ABC1), member 13	Abca13	11	OG6_100045	OrthoMCL
21	ENSG00000167972	HGNC:33	ATP binding cassette subfamily A member 3	ABCA3	16p13.3	OG6_100045	67928	ENSMUSG00000062017	MGI:2388708	ATP-binding cassette, sub-family A (ABC1), member 14	Abca14	7	OG6_100045	OrthoMCL
21	ENSG00000167972	HGNC:33	ATP binding cassette subfamily A member 3	ABCA3	16p13.3	OG6_100045	320631	ENSMUSG00000054746	MGI:2388709	ATP-binding cassette, sub-family A (ABC1), member 15	Abca15	7	OG6_100045	OrthoMCL
21	ENSG00000167972	HGNC:33	ATP binding cassette subfamily A member 3	ABCA3	16p13.3	OG6_100045	233810	ENSMUSG00000051900	MGI:2388711	ATP-binding cassette, sub-family A (ABC1), member 16	Abca16	7	OG6_100045	OrthoMCL
21	ENSG00000167972	HGNC:33	ATP binding cassette subfamily A member 3	ABCA3	16p13.3	OG6_100045	74591	ENSMUSG00000050296	MGI:2676312	ATP-binding cassette, sub-family A (ABC1), member 12	Abca12	1	OG6_100045	OrthoMCL
21	ENSG00000167972	HGNC:33	ATP binding cassette subfamily A member 3	ABCA3	16p13.3	OG6_100045	11303	ENSMUSG00000015243	MGI:99607	ATP-binding cassette, sub-family A (ABC1), member 1	Abca1	4	OG6_100045	OrthoMCL
24	ENSG00000198691	HGNC:34	ATP binding cassette subfamily A member 4	ABCA4	1p22.1	ENSP00000359245,Phy0007YE8_HUMAN,HUMAN|HGNC=34|UniProtKB=P78363,HUMAN50811,OG6_100045,HGNC:34,24,2558at9347,298,ENSG00000198691,P78363,ENOG5035AUI	11304	ENSMUSG00000028125	MGI:109424	ATP-binding cassette, sub-family A (ABC1), member 4	Abca4	3	ENSMUSP00000013995,Phy001ROTY_MOUSE,MOUSE|MGI=MGI=109424|UniProtKB=O35600,MOUSE36823,OG6_100045,MGI:109424,11304,2558at9347,298,ENSMUSG00000028125,O35600,ENOG5035AUI	Treefam,PhylomeDB,Panther,OMA,OrthoMCL,HGNC,NCBI,OrthoDB,HomoloGene,Ensembl,Inparanoid,EggNOG
24	ENSG00000198691	HGNC:34	ATP binding cassette subfamily A member 4	ABCA4	1p22.1	OG6_100045	268379	ENSMUSG00000004668	MGI:2388707	ATP-binding cassette, sub-family A (ABC1), member 13	Abca13	11	OG6_100045	OrthoMCL
24	ENSG00000198691	HGNC:34	ATP binding cassette subfamily A member 4	ABCA4	1p22.1	OG6_100045	74591	ENSMUSG00000050296	MGI:2676312	ATP-binding cassette, sub-family A (ABC1), member 12	Abca12	1	OG6_100045	OrthoMCL
24	ENSG00000198691	HGNC:34	ATP binding cassette subfamily A member 4	ABCA4	1p22.1	OG6_100045	381072	ENSMUSG00000035435	MGI:3625331	ATP-binding cassette, sub-family A (ABC1), member 17	Abca17	17	OG6_100045	OrthoMCL
24	ENSG00000198691	HGNC:34	ATP binding cassette subfamily A member 4	ABCA4	1p22.1	OG6_100045	11305	ENSMUSG00000026944	MGI:99606	ATP-binding cassette, sub-family A (ABC1), member 2	Abca2	2	OG6_100045	OrthoMCL
24	ENSG00000198691	HGNC:34	ATP binding cassette subfamily A member 4	ABCA4	1p22.1	OG6_100045	11303	ENSMUSG00000015243	MGI:99607	ATP-binding cassette, sub-family A (ABC1), member 1	Abca1	4	OG6_100045	OrthoMCL
24	ENSG00000198691	HGNC:34	ATP binding cassette subfamily A member 4	ABCA4	1p22.1	OG6_100045	27403	ENSMUSG00000035722	MGI:1351646	ATP-binding cassette, sub-family A (ABC1), member 7	Abca7	10	OG6_100045	OrthoMCL
23461	ENSG00000154265	HGNC:35	ATP binding cassette subfamily A member 5	ABCA5	17q24.3	ENOG5035NI6,ENSG00000154265,Q8WWZ7,ENSP00000376443,10263,HUMAN|HGNC=35|UniProtKB=Q8WWZ7,Phy00087PE_HUMAN,HGNC:35,7195at9347,23461,OG6_100045,HUMAN35915	217265	ENSMUSG00000018800	MGI:2386607	ATP-binding cassette, sub-family A (ABC1), member 5	Abca5	11	ENOG5035NI6,ENSMUSG00000018800,Q8K448,ENSMUSP00000047927,10263,MOUSE|MGI=MGI=2386607|UniProtKB=Q8K448,Phy001ROTZ_MOUSE,MGI:2386607,7195at9347,217265,OG6_100045,MOUSE06697	EggNOG,Ensembl,Inparanoid,Treefam,HomoloGene,Panther,PhylomeDB,HGNC,OrthoDB,NCBI,OrthoMCL,OMA
23461	ENSG00000154265	HGNC:35	ATP binding cassette subfamily A member 5	ABCA5	17q24.3	OG6_100045	27404	ENSMUSG00000020620	MGI:1351668	ATP-binding cassette, sub-family A (ABC1), member 8b	Abca8b	11	OG6_100045	OrthoMCL
23461	ENSG00000154265	HGNC:35	ATP binding cassette subfamily A member 5	ABCA5	17q24.3	OG6_100045	76184	ENSMUSG00000044749	MGI:1923434	ATP-binding cassette, sub-family A (ABC1), member 6	Abca6	11	OG6_100045	OrthoMCL
23461	ENSG00000154265	HGNC:35	ATP binding cassette subfamily A member 5	ABCA5	17q24.3	OG6_100045	217262	ENSMUSG00000041797	MGI:2386796	ATP-binding cassette, sub-family A (ABC1), member 9	Abca9	11	OG6_100045	OrthoMCL
23461	ENSG00000154265	HGNC:35	ATP binding cassette subfamily A member 5	ABCA5	17q24.3	OG6_100045	217258	ENSMUSG00000041828	MGI:2386846	ATP-binding cassette, sub-family A (ABC1), member 8a	Abca8a	11	OG6_100045	OrthoMCL
23460	ENSG00000154262	HGNC:36	ATP binding cassette subfamily A member 6	ABCA6	17q24.2-q24.3	ENOG5035NJP,ENSG00000154262,Q8N139,71264,ENSP00000284425,HUMAN|HGNC=36|UniProtKB=Q8N139,HGNC:36,9616at9347,OG6_100045,HUMAN35905	76184	ENSMUSG00000044749	MGI:1923434	ATP-binding cassette, sub-family A (ABC1), member 6	Abca6	11	ENOG5035NJP,ENSMUSG00000044749,Q8K441,71264,ENSMUSP00000035458,MOUSE|MGI=MGI=1923434|UniProtKB=Q8K441,MGI:1923434,9616at9347,OG6_100045,MOUSE06677	EggNOG,Ensembl,Inparanoid,HomoloGene,Treefam,Panther,HGNC,OrthoDB,OrthoMCL,OMA
23460	ENSG00000154262	HGNC:36	ATP binding cassette subfamily A member 6	ABCA6	17q24.2-q24.3	OG6_100045	27404	ENSMUSG00000020620	MGI:1351668	ATP-binding cassette, sub-family A (ABC1), member 8b	Abca8b	11	OG6_100045	OrthoMCL
23460	ENSG00000154262	HGNC:36	ATP binding cassette subfamily A member 6	ABCA6	17q24.2-q24.3	OG6_100045	217265	ENSMUSG00000018800	MGI:2386607	ATP-binding cassette, sub-family A (ABC1), member 5	Abca5	11	OG6_100045	OrthoMCL
23460	ENSG00000154262	HGNC:36	ATP binding cassette subfamily A member 6	ABCA6	17q24.2-q24.3	OG6_100045	217262	ENSMUSG00000041797	MGI:2386796	ATP-binding cassette, sub-family A (ABC1), member 9	Abca9	11	OG6_100045	OrthoMCL
23460	ENSG00000154262	HGNC:36	ATP binding cassette subfamily A member 6	ABCA6	17q24.2-q24.3	OG6_100045	217258	ENSMUSG00000041828	MGI:2386846	ATP-binding cassette, sub-family A (ABC1), member 8a	Abca8a	11	OG6_100045	OrthoMCL
10347	ENSG00000064687	HGNC:37	ATP binding cassette subfamily A member 7	ABCA7	19p13.3	ENSG00000064687,Q8IZY2,22783,ENSP00000263094,HUMAN|HGNC=37|UniProtKB=Q8IZY2,HGNC:37,6255at9347,10347,OG6_100045,HUMAN39303	27403	ENSMUSG00000035722	MGI:1351646	ATP-binding cassette, sub-family A (ABC1), member 7	Abca7	10	ENSMUSG00000035722,Q91V24,22783,ENSMUSP00000128121,MOUSE|MGI=MGI=1351646|UniProtKB=Q91V24,MGI:1351646,6255at9347,27403,OG6_100045,MOUSE02687	Ensembl,Inparanoid,HomoloGene,Treefam,Panther,HGNC,OrthoDB,NCBI,OrthoMCL,OMA
10347	ENSG00000064687	HGNC:37	ATP binding cassette subfamily A member 7	ABCA7	19p13.3	OG6_100045	11304	ENSMUSG00000028125	MGI:109424	ATP-binding cassette, sub-family A (ABC1), member 4	Abca4	3	OG6_100045	OrthoMCL
10347	ENSG00000064687	HGNC:37	ATP binding cassette subfamily A member 7	ABCA7	19p13.3	OG6_100045	268379	ENSMUSG00000004668	MGI:2388707	ATP-binding cassette, sub-family A (ABC1), member 13	Abca13	11	OG6_100045	OrthoMCL
10347	ENSG00000064687	HGNC:37	ATP binding cassette subfamily A member 7	ABCA7	19p13.3	OG6_100045	74591	ENSMUSG00000050296	MGI:2676312	ATP-binding cassette, sub-family A (ABC1), member 12	Abca12	1	OG6_100045	OrthoMCL
10347	ENSG00000064687	HGNC:37	ATP binding cassette subfamily A member 7	ABCA7	19p13.3	OG6_100045	381072	ENSMUSG00000035435	MGI:3625331	ATP-binding cassette, sub-family A (ABC1), member 17	Abca17	17	OG6_100045	OrthoMCL
10347	ENSG00000064687	HGNC:37	ATP binding cassette subfamily A member 7	ABCA7	19p13.3	OG6_100045	11305	ENSMUSG00000026944	MGI:99606	ATP-binding cassette, sub-family A (ABC1), member 2	Abca2	2	OG6_100045	OrthoMCL
10347	ENSG00000064687	HGNC:37	ATP binding cassette subfamily A member 7	ABCA7	19p13.3	OG6_100045	11303	ENSMUSG00000015243	MGI:99607	ATP-binding cassette, sub-family A (ABC1), member 1	Abca1	4	OG6_100045	OrthoMCL
10351	ENSG00000141338	HGNC:38	ATP binding cassette subfamily A member 8	ABCA8	17q24.2	ENSG00000141338,O94911,56029,ENSP00000269080,HUMAN|HGNC=38|UniProtKB=O94911,Phy00087P5_HUMAN,HGNC:38,8932at9347,OG6_100045,HUMAN35895	27404	ENSMUSG00000020620	MGI:1351668	ATP-binding cassette, sub-family A (ABC1), member 8b	Abca8b	11	ENSMUSG00000020620,Q8K440,56029,ENSMUSP00000020948,MOUSE|MGI=MGI=1351668|UniProtKB=Q8K440,Phy000A2W6_MOUSE,MGI:1351668,8932at9347,OG6_100045,MOUSE06593	Ensembl,Inparanoid,HomoloGene,Treefam,Panther,PhylomeDB,HGNC,OrthoDB,OrthoMCL,OMA
10351	ENSG00000141338	HGNC:38	ATP binding cassette subfamily A member 8	ABCA8	17q24.2	ENOG5035PG7,ENSP00000269080,HUMAN|HGNC=38|UniProtKB=O94911,HGNC:38,8932at9347,OG6_100045	217258	ENSMUSG00000041828	MGI:2386846	ATP-binding cassette, sub-family A (ABC1), member 8a	Abca8a	11	ENOG5035PG7,ENSMUSP00000097860,MOUSE|MGI=MGI=2386846|UniProtKB=Q8K442,MGI:2386846,8932at9347,OG6_100045	EggNOG,Treefam,Panther,HGNC,OrthoDB,OrthoMCL
10351	ENSG00000141338	HGNC:38	ATP binding cassette subfamily A member 8	ABCA8	17q24.2	8932at9347,OG6_100045	217262	ENSMUSG00000041797	MGI:2386796	ATP-binding cassette, sub-family A (ABC1), member 9	Abca9	11	8932at9347,OG6_100045	OrthoDB,OrthoMCL
10351	ENSG00000141338	HGNC:38	ATP binding cassette subfamily A member 8	ABCA8	17q24.2	OG6_100045	76184	ENSMUSG00000044749	MGI:1923434	ATP-binding cassette, sub-family A (ABC1), member 6	Abca6	11	OG6_100045	OrthoMCL
10351	ENSG00000141338	HGNC:38	ATP binding cassette subfamily A member 8	ABCA8	17q24.2	OG6_100045	217265	ENSMUSG00000018800	MGI:2386607	ATP-binding cassette, sub-family A (ABC1), member 5	Abca5	11	OG6_100045	OrthoMCL
10350	ENSG00000154258	HGNC:39	ATP binding cassette subfamily A member 9	ABCA9	17q24.2	ENOG5035K90,ENSG00000154258,Q8IUA7,33332,ENSP00000342216,HUMAN|HGNC=39|UniProtKB=Q8IUA7,HGNC:39,8932at9347,10350,OG6_100045,HUMAN35901	217262	ENSMUSG00000041797	MGI:2386796	ATP-binding cassette, sub-family A (ABC1), member 9	Abca9	11	ENOG5035K90,ENSMUSG00000041797,Q8K449,33332,ENSMUSP00000036338,MOUSE|MGI=MGI=2386796|UniProtKB=Q8K449,MGI:2386796,8932at9347,217262,OG6_100045,MOUSE06652	EggNOG,Ensembl,Inparanoid,HomoloGene,Treefam,Panther,HGNC,OrthoDB,NCBI,OrthoMCL,OMA
10350	ENSG00000154258	HGNC:39	ATP binding cassette subfamily A member 9	ABCA9	17q24.2	8932at9347,OG6_100045	27404	ENSMUSG00000020620	MGI:1351668	ATP-binding cassette, sub-family A (ABC1), member 8b	Abca8b	11	8932at9347,OG6_100045	OrthoDB,OrthoMCL
10350	ENSG00000154258	HGNC:39	ATP binding cassette subfamily A member 9	ABCA9	17q24.2	8932at9347,OG6_100045	217258	ENSMUSG00000041828	MGI:2386846	ATP-binding cassette, sub-family A (ABC1), member 8a	Abca8a	11	8932at9347,OG6_100045	OrthoDB,OrthoMCL
10350	ENSG00000154258	HGNC:39	ATP binding cassette subfamily A member 9	ABCA9	17q24.2	OG6_100045	76184	ENSMUSG00000044749	MGI:1923434	ATP-binding cassette, sub-family A (ABC1), member 6	Abca6	11	OG6_100045	OrthoMCL
10350	ENSG00000154258	HGNC:39	ATP binding cassette subfamily A member 9	ABCA9	17q24.2	OG6_100045	217265	ENSMUSG00000018800	MGI:2386607	ATP-binding cassette, sub-family A (ABC1), member 5	Abca5	11	OG6_100045	OrthoMCL
5243	ENSG00000085563	HGNC:40	ATP binding cassette subfamily B member 1	ABCB1	7q21.12	16001at9347,Phy0008IEK_HUMAN,HGNC:40,ENSG00000085563,ENOG5035CKT,P08183,55496,HUMAN89699,OG6_100059,HUMAN|HGNC=40|UniProtKB=P08183,ENSP00000265724	18671	ENSMUSG00000040584	MGI:97570	ATP-binding cassette, sub-family B (MDR/TAP), member 1A	Abcb1a	5	16001at9347,Phy0009L8E_MOUSE,MGI:97570,ENSMUSG00000040584,ENOG5035CKT,P21447,55496,MOUSE44014,OG6_100059,MOUSE|MGI=MGI=97570|UniProtKB=P21447,ENSMUSP00000041204	OrthoDB,PhylomeDB,HGNC,Ensembl,EggNOG,Inparanoid,HomoloGene,OMA,OrthoMCL,Panther,Treefam
5243	ENSG00000085563	HGNC:40	ATP binding cassette subfamily B member 1	ABCB1	7q21.12	OG6_100059,5243,ENSP00000265724,HUMAN|HGNC=40|UniProtKB=P08183,Phy0008IEK_HUMAN,16001at9347,ENSG00000085563	18669	ENSMUSG00000028970	MGI:97568	ATP-binding cassette, sub-family B (MDR/TAP), member 1B	Abcb1b	5	OG6_100059,18669,ENSMUSP00000009058,MOUSE|MGI=MGI=97568|UniProtKB=P06795,Phy0009L8F_MOUSE,16001at9347,ENSMUSG00000028970	OrthoMCL,NCBI,Treefam,Panther,PhylomeDB,OrthoDB,Ensembl
5243	ENSG00000085563	HGNC:40	ATP binding cassette subfamily B member 1	ABCB1	7q21.12	OG6_100059,16001at9347	18670	ENSMUSG00000042476	MGI:97569	ATP-binding cassette, sub-family B (MDR/TAP), member 4	Abcb4	5	OG6_100059,16001at9347	OrthoMCL,OrthoDB
5243	ENSG00000085563	HGNC:40	ATP binding cassette subfamily B member 1	ABCB1	7q21.12	OG6_100059	27413	ENSMUSG00000027048	MGI:1351619	ATP-binding cassette, sub-family B (MDR/TAP), member 11	Abcb11	2	OG6_100059	OrthoMCL
5243	ENSG00000085563	HGNC:40	ATP binding cassette subfamily B member 1	ABCB1	7q21.12	OG6_100059	77706	ENSMUSG00000072791	MGI:1924956	ATP-binding cassette, sub-family B (MDR/TAP), member 5	Abcb5	12	OG6_100059	OrthoMCL
23456	ENSG00000135776	HGNC:41	ATP binding cassette subfamily B member 10	ABCB10	1q42.13	ENSG00000135776,ENOG5035BYG,HGNC:41,23456,OG6_100059,72284at9347,Q9NRK6,6474,ENSP00000355637,HUMAN55124,Phy0007ZMU_HUMAN	56199	ENSMUSG00000031974	MGI:1860508	ATP-binding cassette, sub-family B (MDR/TAP), member 10	Abcb10	8	ENSMUSG00000031974,ENOG5035BYG,MGI:1860508,56199,OG6_100059,72284at9347,Q9JI39,6474,ENSMUSP00000075011,MOUSE59446,Phy0009PID_MOUSE	Ensembl,EggNOG,HGNC,NCBI,OrthoMCL,OrthoDB,Inparanoid,HomoloGene,Treefam,OMA,PhylomeDB
8647	ENSG00000073734	HGNC:42	ATP binding cassette subfamily B member 11	ABCB11	2q31.1	HUMAN65408,74509,O95342,OG6_100059,8647,ENSG00000073734,HUMAN|HGNC=42|UniProtKB=O95342,HGNC:42,12477at9347	27413	ENSMUSG00000027048	MGI:1351619	ATP-binding cassette, sub-family B (MDR/TAP), member 11	Abcb11	2	MOUSE32013,74509,Q9QY30,OG6_100059,27413,ENSMUSG00000027048,MOUSE|MGI=MGI=1351619|UniProtKB=Q9QY30,MGI:1351619,12477at9347	OMA,HomoloGene,Inparanoid,OrthoMCL,NCBI,Ensembl,Panther,HGNC,OrthoDB
8647	ENSG00000073734	HGNC:42	ATP binding cassette subfamily B member 11	ABCB11	2q31.1	OG6_100059	77706	ENSMUSG00000072791	MGI:1924956	ATP-binding cassette, sub-family B (MDR/TAP), member 5	Abcb5	12	OG6_100059	OrthoMCL
8647	ENSG00000073734	HGNC:42	ATP binding cassette subfamily B member 11	ABCB11	2q31.1	OG6_100059	18669	ENSMUSG00000028970	MGI:97568	ATP-binding cassette, sub-family B (MDR/TAP), member 1B	Abcb1b	5	OG6_100059	OrthoMCL
8647	ENSG00000073734	HGNC:42	ATP binding cassette subfamily B member 11	ABCB11	2q31.1	OG6_100059	18670	ENSMUSG00000042476	MGI:97569	ATP-binding cassette, sub-family B (MDR/TAP), member 4	Abcb4	5	OG6_100059	OrthoMCL
8647	ENSG00000073734	HGNC:42	ATP binding cassette subfamily B member 11	ABCB11	2q31.1	OG6_100059	18671	ENSMUSG00000040584	MGI:97570	ATP-binding cassette, sub-family B (MDR/TAP), member 1A	Abcb1a	5	OG6_100059	OrthoMCL
5244	ENSG00000005471	HGNC:45	ATP binding cassette subfamily B member 4	ABCB4	7q21.12	16001at9347,HGNC:45,HUMAN|HGNC=45|UniProtKB=P21439,ENSP00000265723,ENSG00000005471,ENOG503595X,HUMAN89693,OG6_100059,136368,P21439	18670	ENSMUSG00000042476	MGI:97569	ATP-binding cassette, sub-family B (MDR/TAP), member 4	Abcb4	5	16001at9347,MGI:97569,MOUSE|MGI=MGI=97569|UniProtKB=P21440,ENSMUSP00000003717,ENSMUSG00000042476,ENOG503595X,MOUSE44040,OG6_100059,136368,P21440	OrthoDB,HGNC,Panther,Treefam,Ensembl,EggNOG,OMA,OrthoMCL,HomoloGene,Inparanoid
5244	ENSG00000005471	HGNC:45	ATP binding cassette subfamily B member 4	ABCB4	7q21.12	OG6_100059,16001at9347	18669	ENSMUSG00000028970	MGI:97568	ATP-binding cassette, sub-family B (MDR/TAP), member 1B	Abcb1b	5	OG6_100059,16001at9347	OrthoMCL,OrthoDB
5244	ENSG00000005471	HGNC:45	ATP binding cassette subfamily B member 4	ABCB4	7q21.12	16001at9347,OG6_100059	18671	ENSMUSG00000040584	MGI:97570	ATP-binding cassette, sub-family B (MDR/TAP), member 1A	Abcb1a	5	16001at9347,OG6_100059	OrthoDB,OrthoMCL
5244	ENSG00000005471	HGNC:45	ATP binding cassette subfamily B member 4	ABCB4	7q21.12	OG6_100059	27413	ENSMUSG00000027048	MGI:1351619	ATP-binding cassette, sub-family B (MDR/TAP), member 11	Abcb11	2	OG6_100059	OrthoMCL
5244	ENSG00000005471	HGNC:45	ATP binding cassette subfamily B member 4	ABCB4	7q21.12	OG6_100059	77706	ENSMUSG00000072791	MGI:1924956	ATP-binding cassette, sub-family B (MDR/TAP), member 5	Abcb5	12	OG6_100059	OrthoMCL
340273	ENSG00000004846	HGNC:46	ATP binding cassette subfamily B member 5	ABCB5	7p21.1	OG6_100059,340273,HUMAN88012,HGNC:46,13290at9347,ENSP00000384881,HUMAN|HGNC=46|UniProtKB=Q2M3G0,ENSG00000004846,ENOG5035A7Z,83488	77706	ENSMUSG00000072791	MGI:1924956	ATP-binding cassette, sub-family B (MDR/TAP), member 5	Abcb5	12	OG6_100059,77706,MOUSE08731,MGI:1924956,13290at9347,ENSMUSP00000046177,MOUSE|MGI=MGI=1924956|UniProtKB=B5X0E4,ENSMUSG00000072791,ENOG5035A7Z,83488	OrthoMCL,NCBI,OMA,HGNC,OrthoDB,Treefam,Panther,Ensembl,EggNOG,HomoloGene
340273	ENSG00000004846	HGNC:46	ATP binding cassette subfamily B member 5	ABCB5	7p21.1	OG6_100059	27413	ENSMUSG00000027048	MGI:1351619	ATP-binding cassette, sub-family B (MDR/TAP), member 11	Abcb11	2	OG6_100059	OrthoMCL
340273	ENSG00000004846	HGNC:46	ATP binding cassette subfamily B member 5	ABCB5	7p21.1	OG6_100059	18669	ENSMUSG00000028970	MGI:97568	ATP-binding cassette, sub-family B (MDR/TAP), member 1B	Abcb1b	5	OG6_100059	OrthoMCL
340273	ENSG00000004846	HGNC:46	ATP binding cassette subfamily B member 5	ABCB5	7p21.1	OG6_100059	18670	ENSMUSG00000042476	MGI:97569	ATP-binding cassette, sub-family B (MDR/TAP), member 4	Abcb4	5	OG6_100059	OrthoMCL
340273	ENSG00000004846	HGNC:46	ATP binding cassette subfamily B member 5	ABCB5	7p21.1	OG6_100059	18671	ENSMUSG00000040584	MGI:97570	ATP-binding cassette, sub-family B (MDR/TAP), member 1A	Abcb1a	5	OG6_100059	OrthoMCL
10058	ENSG00000115657	HGNC:47	ATP binding cassette subfamily B member 6 (Langereis blood group)	ABCB6	2q35	ENSG00000115657,ENOG5035DMB,11375,HUMAN|HGNC=47|UniProtKB=Q9NP58,10058,38265at9347,OG6_100761,ENSP00000265316,Q9NP58,HUMAN67045,Phy0008BEM_HUMAN,HGNC:47	74104	ENSMUSG00000026198	MGI:1921354	ATP-binding cassette, sub-family B (MDR/TAP), member 6	Abcb6	1	ENSMUSG00000026198,ENOG5035DMB,11375,MOUSE|MGI=MGI=1921354|UniProtKB=Q9DC29,74104,38265at9347,OG6_100761,ENSMUSP00000027396,Q9DC29,MOUSE30799,Phy0009NB4_MOUSE,MGI:1921354	Ensembl,EggNOG,HomoloGene,Panther,NCBI,OrthoDB,OrthoMCL,Treefam,Inparanoid,OMA,PhylomeDB,HGNC
22	ENSG00000131269	HGNC:48	ATP binding cassette subfamily B member 7	ABCB7	Xq13.3	ENSG00000131269,ENOG5035N6J,HGNC:48,OG6_101840,22,44430at9347,O75027,ENSP00000253577,3175,HUMAN101336,HUMAN|HGNC=48|UniProtKB=O75027	11306	ENSMUSG00000031333	MGI:109533	ATP-binding cassette, sub-family B (MDR/TAP), member 7	Abcb7	X	ENSMUSG00000031333,ENOG5035N6J,MGI:109533,OG6_101840,11306,44430at9347,Q61102,ENSMUSP00000033695,3175,MOUSE64575,MOUSE|MGI=MGI=109533|UniProtKB=Q61102	Ensembl,EggNOG,HGNC,OrthoMCL,NCBI,OrthoDB,Inparanoid,Treefam,HomoloGene,OMA,Panther
11194	ENSG00000197150	HGNC:49	ATP binding cassette subfamily B member 8	ABCB8	7q36.1	64513at9347,11194,Q9NUT2,5203,ENSP00000351717,HUMAN92051,OG6_100059,ENSG00000197150,ENOG5035CFQ,HUMAN|HGNC=49|UniProtKB=Q9NUT2,HGNC:49,Phy0008IZ5_HUMAN	74610	ENSMUSG00000028973	MGI:1351667	ATP-binding cassette, sub-family B (MDR/TAP), member 8	Abcb8	5	64513at9347,74610,Q9CXJ4,5203,ENSMUSP00000110729,MOUSE45285,OG6_100059,ENSMUSG00000028973,ENOG5035CFQ,MOUSE|MGI=MGI=1351667|UniProtKB=Q9CXJ4,MGI:1351667,Phy0009LBK_MOUSE	OrthoDB,NCBI,Inparanoid,HomoloGene,Treefam,OMA,OrthoMCL,Ensembl,EggNOG,Panther,HGNC,PhylomeDB
23457	ENSG00000150967	HGNC:50	ATP binding cassette subfamily B member 9	ABCB9	12q24.31	ENOG5035JE0,ENSG00000150967,Q9NP78,ENSP00000280560,10491,HUMAN|HGNC=50|UniProtKB=Q9NP78,Phy00083FL_HUMAN,HGNC:50,71040at9347,23457,OG6_100059,HUMAN16083	56325	ENSMUSG00000029408	MGI:1861729	ATP-binding cassette, sub-family B (MDR/TAP), member 9	Abcb9	5	ENOG5035JE0,ENSMUSG00000029408,Q9JJ59,ENSMUSP00000031354,10491,MOUSE|MGI=MGI=1861729|UniProtKB=Q9JJ59,Phy0009MCO_MOUSE,MGI:1861729,71040at9347,56325,OG6_100059,MOUSE44429	EggNOG,Ensembl,Inparanoid,Treefam,HomoloGene,Panther,PhylomeDB,HGNC,OrthoDB,NCBI,OrthoMCL,OMA
23457	ENSG00000150967	HGNC:50	ATP binding cassette subfamily B member 9	ABCB9	12q24.31	71040at9347	21355	ENSMUSG00000024339	MGI:98484	transporter 2, ATP-binding cassette, sub-family B (MDR/TAP)	Tap2	17	71040at9347	OrthoDB
4363	ENSG00000103222	HGNC:51	ATP binding cassette subfamily C member 1	ABCC1	16p13.11	ENOG5035FI8,ENSG00000103222,P33527,133779,ENSP00000382342,HUMAN|HGNC=51|UniProtKB=P33527,Phy00262AF_HUMAN,HGNC:51,9641at9347,4363,OG6_100026,HUMAN26860	17250	ENSMUSG00000023088	MGI:102676	ATP-binding cassette, sub-family C (CFTR/MRP), member 1	Abcc1	16	ENOG5035FI8,ENSMUSG00000023088,O35379,133779,ENSMUSP00000097743,MOUSE|MGI=MGI=102676|UniProtKB=O35379,Phy001RREB_MOUSE,MGI:102676,9641at9347,17250,OG6_100026,MOUSE17577	EggNOG,Ensembl,Inparanoid,HomoloGene,Treefam,Panther,PhylomeDB,HGNC,OrthoDB,NCBI,OrthoMCL,OMA
4363	ENSG00000103222	HGNC:51	ATP binding cassette subfamily C member 1	ABCC1	16p13.11	9641at9347,OG6_100026	76408	ENSMUSG00000020865	MGI:1923658	ATP-binding cassette, sub-family C (CFTR/MRP), member 3	Abcc3	11	9641at9347,OG6_100026	OrthoDB,OrthoMCL
4363	ENSG00000103222	HGNC:51	ATP binding cassette subfamily C member 1	ABCC1	16p13.11	OG6_100026	27421	ENSMUSG00000030834	MGI:1351634	ATP-binding cassette, sub-family C (CFTR/MRP), member 6	Abcc6	7	OG6_100026	OrthoMCL
4363	ENSG00000103222	HGNC:51	ATP binding cassette subfamily C member 1	ABCC1	16p13.11	OG6_100026	27416	ENSMUSG00000022822	MGI:1351644	ATP-binding cassette, sub-family C (CFTR/MRP), member 5	Abcc5	16	OG6_100026	OrthoMCL
4363	ENSG00000103222	HGNC:51	ATP binding cassette subfamily C member 1	ABCC1	16p13.11	OG6_100026	20927	ENSMUSG00000040136	MGI:1352629	ATP-binding cassette, sub-family C (CFTR/MRP), member 8	Abcc8	7	OG6_100026	OrthoMCL
4363	ENSG00000103222	HGNC:51	ATP binding cassette subfamily C member 1	ABCC1	16p13.11	OG6_100026	20928	ENSMUSG00000030249	MGI:1352630	ATP-binding cassette, sub-family C (CFTR/MRP), member 9	Abcc9	6	OG6_100026	OrthoMCL
4363	ENSG00000103222	HGNC:51	ATP binding cassette subfamily C member 1	ABCC1	16p13.11	OG6_100026	224814	ENSMUSG00000032842	MGI:2386976	ATP-binding cassette, sub-family C (CFTR/MRP), member 10	Abcc10	17	OG6_100026	OrthoMCL
4363	ENSG00000103222	HGNC:51	ATP binding cassette subfamily C member 1	ABCC1	16p13.11	OG6_100026	244562	ENSMUSG00000036872	MGI:2441679	ATP-binding cassette, sub-family C (CFTR/MRP), member 12	Abcc12	8	OG6_100026	OrthoMCL
4363	ENSG00000103222	HGNC:51	ATP binding cassette subfamily C member 1	ABCC1	16p13.11	OG6_100026	239273	ENSMUSG00000032849	MGI:2443111	ATP-binding cassette, sub-family C (CFTR/MRP), member 4	Abcc4	14	OG6_100026	OrthoMCL
4363	ENSG00000103222	HGNC:51	ATP binding cassette subfamily C member 1	ABCC1	16p13.11	OG6_100026	100038628	ENSMUSG00000025194	MGI:3642139	predicted gene 10768	Gm10768	19	OG6_100026	OrthoMCL
89845	ENSG00000124574	HGNC:52	ATP binding cassette subfamily C member 10	ABCC10	6p21.1	OG6_100026,89845,19453at9347,HGNC:52,Phy001R6SK_HUMAN,HUMAN|HGNC=52|UniProtKB=Q5T3U5,ENSP00000361608,ENOG5035MI5,Q5T3U5,ENSG00000124574,HUMAN84918,58616	224814	ENSMUSG00000032842	MGI:2386976	ATP-binding cassette, sub-family C (CFTR/MRP), member 10	Abcc10	17	OG6_100026,224814,19453at9347,MGI:2386976,Phy0009ZXP_MOUSE,MOUSE|MGI=MGI=2386976|UniProtKB=Q8R4P9,ENSMUSP00000131843,ENOG5035MI5,Q8R4P9,ENSMUSG00000032842,MOUSE22454,58616	OrthoMCL,NCBI,OrthoDB,HGNC,PhylomeDB,Panther,Treefam,EggNOG,Inparanoid,Ensembl,OMA,HomoloGene
89845	ENSG00000124574	HGNC:52	ATP binding cassette subfamily C member 10	ABCC10	6p21.1	OG6_100026	17250	ENSMUSG00000023088	MGI:102676	ATP-binding cassette, sub-family C (CFTR/MRP), member 1	Abcc1	16	OG6_100026	OrthoMCL
89845	ENSG00000124574	HGNC:52	ATP binding cassette subfamily C member 10	ABCC10	6p21.1	OG6_100026	27421	ENSMUSG00000030834	MGI:1351634	ATP-binding cassette, sub-family C (CFTR/MRP), member 6	Abcc6	7	OG6_100026	OrthoMCL
89845	ENSG00000124574	HGNC:52	ATP binding cassette subfamily C member 10	ABCC10	6p21.1	OG6_100026	27416	ENSMUSG00000022822	MGI:1351644	ATP-binding cassette, sub-family C (CFTR/MRP), member 5	Abcc5	16	OG6_100026	OrthoMCL
89845	ENSG00000124574	HGNC:52	ATP binding cassette subfamily C member 10	ABCC10	6p21.1	OG6_100026	20927	ENSMUSG00000040136	MGI:1352629	ATP-binding cassette, sub-family C (CFTR/MRP), member 8	Abcc8	7	OG6_100026	OrthoMCL
89845	ENSG00000124574	HGNC:52	ATP binding cassette subfamily C member 10	ABCC10	6p21.1	OG6_100026	20928	ENSMUSG00000030249	MGI:1352630	ATP-binding cassette, sub-family C (CFTR/MRP), member 9	Abcc9	6	OG6_100026	OrthoMCL
89845	ENSG00000124574	HGNC:52	ATP binding cassette subfamily C member 10	ABCC10	6p21.1	OG6_100026	76408	ENSMUSG00000020865	MGI:1923658	ATP-binding cassette, sub-family C (CFTR/MRP), member 3	Abcc3	11	OG6_100026	OrthoMCL
89845	ENSG00000124574	HGNC:52	ATP binding cassette subfamily C member 10	ABCC10	6p21.1	OG6_100026	244562	ENSMUSG00000036872	MGI:2441679	ATP-binding cassette, sub-family C (CFTR/MRP), member 12	Abcc12	8	OG6_100026	OrthoMCL
89845	ENSG00000124574	HGNC:52	ATP binding cassette subfamily C member 10	ABCC10	6p21.1	OG6_100026	239273	ENSMUSG00000032849	MGI:2443111	ATP-binding cassette, sub-family C (CFTR/MRP), member 4	Abcc4	14	OG6_100026	OrthoMCL
89845	ENSG00000124574	HGNC:52	ATP binding cassette subfamily C member 10	ABCC10	6p21.1	OG6_100026	100038628	ENSMUSG00000025194	MGI:3642139	predicted gene 10768	Gm10768	19	OG6_100026	OrthoMCL
85320	ENSG00000121270	HGNC:14639	ATP binding cassette subfamily C member 11	ABCC11	16q12.1	22579at9347,OG6_100026	27416	ENSMUSG00000022822	MGI:1351644	ATP-binding cassette, sub-family C (CFTR/MRP), member 5	Abcc5	16	22579at9347,OG6_100026	OrthoDB,OrthoMCL
85320	ENSG00000121270	HGNC:14639	ATP binding cassette subfamily C member 11	ABCC11	16q12.1	22579at9347,OG6_100026	244562	ENSMUSG00000036872	MGI:2441679	ATP-binding cassette, sub-family C (CFTR/MRP), member 12	Abcc12	8	22579at9347,OG6_100026	OrthoDB,OrthoMCL
85320	ENSG00000121270	HGNC:14639	ATP binding cassette subfamily C member 11	ABCC11	16q12.1	OG6_100026	27421	ENSMUSG00000030834	MGI:1351634	ATP-binding cassette, sub-family C (CFTR/MRP), member 6	Abcc6	7	OG6_100026	OrthoMCL
85320	ENSG00000121270	HGNC:14639	ATP binding cassette subfamily C member 11	ABCC11	16q12.1	OG6_100026	20927	ENSMUSG00000040136	MGI:1352629	ATP-binding cassette, sub-family C (CFTR/MRP), member 8	Abcc8	7	OG6_100026	OrthoMCL
85320	ENSG00000121270	HGNC:14639	ATP binding cassette subfamily C member 11	ABCC11	16q12.1	OG6_100026	20928	ENSMUSG00000030249	MGI:1352630	ATP-binding cassette, sub-family C (CFTR/MRP), member 9	Abcc9	6	OG6_100026	OrthoMCL
85320	ENSG00000121270	HGNC:14639	ATP binding cassette subfamily C member 11	ABCC11	16q12.1	OG6_100026	76408	ENSMUSG00000020865	MGI:1923658	ATP-binding cassette, sub-family C (CFTR/MRP), member 3	Abcc3	11	OG6_100026	OrthoMCL
85320	ENSG00000121270	HGNC:14639	ATP binding cassette subfamily C member 11	ABCC11	16q12.1	OG6_100026	224814	ENSMUSG00000032842	MGI:2386976	ATP-binding cassette, sub-family C (CFTR/MRP), member 10	Abcc10	17	OG6_100026	OrthoMCL
85320	ENSG00000121270	HGNC:14639	ATP binding cassette subfamily C member 11	ABCC11	16q12.1	OG6_100026	239273	ENSMUSG00000032849	MGI:2443111	ATP-binding cassette, sub-family C (CFTR/MRP), member 4	Abcc4	14	OG6_100026	OrthoMCL
85320	ENSG00000121270	HGNC:14639	ATP binding cassette subfamily C member 11	ABCC11	16q12.1	OG6_100026	100038628	ENSMUSG00000025194	MGI:3642139	predicted gene 10768	Gm10768	19	OG6_100026	OrthoMCL
85320	ENSG00000121270	HGNC:14639	ATP binding cassette subfamily C member 11	ABCC11	16q12.1	OG6_100026	17250	ENSMUSG00000023088	MGI:102676	ATP-binding cassette, sub-family C (CFTR/MRP), member 1	Abcc1	16	OG6_100026	OrthoMCL
94160	ENSG00000140798	HGNC:14640	ATP binding cassette subfamily C member 12	ABCC12	16q12.1	ENOG5035DR0,ENSG00000140798,Q96J65,57211,ENSP00000311030,HUMAN|HGNC=14640|UniProtKB=Q96J65,Phy0008663_HUMAN,HGNC:14640,22579at9347,OG6_100026,HUMAN28128	244562	ENSMUSG00000036872	MGI:2441679	ATP-binding cassette, sub-family C (CFTR/MRP), member 12	Abcc12	8	ENOG5035DR0,ENSMUSG00000036872,Q80WJ6,57211,ENSMUSP00000122402,MOUSE|MGI=MGI=2441679|UniProtKB=Q80WJ6,Phy001RREF_MOUSE,MGI:2441679,22579at9347,OG6_100026,MOUSE60457	EggNOG,Ensembl,Inparanoid,HomoloGene,Treefam,Panther,PhylomeDB,HGNC,OrthoDB,OrthoMCL,OMA
94160	ENSG00000140798	HGNC:14640	ATP binding cassette subfamily C member 12	ABCC12	16q12.1	22579at9347,OG6_100026	27416	ENSMUSG00000022822	MGI:1351644	ATP-binding cassette, sub-family C (CFTR/MRP), member 5	Abcc5	16	22579at9347,OG6_100026	OrthoDB,OrthoMCL
94160	ENSG00000140798	HGNC:14640	ATP binding cassette subfamily C member 12	ABCC12	16q12.1	OG6_100026	17250	ENSMUSG00000023088	MGI:102676	ATP-binding cassette, sub-family C (CFTR/MRP), member 1	Abcc1	16	OG6_100026	OrthoMCL
94160	ENSG00000140798	HGNC:14640	ATP binding cassette subfamily C member 12	ABCC12	16q12.1	OG6_100026	27421	ENSMUSG00000030834	MGI:1351634	ATP-binding cassette, sub-family C (CFTR/MRP), member 6	Abcc6	7	OG6_100026	OrthoMCL
94160	ENSG00000140798	HGNC:14640	ATP binding cassette subfamily C member 12	ABCC12	16q12.1	OG6_100026	20927	ENSMUSG00000040136	MGI:1352629	ATP-binding cassette, sub-family C (CFTR/MRP), member 8	Abcc8	7	OG6_100026	OrthoMCL
94160	ENSG00000140798	HGNC:14640	ATP binding cassette subfamily C member 12	ABCC12	16q12.1	OG6_100026	20928	ENSMUSG00000030249	MGI:1352630	ATP-binding cassette, sub-family C (CFTR/MRP), member 9	Abcc9	6	OG6_100026	OrthoMCL
94160	ENSG00000140798	HGNC:14640	ATP binding cassette subfamily C member 12	ABCC12	16q12.1	OG6_100026	76408	ENSMUSG00000020865	MGI:1923658	ATP-binding cassette, sub-family C (CFTR/MRP), member 3	Abcc3	11	OG6_100026	OrthoMCL
94160	ENSG00000140798	HGNC:14640	ATP binding cassette subfamily C member 12	ABCC12	16q12.1	OG6_100026	224814	ENSMUSG00000032842	MGI:2386976	ATP-binding cassette, sub-family C (CFTR/MRP), member 10	Abcc10	17	OG6_100026	OrthoMCL
94160	ENSG00000140798	HGNC:14640	ATP binding cassette subfamily C member 12	ABCC12	16q12.1	OG6_100026	239273	ENSMUSG00000032849	MGI:2443111	ATP-binding cassette, sub-family C (CFTR/MRP), member 4	Abcc4	14	OG6_100026	OrthoMCL
94160	ENSG00000140798	HGNC:14640	ATP binding cassette subfamily C member 12	ABCC12	16q12.1	OG6_100026	100038628	ENSMUSG00000025194	MGI:3642139	predicted gene 10768	Gm10768	19	OG6_100026	OrthoMCL
1244	ENSG00000023839	HGNC:53	ATP binding cassette subfamily C member 2	ABCC2	10q24.2	OG6_100026,ENSG00000023839,Q92887,HUMAN02477,13227at9347	100038628	ENSMUSG00000025194	MGI:3642139	predicted gene 10768	Gm10768	19	OG6_100026,ENSMUSG00000025194,Q8VI47,MOUSE25989,13227at9347	OrthoMCL,Ensembl,Inparanoid,OMA,OrthoDB
1244	ENSG00000023839	HGNC:53	ATP binding cassette subfamily C member 2	ABCC2	10q24.2	1244,HUMAN|HGNC=53|UniProtKB=Q92887,HGNC:53,68052	12780	ENSMUSG00000025194	MGI:1352447	ATP-binding cassette, sub-family C (CFTR/MRP), member 2	Abcc2	19	12780,MOUSE|MGI=MGI=1352447|UniProtKB=Q8VI47,MGI:1352447,68052	NCBI,Panther,HGNC,HomoloGene
1244	ENSG00000023839	HGNC:53	ATP binding cassette subfamily C member 2	ABCC2	10q24.2	OG6_100026	17250	ENSMUSG00000023088	MGI:102676	ATP-binding cassette, sub-family C (CFTR/MRP), member 1	Abcc1	16	OG6_100026	OrthoMCL
1244	ENSG00000023839	HGNC:53	ATP binding cassette subfamily C member 2	ABCC2	10q24.2	OG6_100026	27421	ENSMUSG00000030834	MGI:1351634	ATP-binding cassette, sub-family C (CFTR/MRP), member 6	Abcc6	7	OG6_100026	OrthoMCL
1244	ENSG00000023839	HGNC:53	ATP binding cassette subfamily C member 2	ABCC2	10q24.2	OG6_100026	27416	ENSMUSG00000022822	MGI:1351644	ATP-binding cassette, sub-family C (CFTR/MRP), member 5	Abcc5	16	OG6_100026	OrthoMCL
1244	ENSG00000023839	HGNC:53	ATP binding cassette subfamily C member 2	ABCC2	10q24.2	OG6_100026	20927	ENSMUSG00000040136	MGI:1352629	ATP-binding cassette, sub-family C (CFTR/MRP), member 8	Abcc8	7	OG6_100026	OrthoMCL
1244	ENSG00000023839	HGNC:53	ATP binding cassette subfamily C member 2	ABCC2	10q24.2	OG6_100026	20928	ENSMUSG00000030249	MGI:1352630	ATP-binding cassette, sub-family C (CFTR/MRP), member 9	Abcc9	6	OG6_100026	OrthoMCL
1244	ENSG00000023839	HGNC:53	ATP binding cassette subfamily C member 2	ABCC2	10q24.2	OG6_100026	76408	ENSMUSG00000020865	MGI:1923658	ATP-binding cassette, sub-family C (CFTR/MRP), member 3	Abcc3	11	OG6_100026	OrthoMCL
1244	ENSG00000023839	HGNC:53	ATP binding cassette subfamily C member 2	ABCC2	10q24.2	OG6_100026	224814	ENSMUSG00000032842	MGI:2386976	ATP-binding cassette, sub-family C (CFTR/MRP), member 10	Abcc10	17	OG6_100026	OrthoMCL
1244	ENSG00000023839	HGNC:53	ATP binding cassette subfamily C member 2	ABCC2	10q24.2	OG6_100026	244562	ENSMUSG00000036872	MGI:2441679	ATP-binding cassette, sub-family C (CFTR/MRP), member 12	Abcc12	8	OG6_100026	OrthoMCL
1244	ENSG00000023839	HGNC:53	ATP binding cassette subfamily C member 2	ABCC2	10q24.2	OG6_100026	239273	ENSMUSG00000032849	MGI:2443111	ATP-binding cassette, sub-family C (CFTR/MRP), member 4	Abcc4	14	OG6_100026	OrthoMCL
8714	ENSG00000108846	HGNC:54	ATP binding cassette subfamily C member 3	ABCC3	17q21.33	ENOG5035IC6,ENSG00000108846,O15438,ENSP00000285238,68364,HUMAN|HGNC=54|UniProtKB=O15438,HGNC:54,9641at9347,8714,OG6_100026,HUMAN34983	76408	ENSMUSG00000020865	MGI:1923658	ATP-binding cassette, sub-family C (CFTR/MRP), member 3	Abcc3	11	ENOG5035IC6,ENSMUSG00000020865,B2RX12,ENSMUSP00000021231,68364,MOUSE|MGI=MGI=1923658|UniProtKB=B2RX12,MGI:1923658,9641at9347,76408,OG6_100026,MOUSE07004	EggNOG,Ensembl,Inparanoid,Treefam,HomoloGene,Panther,HGNC,OrthoDB,NCBI,OrthoMCL,OMA
8714	ENSG00000108846	HGNC:54	ATP binding cassette subfamily C member 3	ABCC3	17q21.33	9641at9347,OG6_100026	17250	ENSMUSG00000023088	MGI:102676	ATP-binding cassette, sub-family C (CFTR/MRP), member 1	Abcc1	16	9641at9347,OG6_100026	OrthoDB,OrthoMCL
8714	ENSG00000108846	HGNC:54	ATP binding cassette subfamily C member 3	ABCC3	17q21.33	OG6_100026	27421	ENSMUSG00000030834	MGI:1351634	ATP-binding cassette, sub-family C (CFTR/MRP), member 6	Abcc6	7	OG6_100026	OrthoMCL
8714	ENSG00000108846	HGNC:54	ATP binding cassette subfamily C member 3	ABCC3	17q21.33	OG6_100026	27416	ENSMUSG00000022822	MGI:1351644	ATP-binding cassette, sub-family C (CFTR/MRP), member 5	Abcc5	16	OG6_100026	OrthoMCL
8714	ENSG00000108846	HGNC:54	ATP binding cassette subfamily C member 3	ABCC3	17q21.33	OG6_100026	20927	ENSMUSG00000040136	MGI:1352629	ATP-binding cassette, sub-family C (CFTR/MRP), member 8	Abcc8	7	OG6_100026	OrthoMCL
8714	ENSG00000108846	HGNC:54	ATP binding cassette subfamily C member 3	ABCC3	17q21.33	OG6_100026	20928	ENSMUSG00000030249	MGI:1352630	ATP-binding cassette, sub-family C (CFTR/MRP), member 9	Abcc9	6	OG6_100026	OrthoMCL
8714	ENSG00000108846	HGNC:54	ATP binding cassette subfamily C member 3	ABCC3	17q21.33	OG6_100026	224814	ENSMUSG00000032842	MGI:2386976	ATP-binding cassette, sub-family C (CFTR/MRP), member 10	Abcc10	17	OG6_100026	OrthoMCL
8714	ENSG00000108846	HGNC:54	ATP binding cassette subfamily C member 3	ABCC3	17q21.33	OG6_100026	244562	ENSMUSG00000036872	MGI:2441679	ATP-binding cassette, sub-family C (CFTR/MRP), member 12	Abcc12	8	OG6_100026	OrthoMCL
8714	ENSG00000108846	HGNC:54	ATP binding cassette subfamily C member 3	ABCC3	17q21.33	OG6_100026	239273	ENSMUSG00000032849	MGI:2443111	ATP-binding cassette, sub-family C (CFTR/MRP), member 4	Abcc4	14	OG6_100026	OrthoMCL
8714	ENSG00000108846	HGNC:54	ATP binding cassette subfamily C member 3	ABCC3	17q21.33	OG6_100026	100038628	ENSMUSG00000025194	MGI:3642139	predicted gene 10768	Gm10768	19	OG6_100026	OrthoMCL
10257	ENSG00000125257	HGNC:55	ATP binding cassette subfamily C member 4	ABCC4	13q32.1	ENSG00000125257,O15439,74563,HUMAN|HGNC=55|UniProtKB=O15439,HGNC:55,15134at9347,10257,OG6_100026,HUMAN17395	239273	ENSMUSG00000032849	MGI:2443111	ATP-binding cassette, sub-family C (CFTR/MRP), member 4	Abcc4	14	ENSMUSG00000032849,E9Q236,74563,MOUSE|MGI=MGI=2443111|UniProtKB=E9Q236,MGI:2443111,15134at9347,239273,OG6_100026,MOUSE12678	Ensembl,Inparanoid,HomoloGene,Panther,HGNC,OrthoDB,NCBI,OrthoMCL,OMA
10257	ENSG00000125257	HGNC:55	ATP binding cassette subfamily C member 4	ABCC4	13q32.1	OG6_100026	17250	ENSMUSG00000023088	MGI:102676	ATP-binding cassette, sub-family C (CFTR/MRP), member 1	Abcc1	16	OG6_100026	OrthoMCL
10257	ENSG00000125257	HGNC:55	ATP binding cassette subfamily C member 4	ABCC4	13q32.1	OG6_100026	27421	ENSMUSG00000030834	MGI:1351634	ATP-binding cassette, sub-family C (CFTR/MRP), member 6	Abcc6	7	OG6_100026	OrthoMCL
10257	ENSG00000125257	HGNC:55	ATP binding cassette subfamily C member 4	ABCC4	13q32.1	OG6_100026	27416	ENSMUSG00000022822	MGI:1351644	ATP-binding cassette, sub-family C (CFTR/MRP), member 5	Abcc5	16	OG6_100026	OrthoMCL
10257	ENSG00000125257	HGNC:55	ATP binding cassette subfamily C member 4	ABCC4	13q32.1	OG6_100026	20927	ENSMUSG00000040136	MGI:1352629	ATP-binding cassette, sub-family C (CFTR/MRP), member 8	Abcc8	7	OG6_100026	OrthoMCL
10257	ENSG00000125257	HGNC:55	ATP binding cassette subfamily C member 4	ABCC4	13q32.1	OG6_100026	20928	ENSMUSG00000030249	MGI:1352630	ATP-binding cassette, sub-family C (CFTR/MRP), member 9	Abcc9	6	OG6_100026	OrthoMCL
10257	ENSG00000125257	HGNC:55	ATP binding cassette subfamily C member 4	ABCC4	13q32.1	OG6_100026	76408	ENSMUSG00000020865	MGI:1923658	ATP-binding cassette, sub-family C (CFTR/MRP), member 3	Abcc3	11	OG6_100026	OrthoMCL
10257	ENSG00000125257	HGNC:55	ATP binding cassette subfamily C member 4	ABCC4	13q32.1	OG6_100026	224814	ENSMUSG00000032842	MGI:2386976	ATP-binding cassette, sub-family C (CFTR/MRP), member 10	Abcc10	17	OG6_100026	OrthoMCL
10257	ENSG00000125257	HGNC:55	ATP binding cassette subfamily C member 4	ABCC4	13q32.1	OG6_100026	244562	ENSMUSG00000036872	MGI:2441679	ATP-binding cassette, sub-family C (CFTR/MRP), member 12	Abcc12	8	OG6_100026	OrthoMCL
10257	ENSG00000125257	HGNC:55	ATP binding cassette subfamily C member 4	ABCC4	13q32.1	OG6_100026	100038628	ENSMUSG00000025194	MGI:3642139	predicted gene 10768	Gm10768	19	OG6_100026	OrthoMCL
10057	ENSG00000114770	HGNC:56	ATP binding cassette subfamily C member 5	ABCC5	3q27.1	OG6_100026,10057,22579at9347,ENSP00000333926,HUMAN|HGNC=56|UniProtKB=O15440,HUMAN73667,O15440,ENSG00000114770,HGNC:56,21164	27416	ENSMUSG00000022822	MGI:1351644	ATP-binding cassette, sub-family C (CFTR/MRP), member 5	Abcc5	16	OG6_100026,27416,22579at9347,ENSMUSP00000078158,MOUSE|MGI=MGI=1351644|UniProtKB=Q9R1X5,MOUSE18563,Q9R1X5,ENSMUSG00000022822,MGI:1351644,21164	OrthoMCL,NCBI,OrthoDB,Treefam,Panther,OMA,Inparanoid,Ensembl,HGNC,HomoloGene
10057	ENSG00000114770	HGNC:56	ATP binding cassette subfamily C member 5	ABCC5	3q27.1	OG6_100026,22579at9347	244562	ENSMUSG00000036872	MGI:2441679	ATP-binding cassette, sub-family C (CFTR/MRP), member 12	Abcc12	8	OG6_100026,22579at9347	OrthoMCL,OrthoDB
10057	ENSG00000114770	HGNC:56	ATP binding cassette subfamily C member 5	ABCC5	3q27.1	OG6_100026	17250	ENSMUSG00000023088	MGI:102676	ATP-binding cassette, sub-family C (CFTR/MRP), member 1	Abcc1	16	OG6_100026	OrthoMCL
10057	ENSG00000114770	HGNC:56	ATP binding cassette subfamily C member 5	ABCC5	3q27.1	OG6_100026	27421	ENSMUSG00000030834	MGI:1351634	ATP-binding cassette, sub-family C (CFTR/MRP), member 6	Abcc6	7	OG6_100026	OrthoMCL
10057	ENSG00000114770	HGNC:56	ATP binding cassette subfamily C member 5	ABCC5	3q27.1	OG6_100026	20927	ENSMUSG00000040136	MGI:1352629	ATP-binding cassette, sub-family C (CFTR/MRP), member 8	Abcc8	7	OG6_100026	OrthoMCL
10057	ENSG00000114770	HGNC:56	ATP binding cassette subfamily C member 5	ABCC5	3q27.1	OG6_100026	20928	ENSMUSG00000030249	MGI:1352630	ATP-binding cassette, sub-family C (CFTR/MRP), member 9	Abcc9	6	OG6_100026	OrthoMCL
10057	ENSG00000114770	HGNC:56	ATP binding cassette subfamily C member 5	ABCC5	3q27.1	OG6_100026	76408	ENSMUSG00000020865	MGI:1923658	ATP-binding cassette, sub-family C (CFTR/MRP), member 3	Abcc3	11	OG6_100026	OrthoMCL
10057	ENSG00000114770	HGNC:56	ATP binding cassette subfamily C member 5	ABCC5	3q27.1	OG6_100026	224814	ENSMUSG00000032842	MGI:2386976	ATP-binding cassette, sub-family C (CFTR/MRP), member 10	Abcc10	17	OG6_100026	OrthoMCL
10057	ENSG00000114770	HGNC:56	ATP binding cassette subfamily C member 5	ABCC5	3q27.1	OG6_100026	239273	ENSMUSG00000032849	MGI:2443111	ATP-binding cassette, sub-family C (CFTR/MRP), member 4	Abcc4	14	OG6_100026	OrthoMCL
10057	ENSG00000114770	HGNC:56	ATP binding cassette subfamily C member 5	ABCC5	3q27.1	OG6_100026	100038628	ENSMUSG00000025194	MGI:3642139	predicted gene 10768	Gm10768	19	OG6_100026	OrthoMCL
368	ENSG00000091262	HGNC:57	ATP binding cassette subfamily C member 6	ABCC6	16p13.11	ENOG5035IYI,ENSG00000091262,O95255,ENSP00000205557,55559,HUMAN|HGNC=57|UniProtKB=O95255,HGNC:57,15099at9347,368,OG6_100026,HUMAN26865	27421	ENSMUSG00000030834	MGI:1351634	ATP-binding cassette, sub-family C (CFTR/MRP), member 6	Abcc6	7	ENOG5035IYI,ENSMUSG00000030834,Q9R1S7,ENSMUSP00000002850,55559,MOUSE|MGI=MGI=1351634|UniProtKB=Q9R1S7,MGI:1351634,15099at9347,27421,OG6_100026,MOUSE55433	EggNOG,Ensembl,Inparanoid,Treefam,HomoloGene,Panther,HGNC,OrthoDB,NCBI,OrthoMCL,OMA
368	ENSG00000091262	HGNC:57	ATP binding cassette subfamily C member 6	ABCC6	16p13.11	OG6_100026	17250	ENSMUSG00000023088	MGI:102676	ATP-binding cassette, sub-family C (CFTR/MRP), member 1	Abcc1	16	OG6_100026	OrthoMCL
368	ENSG00000091262	HGNC:57	ATP binding cassette subfamily C member 6	ABCC6	16p13.11	OG6_100026	27416	ENSMUSG00000022822	MGI:1351644	ATP-binding cassette, sub-family C (CFTR/MRP), member 5	Abcc5	16	OG6_100026	OrthoMCL
368	ENSG00000091262	HGNC:57	ATP binding cassette subfamily C member 6	ABCC6	16p13.11	OG6_100026	20927	ENSMUSG00000040136	MGI:1352629	ATP-binding cassette, sub-family C (CFTR/MRP), member 8	Abcc8	7	OG6_100026	OrthoMCL
368	ENSG00000091262	HGNC:57	ATP binding cassette subfamily C member 6	ABCC6	16p13.11	OG6_100026	20928	ENSMUSG00000030249	MGI:1352630	ATP-binding cassette, sub-family C (CFTR/MRP), member 9	Abcc9	6	OG6_100026	OrthoMCL
368	ENSG00000091262	HGNC:57	ATP binding cassette subfamily C member 6	ABCC6	16p13.11	OG6_100026	76408	ENSMUSG00000020865	MGI:1923658	ATP-binding cassette, sub-family C (CFTR/MRP), member 3	Abcc3	11	OG6_100026	OrthoMCL
368	ENSG00000091262	HGNC:57	ATP binding cassette subfamily C member 6	ABCC6	16p13.11	OG6_100026	224814	ENSMUSG00000032842	MGI:2386976	ATP-binding cassette, sub-family C (CFTR/MRP), member 10	Abcc10	17	OG6_100026	OrthoMCL
368	ENSG00000091262	HGNC:57	ATP binding cassette subfamily C member 6	ABCC6	16p13.11	OG6_100026	244562	ENSMUSG00000036872	MGI:2441679	ATP-binding cassette, sub-family C (CFTR/MRP), member 12	Abcc12	8	OG6_100026	OrthoMCL
368	ENSG00000091262	HGNC:57	ATP binding cassette subfamily C member 6	ABCC6	16p13.11	OG6_100026	239273	ENSMUSG00000032849	MGI:2443111	ATP-binding cassette, sub-family C (CFTR/MRP), member 4	Abcc4	14	OG6_100026	OrthoMCL
368	ENSG00000091262	HGNC:57	ATP binding cassette subfamily C member 6	ABCC6	16p13.11	OG6_100026	100038628	ENSMUSG00000025194	MGI:3642139	predicted gene 10768	Gm10768	19	OG6_100026	OrthoMCL
6833	ENSG00000006071	HGNC:59	ATP binding cassette subfamily C member 8	ABCC8	11p15.1	OG6_100026,6833,8986at9347,ENSG00000006071,Q09428,ENOG5035B9Q,HUMAN04841,ENSP00000374467,68048,HGNC:59,HUMAN|HGNC=59|UniProtKB=Q09428	20927	ENSMUSG00000040136	MGI:1352629	ATP-binding cassette, sub-family C (CFTR/MRP), member 8	Abcc8	7	OG6_100026,20927,8986at9347,ENSMUSG00000040136,B2RUS7,ENOG5035B9Q,MOUSE55542,ENSMUSP00000033123,68048,MGI:1352629,MOUSE|MGI=MGI=1352629|UniProtKB=B2RUS7	OrthoMCL,NCBI,OrthoDB,Ensembl,Inparanoid,EggNOG,OMA,Treefam,HomoloGene,HGNC,Panther
6833	ENSG00000006071	HGNC:59	ATP binding cassette subfamily C member 8	ABCC8	11p15.1	8986at9347,OG6_100026	20928	ENSMUSG00000030249	MGI:1352630	ATP-binding cassette, sub-family C (CFTR/MRP), member 9	Abcc9	6	8986at9347,OG6_100026	OrthoDB,OrthoMCL
6833	ENSG00000006071	HGNC:59	ATP binding cassette subfamily C member 8	ABCC8	11p15.1	OG6_100026	17250	ENSMUSG00000023088	MGI:102676	ATP-binding cassette, sub-family C (CFTR/MRP), member 1	Abcc1	16	OG6_100026	OrthoMCL
6833	ENSG00000006071	HGNC:59	ATP binding cassette subfamily C member 8	ABCC8	11p15.1	OG6_100026	27421	ENSMUSG00000030834	MGI:1351634	ATP-binding cassette, sub-family C (CFTR/MRP), member 6	Abcc6	7	OG6_100026	OrthoMCL
6833	ENSG00000006071	HGNC:59	ATP binding cassette subfamily C member 8	ABCC8	11p15.1	OG6_100026	27416	ENSMUSG00000022822	MGI:1351644	ATP-binding cassette, sub-family C (CFTR/MRP), member 5	Abcc5	16	OG6_100026	OrthoMCL
6833	ENSG00000006071	HGNC:59	ATP binding cassette subfamily C member 8	ABCC8	11p15.1	OG6_100026	76408	ENSMUSG00000020865	MGI:1923658	ATP-binding cassette, sub-family C (CFTR/MRP), member 3	Abcc3	11	OG6_100026	OrthoMCL
6833	ENSG00000006071	HGNC:59	ATP binding cassette subfamily C member 8	ABCC8	11p15.1	OG6_100026	224814	ENSMUSG00000032842	MGI:2386976	ATP-binding cassette, sub-family C (CFTR/MRP), member 10	Abcc10	17	OG6_100026	OrthoMCL
6833	ENSG00000006071	HGNC:59	ATP binding cassette subfamily C member 8	ABCC8	11p15.1	OG6_100026	244562	ENSMUSG00000036872	MGI:2441679	ATP-binding cassette, sub-family C (CFTR/MRP), member 12	Abcc12	8	OG6_100026	OrthoMCL
6833	ENSG00000006071	HGNC:59	ATP binding cassette subfamily C member 8	ABCC8	11p15.1	OG6_100026	239273	ENSMUSG00000032849	MGI:2443111	ATP-binding cassette, sub-family C (CFTR/MRP), member 4	Abcc4	14	OG6_100026	OrthoMCL
6833	ENSG00000006071	HGNC:59	ATP binding cassette subfamily C member 8	ABCC8	11p15.1	OG6_100026	100038628	ENSMUSG00000025194	MGI:3642139	predicted gene 10768	Gm10768	19	OG6_100026	OrthoMCL
10060	ENSG00000069431	HGNC:60	ATP binding cassette subfamily C member 9	ABCC9	12p12.1	ENOG5035JXU,ENSG00000069431,O60706,56521,ENSP00000261200,HUMAN|HGNC=60|UniProtKB=O60706,Phy00082L6_HUMAN,HGNC:60,8986at9347,10060,OG6_100026,HUMAN11618	20928	ENSMUSG00000030249	MGI:1352630	ATP-binding cassette, sub-family C (CFTR/MRP), member 9	Abcc9	6	ENOG5035JXU,ENSMUSG00000030249,P70170,56521,ENSMUSP00000098390,MOUSE|MGI=MGI=1352630|UniProtKB=P70170,Phy001ROU5_MOUSE,MGI:1352630,8986at9347,20928,OG6_100026,MOUSE47930	EggNOG,Ensembl,Inparanoid,HomoloGene,Treefam,Panther,PhylomeDB,HGNC,OrthoDB,NCBI,OrthoMCL,OMA
10060	ENSG00000069431	HGNC:60	ATP binding cassette subfamily C member 9	ABCC9	12p12.1	8986at9347,OG6_100026	20927	ENSMUSG00000040136	MGI:1352629	ATP-binding cassette, sub-family C (CFTR/MRP), member 8	Abcc8	7	8986at9347,OG6_100026	OrthoDB,OrthoMCL
10060	ENSG00000069431	HGNC:60	ATP binding cassette subfamily C member 9	ABCC9	12p12.1	OG6_100026	17250	ENSMUSG00000023088	MGI:102676	ATP-binding cassette, sub-family C (CFTR/MRP), member 1	Abcc1	16	OG6_100026	OrthoMCL
10060	ENSG00000069431	HGNC:60	ATP binding cassette subfamily C member 9	ABCC9	12p12.1	OG6_100026	27421	ENSMUSG00000030834	MGI:1351634	ATP-binding cassette, sub-family C (CFTR/MRP), member 6	Abcc6	7	OG6_100026	OrthoMCL
10060	ENSG00000069431	HGNC:60	ATP binding cassette subfamily C member 9	ABCC9	12p12.1	OG6_100026	27416	ENSMUSG00000022822	MGI:1351644	ATP-binding cassette, sub-family C (CFTR/MRP), member 5	Abcc5	16	OG6_100026	OrthoMCL
10060	ENSG00000069431	HGNC:60	ATP binding cassette subfamily C member 9	ABCC9	12p12.1	OG6_100026	76408	ENSMUSG00000020865	MGI:1923658	ATP-binding cassette, sub-family C (CFTR/MRP), member 3	Abcc3	11	OG6_100026	OrthoMCL
10060	ENSG00000069431	HGNC:60	ATP binding cassette subfamily C member 9	ABCC9	12p12.1	OG6_100026	224814	ENSMUSG00000032842	MGI:2386976	ATP-binding cassette, sub-family C (CFTR/MRP), member 10	Abcc10	17	OG6_100026	OrthoMCL
10060	ENSG00000069431	HGNC:60	ATP binding cassette subfamily C member 9	ABCC9	12p12.1	OG6_100026	244562	ENSMUSG00000036872	MGI:2441679	ATP-binding cassette, sub-family C (CFTR/MRP), member 12	Abcc12	8	OG6_100026	OrthoMCL
10060	ENSG00000069431	HGNC:60	ATP binding cassette subfamily C member 9	ABCC9	12p12.1	OG6_100026	239273	ENSMUSG00000032849	MGI:2443111	ATP-binding cassette, sub-family C (CFTR/MRP), member 4	Abcc4	14	OG6_100026	OrthoMCL
10060	ENSG00000069431	HGNC:60	ATP binding cassette subfamily C member 9	ABCC9	12p12.1	OG6_100026	100038628	ENSMUSG00000025194	MGI:3642139	predicted gene 10768	Gm10768	19	OG6_100026	OrthoMCL
215	ENSG00000101986	HGNC:61	ATP binding cassette subfamily D member 1	ABCD1	Xq28	HGNC:61,Phy0008LT7_HUMAN,HUMAN|HGNC=61|UniProtKB=P33897,OG6_100236,215,41771at9347,55426,P33897,ENSP00000218104,ENOG5035HKE,ENSG00000101986,HUMAN102705	11666	ENSMUSG00000031378	MGI:1349215	ATP-binding cassette, sub-family D (ALD), member 1	Abcd1	X	MGI:1349215,Phy0009RZ1_MOUSE,MOUSE|MGI=MGI=1349215|UniProtKB=P48410,OG6_100236,11666,41771at9347,55426,P48410,ENSMUSP00000002084,ENOG5035HKE,ENSMUSG00000031378,MOUSE64933	HGNC,PhylomeDB,Panther,OrthoMCL,NCBI,OrthoDB,HomoloGene,Inparanoid,Treefam,EggNOG,Ensembl,OMA
215	ENSG00000101986	HGNC:61	ATP binding cassette subfamily D member 1	ABCD1	Xq28	41771at9347,OG6_100236	26874	ENSMUSG00000055782	MGI:1349467	ATP-binding cassette, sub-family D (ALD), member 2	Abcd2	15	41771at9347,OG6_100236	OrthoDB,OrthoMCL
225	ENSG00000173208	HGNC:66	ATP binding cassette subfamily D member 2	ABCD2	12q12	ENOG5035DG2,ENSG00000173208,Q9UBJ2,ENSP00000310688,55873,HUMAN|HGNC=66|UniProtKB=Q9UBJ2,Phy00082NT_HUMAN,HGNC:66,41771at9347,225,OG6_100236,HUMAN12009	26874	ENSMUSG00000055782	MGI:1349467	ATP-binding cassette, sub-family D (ALD), member 2	Abcd2	15	ENOG5035DG2,ENSMUSG00000055782,Q61285,ENSMUSP00000068940,55873,MOUSE|MGI=MGI=1349467|UniProtKB=Q61285,Phy001ROU6_MOUSE,MGI:1349467,41771at9347,26874,OG6_100236,MOUSE15878	EggNOG,Ensembl,Inparanoid,Treefam,HomoloGene,Panther,PhylomeDB,HGNC,OrthoDB,NCBI,OrthoMCL,OMA
225	ENSG00000173208	HGNC:66	ATP binding cassette subfamily D member 2	ABCD2	12q12	41771at9347,OG6_100236	11666	ENSMUSG00000031378	MGI:1349215	ATP-binding cassette, sub-family D (ALD), member 1	Abcd1	X	41771at9347,OG6_100236	OrthoDB,OrthoMCL
5825	ENSG00000117528	HGNC:67	ATP binding cassette subfamily D member 3	ABCD3	1p21.3	OG6_100236,5825,49260at9347,HGNC:67,ENSG00000117528,ENOG5035GPB,HUMAN50817,HUMAN|HGNC=67|UniProtKB=P28288,2140,ENSP00000359233,P28288	19299	ENSMUSG00000028127	MGI:1349216	ATP-binding cassette, sub-family D (ALD), member 3	Abcd3	3	OG6_100236,19299,49260at9347,MGI:1349216,ENSMUSG00000028127,ENOG5035GPB,MOUSE36762,MOUSE|MGI=MGI=1349216|UniProtKB=P55096,2140,ENSMUSP00000029770,P55096	OrthoMCL,NCBI,OrthoDB,HGNC,Ensembl,EggNOG,OMA,Panther,HomoloGene,Treefam,Inparanoid
5826	ENSG00000119688	HGNC:68	ATP binding cassette subfamily D member 4	ABCD4	14q24.3	ENOG5035GAE,ENSG00000119688,ENSP00000349396,O14678,3703,HUMAN|HGNC=68|UniProtKB=O14678,HGNC:68,65808at9347,5826,OG6_100236,HUMAN20258	19300	ENSMUSG00000021240	MGI:1349217	ATP-binding cassette, sub-family D (ALD), member 4	Abcd4	12	ENOG5035GAE,ENSMUSG00000021240,ENSMUSP00000021666,O89016,3703,MOUSE|MGI=MGI=1349217|UniProtKB=O89016,MGI:1349217,65808at9347,19300,OG6_100236,MOUSE07632	EggNOG,Ensembl,Treefam,Inparanoid,HomoloGene,Panther,HGNC,OrthoDB,NCBI,OrthoMCL,OMA
6059	ENSG00000164163	HGNC:69	ATP binding cassette subfamily E member 1	ABCE1	4q31.21	Phy0008FBT_HUMAN,HGNC:69,61353at9347,6059,ENSG00000164163,ENOG5035J62,OG6_101314,HUMAN77572,HUMAN|HGNC=69|UniProtKB=P61221,2205,ENSP00000296577,P61221	24015	ENSMUSG00000058355	MGI:1195458	ATP-binding cassette, sub-family E (OABP), member 1	Abce1	8	Phy001ROU9_MOUSE,MGI:1195458,61353at9347,24015,ENSMUSG00000058355,ENOG5035J62,OG6_101314,MOUSE57718,MOUSE|MGI=MGI=1195458|UniProtKB=P61222,2205,ENSMUSP00000079379,P61222	PhylomeDB,HGNC,OrthoDB,NCBI,Ensembl,EggNOG,OrthoMCL,OMA,Panther,HomoloGene,Treefam,Inparanoid
23	ENSG00000204574	HGNC:70	ATP binding cassette subfamily F member 1	ABCF1	6p21.33	HUMAN|HGNC=70|UniProtKB=Q8NE71,849,HGNC:70,Phy0008GTD_HUMAN,62082at9347,23,ENOG5035DPW,ENSG00000204574,HUMAN83717,OG6_104427,Q8NE71,ENSP00000313603	224742	ENSMUSG00000038762	MGI:1351658	ATP-binding cassette, sub-family F (GCN20), member 1	Abcf1	17	MOUSE|MGI=MGI=1351658|UniProtKB=Q6P542,849,MGI:1351658,Phy0009ZRW_MOUSE,62082at9347,224742,ENOG5035DPW,ENSMUSG00000038762,MOUSE21204,OG6_104427,Q6P542,ENSMUSP00000036881	Panther,HomoloGene,HGNC,PhylomeDB,OrthoDB,NCBI,EggNOG,Ensembl,OMA,OrthoMCL,Inparanoid,Treefam
10061	ENSG00000033050	HGNC:71	ATP binding cassette subfamily F member 2	ABCF2	7q36.1	HUMAN92112,HGNC:71,Phy0008IZO_HUMAN,HUMAN|HGNC=71|UniProtKB=Q9UG63,64791at9347,OG6_102940,ENSG00000033050,21408,Q9UG63	27407	ENSMUSG00000028953	MGI:1351657	ATP-binding cassette, sub-family F (GCN20), member 2	Abcf2	5	MOUSE45441,MGI:1351657,Phy0009LBZ_MOUSE,MOUSE|MGI=MGI=1351657|UniProtKB=Q99LE6,64791at9347,OG6_102940,ENSMUSG00000028953,21408,Q99LE6	OMA,HGNC,PhylomeDB,Panther,OrthoDB,OrthoMCL,Ensembl,HomoloGene,Inparanoid
114483834	ENSG00000285292	HGNC:54751	ABCF2-H2BK1 readthrough	ABCF2-H2BK1	7q36.1	ENOG503591U,ENSP00000222388,HUMAN92111	27407	ENSMUSG00000028953	MGI:1351657	ATP-binding cassette, sub-family F (GCN20), member 2	Abcf2	5	ENOG503591U,ENSMUSP00000030795,MOUSE45441	EggNOG,Treefam,OMA
55324	ENSG00000161204	HGNC:72	ATP binding cassette subfamily F member 3	ABCF3	3q27.1	55324,51161at9347,HGNC:72,Phy0008EH5_HUMAN,ENSG00000161204,ENOG5035HUK,HUMAN|HGNC=72|UniProtKB=Q9NUQ8,HUMAN73725,OG6_100624,22784,Q9NUQ8,ENSP00000411471	27406	ENSMUSG00000003234	MGI:1351656	ATP-binding cassette, sub-family F (GCN20), member 3	Abcf3	16	27406,51161at9347,MGI:1351656,Phy0009V4A_MOUSE,ENSMUSG00000003234,ENOG5035HUK,MOUSE|MGI=MGI=1351656|UniProtKB=Q8K268,MOUSE18622,OG6_100624,22784,Q8K268,ENSMUSP00000003319	NCBI,OrthoDB,HGNC,PhylomeDB,Ensembl,EggNOG,Panther,OMA,OrthoMCL,HomoloGene,Inparanoid,Treefam
9619	ENSG00000160179	HGNC:73	ATP binding cassette subfamily G member 1	ABCG1	21q22.3	ENOG50359E2,ENSG00000160179,P45844,ENSP00000354995,21022,HUMAN|HGNC=73|UniProtKB=P45844,Phy0008CM2_HUMAN,HGNC:73,54831at9347,9619,OG6_100076,HUMAN58759	11307	ENSMUSG00000024030	MGI:107704	ATP binding cassette subfamily G member 1	Abcg1	17	ENOG50359E2,ENSMUSG00000024030,Q64343,ENSMUSP00000024829,21022,MOUSE|MGI=MGI=107704|UniProtKB=Q64343,Phy001ROUA_MOUSE,MGI:107704,54831at9347,11307,OG6_100076,MOUSE22748	EggNOG,Ensembl,Inparanoid,Treefam,HomoloGene,Panther,PhylomeDB,HGNC,OrthoDB,NCBI,OrthoMCL,OMA
9619	ENSG00000160179	HGNC:73	ATP binding cassette subfamily G member 1	ABCG1	21q22.3	OG6_100076	192663	ENSMUSG00000032131	MGI:1890594	ATP binding cassette subfamily G member 4	Abcg4	9	OG6_100076	OrthoMCL
9429	ENSG00000118777	HGNC:74	ATP binding cassette subfamily G member 2 (Junior blood group)	ABCG2	4q22.1	HUMAN|HGNC=74|UniProtKB=Q9UNQ0,HGNC:74,ENOG5035BVF,ENSP00000237612,Q9UNQ0,55852,HUMAN76514,OG6_100076,9429,60009at9347	26357	ENSMUSG00000029802	MGI:1347061	ATP binding cassette subfamily G member 2 (Junior blood group)	Abcg2	6	MOUSE|MGI=MGI=1347061|UniProtKB=Q7TMS5,MGI:1347061,ENOG5035BVF,ENSMUSP00000031822,Q7TMS5,55852,MOUSE49634,OG6_100076,26357,60009at9347	Panther,HGNC,EggNOG,Treefam,Inparanoid,HomoloGene,OMA,OrthoMCL,NCBI,OrthoDB
9429	ENSG00000118777	HGNC:74	ATP binding cassette subfamily G member 2 (Junior blood group)	ABCG2	4q22.1	OG6_100076,ENSG00000118777,HUMAN|HGNC=74|UniProtKB=Q9UNQ0,ENSP00000237612	27405	ENSMUSG00000029299	MGI:1351624	ATP binding cassette subfamily G member 3	Abcg3	5	OG6_100076,ENSMUSG00000029299,MOUSE|MGI=MGI=1351624|UniProtKB=Q99P81,ENSMUSP00000031239	OrthoMCL,Ensembl,Panther,Treefam
64137	ENSG00000172350	HGNC:13884	ATP binding cassette subfamily G member 4	ABCG4	11q23.3	OG6_100076,HUMAN09818,Q9H172,75179,64137,60586at9347,Phy000826M_HUMAN,HUMAN|HGNC=13884|UniProtKB=Q9H172,ENOG5035HD0,ENSG00000172350,HGNC:13884	192663	ENSMUSG00000032131	MGI:1890594	ATP binding cassette subfamily G member 4	Abcg4	9	OG6_100076,MOUSE62435,Q91WA9,75179,192663,60586at9347,Phy0009W3Z_MOUSE,MOUSE|MGI=MGI=1890594|UniProtKB=Q91WA9,ENOG5035HD0,ENSMUSG00000032131,MGI:1890594	OrthoMCL,OMA,Inparanoid,HomoloGene,NCBI,OrthoDB,PhylomeDB,Panther,EggNOG,Ensembl,HGNC
64137	ENSG00000172350	HGNC:13884	ATP binding cassette subfamily G member 4	ABCG4	11q23.3	OG6_100076	11307	ENSMUSG00000024030	MGI:107704	ATP binding cassette subfamily G member 1	Abcg1	17	OG6_100076	OrthoMCL
64240	ENSG00000138075	HGNC:13886	ATP binding cassette subfamily G member 5	ABCG5	2p21	HGNC:13886,Phy0008AA0_HUMAN,54212at9347,64240,OG6_109019,HUMAN62445,31909,Q9H222,ENSG00000138075,HUMAN|HGNC=13886|UniProtKB=Q9H222	27409	ENSMUSG00000040505	MGI:1351659	ATP binding cassette subfamily G member 5	Abcg5	17	MGI:1351659,Phy000A0AN_MOUSE,54212at9347,27409,OG6_109019,MOUSE22347,31909,Q99PE8,ENSMUSG00000040505,MOUSE|MGI=MGI=1351659|UniProtKB=Q99PE8	HGNC,PhylomeDB,OrthoDB,NCBI,OrthoMCL,OMA,HomoloGene,Inparanoid,Ensembl,Panther
64241	ENSG00000143921	HGNC:13887	ATP binding cassette subfamily G member 8	ABCG8	2p21	HUMAN|HGNC=13887|UniProtKB=Q9H221,HUMAN62447,Phy0008AA1_HUMAN,HGNC:13887,OG6_100076,68323at9347,64241,ENSG00000143921,23361,ENOG50359VK,ENSP00000272286,Q9H221	67470	ENSMUSG00000024254	MGI:1914720	ATP binding cassette subfamily G member 8	Abcg8	17	MOUSE|MGI=MGI=1914720|UniProtKB=Q9DBM0,MOUSE22367,Phy000A0AO_MOUSE,MGI:1914720,OG6_100076,68323at9347,67470,ENSMUSG00000024254,23361,ENOG50359VK,ENSMUSP00000035246,Q9DBM0	Panther,OMA,PhylomeDB,HGNC,OrthoMCL,OrthoDB,NCBI,Ensembl,HomoloGene,EggNOG,Treefam,Inparanoid
84696	ENSG00000143994	HGNC:17553	abhydrolase domain containing 1	ABHD1	2p23.3	Q96SE0,HUMAN61905,HGNC:17553,Phy0008A5Y_HUMAN,HUMAN|HGNC=17553|UniProtKB=Q96SE0,ENSG00000143994	57742	ENSMUSG00000006638	MGI:1931013	abhydrolase domain containing 1	Abhd1	5	Q9QZC8,MOUSE46166,MGI:1931013,Phy001ROUF_MOUSE,MOUSE|MGI=MGI=1931013|UniProtKB=Q9QZC8,ENSMUSG00000006638	Inparanoid,OMA,HGNC,PhylomeDB,Panther,Ensembl
84696	ENSG00000143994	HGNC:17553	abhydrolase domain containing 1	ABHD1	2p23.3	96979at9347	106861	ENSMUSG00000002475	MGI:2147183	abhydrolase domain containing 3	Abhd3	18	96979at9347	OrthoDB
55347	ENSG00000144827	HGNC:25656	abhydrolase domain containing 10, depalmitoylase	ABHD10	3q13.2	55347,OG6_108188,HUMAN|HGNC=25656|UniProtKB=Q9NUJ1,ENSP00000273359,Q9NUJ1,10173,ENSG00000144827,ENOG5035AQD,HGNC:25656,Phy0008E0Q_HUMAN,140209at9347,HUMAN71461	213012	ENSMUSG00000033157	MGI:2442422	abhydrolase domain containing 10	Abhd10	16	213012,OG6_108188,MOUSE|MGI=MGI=2442422|UniProtKB=Q6PE15,ENSMUSP00000065282,Q6PE15,10173,ENSMUSG00000033157,ENOG5035AQD,MGI:2442422,Phy0009VDE_MOUSE,140209at9347,MOUSE17829	NCBI,OrthoMCL,Panther,Treefam,Inparanoid,HomoloGene,Ensembl,EggNOG,HGNC,PhylomeDB,OrthoDB,OMA
83451	ENSG00000106077	HGNC:16407	abhydrolase domain containing 11	ABHD11	7q11.23	Phy0008IAO_HUMAN,HGNC:16407,140233at9347,HUMAN89295,Q8NFV4,ENSP00000222800,5961,HUMAN|HGNC=16407|UniProtKB=Q8NFV4,ENOG5035PD4,ENSG00000106077,OG6_101420,83451	68758	ENSMUSG00000040532	MGI:1916008	abhydrolase domain containing 11	Abhd11	5	Phy0009MGB_MOUSE,MGI:1916008,140233at9347,MOUSE46559,Q8K4F5,ENSMUSP00000043041,5961,MOUSE|MGI=MGI=1916008|UniProtKB=Q8K4F5,ENOG5035PD4,ENSMUSG00000040532,OG6_101420,68758	PhylomeDB,HGNC,OrthoDB,OMA,Inparanoid,Treefam,HomoloGene,Panther,EggNOG,Ensembl,OrthoMCL,NCBI
26090	ENSG00000100997	HGNC:15868	abhydrolase domain containing 12, lysophospholipase	ABHD12	20p11.21	ENOG5035AZ5,ENSG00000100997,ENSP00000365725,Q8N2K0,22910,HUMAN|HGNC=15868|UniProtKB=Q8N2K0,Phy001R4G7_HUMAN,HGNC:15868,93133at9347,26090,OG6_103844,HUMAN56366	76192	ENSMUSG00000032046	MGI:1923442	abhydrolase domain containing 12	Abhd12	2	ENOG5035AZ5,ENSMUSG00000032046,ENSMUSP00000053558,Q99LR1,22910,MOUSE|MGI=MGI=1923442|UniProtKB=Q99LR1,Phy001ROUD_MOUSE,MGI:1923442,93133at9347,76192,OG6_103844,MOUSE36019	EggNOG,Ensembl,Treefam,Inparanoid,HomoloGene,Panther,PhylomeDB,HGNC,OrthoDB,NCBI,OrthoMCL,OMA
145447	ENSG00000131969	HGNC:19837	abhydrolase domain containing 12B	ABHD12B	14q22.1	ENOG5035G08,ENSG00000131969,128243,ENSP00000336693,Q7Z5M8,HUMAN|HGNC=19837|UniProtKB=Q7Z5M8,HGNC:19837,114508at9347,145447,OG6_121395,HUMAN19343	100504285	ENSMUSG00000090121	MGI:2685650	abhydrolase domain containing 12B	Abhd12b	12	ENOG5035G08,ENSMUSG00000090121,128243,ENSMUSP00000134568,G3UZN6,MOUSE|MGI=MGI=2685650|UniProtKB=G3UZN6,MGI:2685650,114508at9347,100504285,OG6_121395,MOUSE08709	EggNOG,Ensembl,HomoloGene,Treefam,Inparanoid,Panther,HGNC,OrthoDB,NCBI,OrthoMCL,OMA
84945	ENSG00000139826	HGNC:20293	abhydrolase domain containing 13	ABHD13	13q33.3	ENOG5035KKW,ENSG00000139826,ENSP00000365063,6716,Q7L211,HUMAN|HGNC=20293|UniProtKB=Q7L211,Phy001R4GA_HUMAN,HGNC:20293,127191at9347,84945,OG6_101827,HUMAN17613	68904	ENSMUSG00000040396	MGI:1916154	abhydrolase domain containing 13	Abhd13	8	ENOG5035KKW,ENSMUSG00000040396,ENSMUSP00000116130,6716,Q80UX8,MOUSE|MGI=MGI=1916154|UniProtKB=Q80UX8,Phy0009OEA_MOUSE,MGI:1916154,127191at9347,68904,OG6_101827,MOUSE59633	EggNOG,Ensembl,Treefam,HomoloGene,Inparanoid,Panther,PhylomeDB,HGNC,OrthoDB,NCBI,OrthoMCL,OMA
25864	ENSG00000248487	HGNC:24538	abhydrolase domain containing 14A	ABHD14A	3p21.2	Q9BUJ0,ENSP00000273596,22889,HGNC:24538,Phy0008DRY_HUMAN,HUMAN|HGNC=24538|UniProtKB=Q9BUJ0,25864,OG6_106558,HUMAN70363,ENSG00000248487,ENOG5035C7Q	68644	ENSMUSG00000042210	MGI:1915894	abhydrolase domain containing 14A	Abhd14a	9	Q922Q6,ENSMUSP00000126916,22889,MGI:1915894,Phy001ROUI_MOUSE,MOUSE|MGI=MGI=1915894|UniProtKB=Q922Q6,68644,OG6_106558,MOUSE60750,ENSMUSG00000042210,ENOG5035C7Q	Inparanoid,Treefam,HomoloGene,HGNC,PhylomeDB,Panther,NCBI,OrthoMCL,OMA,Ensembl,EggNOG
100526760	ENSG00000114786	HGNC:38856	ABHD14A-ACY1 readthrough	ABHD14A-ACY1	3p21.2	102544at9347,HUMAN70371,OG6_100626,ENSP00000420487,C9JMV9,ENOG5035GK3	109652	ENSMUSG00000023262	MGI:87913	aminoacylase 1	Acy1	9	102544at9347,MOUSE60716,OG6_100626,ENSMUSP00000024031,Q99JW2,ENOG5035GK3	OrthoDB,OMA,OrthoMCL,Treefam,Inparanoid,EggNOG
84836	ENSG00000114779	HGNC:28235	abhydrolase domain containing 14B	ABHD14B	3p21.2	162140at9347,HGNC:28235,Phy0008DRW_HUMAN,ENSG00000114779,ENOG50359KQ,84836,OG6_106558,HUMAN70355,9125,Q96IU4,ENSP00000420065,HUMAN|HGNC=28235|UniProtKB=Q96IU4	76491	ENSMUSG00000042073	MGI:1923741	abhydrolase domain containing 14b	Abhd14b	9	162140at9347,MGI:1923741,Phy001ROUJ_MOUSE,ENSMUSG00000042073,ENOG50359KQ,76491,OG6_106558,MOUSE60771,9125,Q8VCR7,ENSMUSP00000038755,MOUSE|MGI=MGI=1923741|UniProtKB=Q8VCR7	OrthoDB,HGNC,PhylomeDB,Ensembl,EggNOG,NCBI,OrthoMCL,OMA,HomoloGene,Inparanoid,Treefam,Panther
84836	ENSG00000114779	HGNC:28235	abhydrolase domain containing 14B	ABHD14B	3p21.2	162140at9347	68644	ENSMUSG00000042210	MGI:1915894	abhydrolase domain containing 14A	Abhd14a	9	162140at9347	OrthoDB
116236	ENSG00000168792	HGNC:26971	abhydrolase domain containing 15	ABHD15	17q11.2	ENOG5035F0U,ENSG00000168792,Q6UXT9,ENSP00000302657,12142,HUMAN|HGNC=26971|UniProtKB=Q6UXT9,Phy0024GMB_HUMAN,HGNC:26971,104426at9347,116236,OG6_108775,HUMAN32706	67477	ENSMUSG00000000686	MGI:1914727	abhydrolase domain containing 15	Abhd15	11	ENOG5035F0U,ENSMUSG00000000686,Q5F2F2,ENSMUSP00000091541,12142,MOUSE|MGI=MGI=1914727|UniProtKB=Q5F2F2,Phy003959S_MOUSE,MGI:1914727,104426at9347,67477,OG6_108775,MOUSE03873	EggNOG,Ensembl,Inparanoid,Treefam,HomoloGene,Panther,PhylomeDB,HGNC,OrthoDB,NCBI,OrthoMCL,OMA
7920	ENSG00000204427	HGNC:13921	abhydrolase domain containing 16A, phospholipase	ABHD16A	6p21.33	HUMAN|HGNC=13921|UniProtKB=O95870,Phy0008GVF_HUMAN,HGNC:13921,HUMAN83999,OG6_106577,10904,O95870,ENSP00000379282,7920,65708at9347,ENOG5035MNG,ENSG00000204427	193742	ENSMUSG00000007036	MGI:99476	abhydrolase domain containing 16A	Abhd16a	17	MOUSE|MGI=MGI=99476|UniProtKB=Q9Z1Q2,Phy0009ZQ7_MOUSE,MGI:99476,MOUSE20617,OG6_106577,10904,Q9Z1Q2,ENSMUSP00000007251,193742,65708at9347,ENOG5035MNG,ENSMUSG00000007036	Panther,PhylomeDB,HGNC,OMA,OrthoMCL,HomoloGene,Inparanoid,Treefam,NCBI,OrthoDB,EggNOG,Ensembl
140701	ENSG00000183260	HGNC:16128	abhydrolase domain containing 16B	ABHD16B	20q13.33	ENOG5035B8M,ENSG00000183260,Q9H3Z7,15422,ENSP00000358932,HUMAN|HGNC=16128|UniProtKB=Q9H3Z7,Phy0008CE2_HUMAN,HGNC:16128,83797at9347,140701,OG6_131091,HUMAN57970	241850	ENSMUSG00000055882	MGI:3607711	abhydrolase domain containing 16B	Abhd16b	2	ENOG5035B8M,ENSMUSG00000055882,Q80YU0,15422,ENSMUSP00000066520,MOUSE|MGI=MGI=3607711|UniProtKB=Q80YU0,Phy000A6L6_MOUSE,MGI:3607711,83797at9347,241850,OG6_131091,MOUSE32650	EggNOG,Ensembl,Inparanoid,HomoloGene,Treefam,Panther,PhylomeDB,HGNC,OrthoDB,NCBI,OrthoMCL,OMA
81926	ENSG00000129968	HGNC:28756	abhydrolase domain containing 17A, depalmitoylase	ABHD17A	19p13.3	ENOG5035AGC,ENSG00000129968,ENSP00000250974,Q96GS6,50272,HUMAN|HGNC=28756|UniProtKB=Q96GS6,Phy00088FD_HUMAN,HGNC:28756,129828at9347,81926,OG6_100915,HUMAN39528	216169	ENSMUSG00000003346	MGI:106388	abhydrolase domain containing 17A	Abhd17a	10	ENOG5035AGC,ENSMUSG00000003346,ENSMUSP00000003436,Q99JW1,50272,MOUSE|MGI=MGI=106388|UniProtKB=Q99JW1,Phy0009TBW_MOUSE,MGI:106388,129828at9347,216169,OG6_100915,MOUSE02788	EggNOG,Ensembl,Treefam,Inparanoid,HomoloGene,Panther,PhylomeDB,HGNC,OrthoDB,NCBI,OrthoMCL,OMA
51104	ENSG00000107362	HGNC:24278	abhydrolase domain containing 17B, depalmitoylase	ABHD17B	9q21.13	ENSG00000107362,51104,OG6_100915,HUMAN97256,HUMAN|HGNC=24278|UniProtKB=Q5VST6,144500at9347,HGNC:24278,Phy001R5NM_HUMAN,Q5VST6,41089,ENSP00000366240	226016	ENSMUSG00000047368	MGI:1917816	abhydrolase domain containing 17B	Abhd17b	19	ENSMUSG00000047368,226016,OG6_100915,MOUSE26655,MOUSE|MGI=MGI=1917816|UniProtKB=Q7M759,144500at9347,MGI:1917816,Phy0009YOF_MOUSE,Q7M759,41089,ENSMUSP00000056099	Ensembl,NCBI,OrthoMCL,OMA,Panther,OrthoDB,HGNC,PhylomeDB,Inparanoid,HomoloGene,Treefam
58489	ENSG00000136379	HGNC:26925	abhydrolase domain containing 17C, depalmitoylase	ABHD17C	15q25.1	ENOG5035FHD,ENSG00000136379,ENSP00000258884,26429,Q6PCB6,HUMAN|HGNC=26925|UniProtKB=Q6PCB6,HGNC:26925,136376at9347,58489,OG6_100915,HUMAN24687	70178	ENSMUSG00000038459	MGI:1917428	abhydrolase domain containing 17C	Abhd17c	7	ENOG5035FHD,ENSMUSG00000038459,ENSMUSP00000112988,26429,Q8VCV1,MOUSE|MGI=MGI=1917428|UniProtKB=Q8VCV1,MGI:1917428,136376at9347,70178,OG6_100915,MOUSE51781	EggNOG,Ensembl,Treefam,HomoloGene,Inparanoid,Panther,HGNC,OrthoDB,NCBI,OrthoMCL,OMA
80167	ENSG00000164074	HGNC:26111	abhydrolase domain containing 18	ABHD18	4q28.2	ENSP00000381937,105457,Q0P651,HGNC:26111,Phy001RC32_HUMAN,HUMAN77360,OG6_105322,ENOG50359Z7,ENSG00000164074,HUMAN|HGNC=26111|UniProtKB=Q0P651,80167,84557at9347	269423	ENSMUSG00000037818	MGI:1915468	abhydrolase domain containing 18	Abhd18	3	ENSMUSP00000124430,105457,Q8C1A9,MGI:1915468,Phy001S6BE_MOUSE,MOUSE37250,OG6_105322,ENOG50359Z7,ENSMUSG00000037818,MOUSE|MGI=MGI=1915468|UniProtKB=Q8C1A9,269423,84557at9347	Treefam,HomoloGene,Inparanoid,HGNC,PhylomeDB,OMA,OrthoMCL,EggNOG,Ensembl,Panther,NCBI,OrthoDB
11057	ENSG00000140526	HGNC:18717	abhydrolase domain containing 2, acylglycerol lipase	ABHD2	15q26.1	ENOG5035CYF,ENSG00000140526,ENSP00000268129,P08910,23121,HUMAN|HGNC=18717|UniProtKB=P08910,Phy00085G3_HUMAN,HGNC:18717,89470at9347,11057,OG6_106766,HUMAN24937	54608	ENSMUSG00000039202	MGI:1914344	abhydrolase domain containing 2	Abhd2	7	ENOG5035CYF,ENSMUSG00000039202,ENSMUSP00000038361,Q9QXM0,23121,MOUSE|MGI=MGI=1914344|UniProtKB=Q9QXM0,Phy0009K6S_MOUSE,MGI:1914344,89470at9347,54608,OG6_106766,MOUSE53401	EggNOG,Ensembl,Treefam,Inparanoid,HomoloGene,Panther,PhylomeDB,HGNC,OrthoDB,NCBI,OrthoMCL,OMA
171586	ENSG00000158201	HGNC:18718	abhydrolase domain containing 3, phospholipase	ABHD3	18q11.2	ENOG5035FIH,ENSG00000158201,ENSP00000289119,14055,Q8WU67,HUMAN|HGNC=18718|UniProtKB=Q8WU67,Phy001R4G9_HUMAN,HGNC:18718,96979at9347,171586,OG6_100540,HUMAN37816	106861	ENSMUSG00000002475	MGI:2147183	abhydrolase domain containing 3	Abhd3	18	ENOG5035FIH,ENSMUSG00000002475,ENSMUSP00000002549,14055,Q91ZH7,MOUSE|MGI=MGI=2147183|UniProtKB=Q91ZH7,Phy0009H44_MOUSE,MGI:2147183,96979at9347,106861,OG6_100540,MOUSE24839	EggNOG,Ensembl,Treefam,HomoloGene,Inparanoid,Panther,PhylomeDB,HGNC,OrthoDB,NCBI,OrthoMCL,OMA
63874	ENSG00000100439	HGNC:20154	abhydrolase domain containing 4, N-acyl phospholipase B	ABHD4	14q11.2	ENOG5035AEI,ENSG00000100439,Q8TB40,56937,ENSP00000414558,HUMAN|HGNC=20154|UniProtKB=Q8TB40,Phy000841E_HUMAN,HGNC:20154,108599at9347,OG6_101137,63874,HUMAN18253	105501	ENSMUSG00000040997	MGI:1915938	abhydrolase domain containing 4	Abhd4	14	ENOG5035AEI,ENSMUSG00000040997,Q8VD66,56937,ENSMUSP00000044134,MOUSE|MGI=MGI=1915938|UniProtKB=Q8VD66,Phy003F0XM_MOUSE,MGI:1915938,108599at9347,OG6_101137,105501,MOUSE14125	EggNOG,Ensembl,Inparanoid,HomoloGene,Treefam,Panther,PhylomeDB,HGNC,OrthoDB,OrthoMCL,NCBI,OMA
51099	ENSG00000011198	HGNC:21396	abhydrolase domain containing 5, lysophosphatidic acid acyltransferase	ABHD5	3p21.33	ENOG5035I1Z,ENSG00000011198,HUMAN|HGNC=21396|UniProtKB=Q8WTS1,OG6_101137,51099,HGNC:21396,Phy0008DL7_HUMAN,110787at9347,HUMAN69515,ENSP00000390849,Q8WTS1,41088	67469	ENSMUSG00000032540	MGI:1914719	abhydrolase domain containing 5	Abhd5	9	ENOG5035I1Z,ENSMUSG00000032540,MOUSE|MGI=MGI=1914719|UniProtKB=Q9DBL9,OG6_101137,67469,MGI:1914719,Phy0009WZV_MOUSE,110787at9347,MOUSE64263,ENSMUSP00000122274,Q9DBL9,41088	EggNOG,Ensembl,Panther,OrthoMCL,NCBI,HGNC,PhylomeDB,OrthoDB,OMA,Treefam,Inparanoid,HomoloGene
57406	ENSG00000163686	HGNC:21398	abhydrolase domain containing 6, acylglycerol lipase	ABHD6	3p14.3	114551at9347,HGNC:21398,Phy0008DUQ_HUMAN,ENSG00000163686,ENSP00000420315,Q9BV23,23246,57406,HUMAN70726,OG6_104053,HUMAN|HGNC=21398|UniProtKB=Q9BV23	66082	ENSMUSG00000025277	MGI:1913332	abhydrolase domain containing 6	Abhd6	14	114551at9347,MGI:1913332,Phy0009QJL_MOUSE,ENSMUSG00000025277,ENSMUSP00000129169,Q8R2Y0,23246,66082,MOUSE14849,OG6_104053,MOUSE|MGI=MGI=1913332|UniProtKB=Q8R2Y0	OrthoDB,HGNC,PhylomeDB,Ensembl,Treefam,Inparanoid,HomoloGene,NCBI,OMA,OrthoMCL,Panther
79575	ENSG00000127220	HGNC:23759	abhydrolase domain containing 8	ABHD8	19p13.11	ENOG5035MD7,ENSG00000127220,11188,Q96I13,ENSP00000247706,HUMAN|HGNC=23759|UniProtKB=Q96I13,Phy00088WP_HUMAN,HGNC:23759,112806at9347,79575,OG6_108530,HUMAN41763	64296	ENSMUSG00000007950	MGI:1918946	abhydrolase domain containing 8	Abhd8	8	ENOG5035MD7,ENSMUSG00000007950,11188,Q8R0P8,ENSMUSP00000008094,MOUSE|MGI=MGI=1918946|UniProtKB=Q8R0P8,Phy0009OW2_MOUSE,MGI:1918946,112806at9347,64296,OG6_108530,MOUSE60404	EggNOG,Ensembl,HomoloGene,Inparanoid,Treefam,Panther,PhylomeDB,HGNC,OrthoDB,NCBI,OrthoMCL,OMA
10006	ENSG00000136754	HGNC:11320	abl interactor 1	ABI1	10p12.1	HUMAN00604,OG6_110920,10006,ENSP00000365312,Q8IZP0,38053,135161at9347,HGNC:11320,ENSG00000136754,ENOG5035AZS,Phy0007ZXZ_HUMAN,HUMAN|HGNC=11320|UniProtKB=Q8IZP0	11308	ENSMUSG00000058835	MGI:104913	abl interactor 1	Abi1	2	MOUSE33238,OG6_110920,11308,ENSMUSP00000118491,Q8CBW3,38053,135161at9347,MGI:104913,ENSMUSG00000058835,ENOG5035AZS,Phy001ROUK_MOUSE,MOUSE|MGI=MGI=104913|UniProtKB=Q8CBW3	OMA,OrthoMCL,NCBI,Treefam,Inparanoid,HomoloGene,OrthoDB,HGNC,Ensembl,EggNOG,PhylomeDB,Panther
10006	ENSG00000136754	HGNC:11320	abl interactor 1	ABI1	10p12.1	135161at9347	329165	ENSMUSG00000026782	MGI:106913	abl interactor 2	Abi2	1	135161at9347	OrthoDB
10152	ENSG00000138443	HGNC:24011	abl interactor 2	ABI2	2q33.2	135161at9347,HGNC:24011,Phy001R4GB_HUMAN,HUMAN66498,HUMAN|HGNC=24011|UniProtKB=Q9NYB9,ENSG00000138443,10152,OG6_107782,4209,Q9NYB9,ENSP00000261017	329165	ENSMUSG00000026782	MGI:106913	abl interactor 2	Abi2	1	135161at9347,MGI:106913,Phy0009N6C_MOUSE,MOUSE29075,MOUSE|MGI=MGI=106913|UniProtKB=P62484,ENSMUSG00000026782,329165,OG6_107782,4209,P62484,ENSMUSP00000058754	OrthoDB,HGNC,PhylomeDB,OMA,Panther,Ensembl,NCBI,OrthoMCL,HomoloGene,Inparanoid,Treefam
10152	ENSG00000138443	HGNC:24011	abl interactor 2	ABI2	2q33.2	135161at9347	11308	ENSMUSG00000058835	MGI:104913	abl interactor 1	Abi1	2	135161at9347	OrthoDB
51225	ENSG00000108798	HGNC:29859	ABI family member 3	ABI3	17q21.32	ENSG00000108798,ENSP00000225941,Q9P2A4,9505,HUMAN|HGNC=29859|UniProtKB=Q9P2A4,HGNC:29859,155564at9347,51225,OG6_124751,HUMAN34761	66610	ENSMUSG00000018381	MGI:1913860	ABI family member 3	Abi3	11	ENSMUSG00000018381,ENSMUSP00000061893,Q8BYZ1,9505,MOUSE|MGI=MGI=1913860|UniProtKB=Q8BYZ1,MGI:1913860,155564at9347,66610,OG6_124751,MOUSE07427	Ensembl,Treefam,Inparanoid,HomoloGene,Panther,HGNC,OrthoDB,NCBI,OrthoMCL,OMA
25890	ENSG00000154175	HGNC:17265	ABI family member 3 binding protein	ABI3BP	3q12.2	OG6_115335,HUMAN71280,HUMAN|HGNC=17265|UniProtKB=Q7Z7G0,25962at9347,25890,ENSG00000154175,ENOG5035AU3,HGNC:17265,Phy001R82J_HUMAN,ENSP00000284322,Q7Z7G0	320712	ENSMUSG00000035258	MGI:2444583	ABI family member 3 binding protein	Abi3bp	16	OG6_115335,MOUSE18178,MOUSE|MGI=MGI=2444583|UniProtKB=A0A338P6S8,25962at9347,320712,ENSMUSG00000035258,ENOG5035AU3,MGI:2444583,Phy001RYFR_MOUSE,ENSMUSP00000036257,Q59IW6	OrthoMCL,OMA,Panther,OrthoDB,NCBI,Ensembl,EggNOG,HGNC,PhylomeDB,Treefam,Inparanoid
54942	ENSG00000119328	HGNC:1364	actin binding transcription modulator	ABITRAM	9q31.3	HUMAN|HGNC=1364|UniProtKB=Q9NX38,54942,OG6_104035,177583at9347,Phy0008KFE_HUMAN,HGNC:1364,ENOG50359NV,ENSG00000119328,HUMAN97969,56788,Q9NX38,ENSP00000363753	230234	ENSMUSG00000038827	MGI:2677850	actin binding transcription modulator	Abitram	4	MOUSE|MGI=MGI=2677850|UniProtKB=Q80ZQ9,230234,OG6_104035,177583at9347,Phy001S667_MOUSE,MGI:2677850,ENOG50359NV,ENSMUSG00000038827,MOUSE42286,56788,Q80ZQ9,ENSMUSP00000047275	Panther,NCBI,OrthoMCL,OrthoDB,PhylomeDB,HGNC,EggNOG,Ensembl,OMA,HomoloGene,Inparanoid,Treefam
25	ENSG00000097007	HGNC:76	ABL proto-oncogene 1, non-receptor tyrosine kinase	ABL1	9q34.12	HUMAN98904,P00519,ENSP00000361423,ENOG5035D14,ENSG00000097007,20142at9347,25,OG6_100013,HGNC:76,Phy0008KPG_HUMAN,3783,HUMAN|HGNC=76|UniProtKB=P00519	11350	ENSMUSG00000026842	MGI:87859	c-abl oncogene 1, non-receptor tyrosine kinase	Abl1	2	MOUSE33586,P00520,ENSMUSP00000075167,ENOG5035D14,ENSMUSG00000026842,20142at9347,11350,OG6_100013,MGI:87859,Phy000A4ZE_MOUSE,3783,MOUSE|MGI=MGI=87859|UniProtKB=P00520	OMA,Inparanoid,Treefam,EggNOG,Ensembl,OrthoDB,NCBI,OrthoMCL,HGNC,PhylomeDB,HomoloGene,Panther
25	ENSG00000097007	HGNC:76	ABL proto-oncogene 1, non-receptor tyrosine kinase	ABL1	9q34.12	OG6_100013	11352	ENSMUSG00000026596	MGI:87860	v-abl Abelson murine leukemia viral oncogene 2 (arg, Abelson-related gene)	Abl2	1	OG6_100013	OrthoMCL
27	ENSG00000143322	HGNC:77	ABL proto-oncogene 2, non-receptor tyrosine kinase	ABL2	1q25.2	OG6_100013,20041at9347,27,HUMAN|HGNC=77|UniProtKB=P42684,HUMAN53718,P42684,ENSP00000427562,HGNC:77,Phy001R4GD_HUMAN,5278,ENOG5035BII,ENSG00000143322	11352	ENSMUSG00000026596	MGI:87860	v-abl Abelson murine leukemia viral oncogene 2 (arg, Abelson-related gene)	Abl2	1	OG6_100013,20041at9347,11352,MOUSE|MGI=MGI=87860|UniProtKB=Q4JIM5,MOUSE27781,Q4JIM5,ENSMUSP00000027888,MGI:87860,Phy001ROUM_MOUSE,5278,ENOG5035BII,ENSMUSG00000026596	OrthoMCL,OrthoDB,NCBI,Panther,OMA,Inparanoid,Treefam,HGNC,PhylomeDB,HomoloGene,EggNOG,Ensembl
27	ENSG00000143322	HGNC:77	ABL proto-oncogene 2, non-receptor tyrosine kinase	ABL2	1q25.2	OG6_100013	11350	ENSMUSG00000026842	MGI:87859	c-abl oncogene 1, non-receptor tyrosine kinase	Abl1	2	OG6_100013	OrthoMCL
3983	ENSG00000099204	HGNC:78	actin binding LIM protein 1	ABLIM1	10q25.3	Phy00080OH_HUMAN,40994,HUMAN|HGNC=78|UniProtKB=O14639,3983,OG6_103132,48136at9347,ENSG00000099204,HGNC:78,O14639	226251	ENSMUSG00000025085	MGI:1194500	actin-binding LIM protein 1	Ablim1	19	Phy001ROUN_MOUSE,40994,MOUSE|MGI=MGI=1194500|UniProtKB=Q8K4G5,226251,OG6_103132,48136at9347,ENSMUSG00000025085,MGI:1194500,Q8K4G5	PhylomeDB,HomoloGene,Panther,NCBI,OrthoMCL,OrthoDB,Ensembl,HGNC,Inparanoid
3983	ENSG00000099204	HGNC:78	actin binding LIM protein 1	ABLIM1	10q25.3	48136at9347,OG6_103132	319713	ENSMUSG00000032735	MGI:2442582	actin binding LIM protein family, member 3	Ablim3	18	48136at9347,OG6_103132	OrthoDB,OrthoMCL
3983	ENSG00000099204	HGNC:78	actin binding LIM protein 1	ABLIM1	10q25.3	48136at9347	231148	ENSMUSG00000029095	MGI:2385758	actin-binding LIM protein 2	Ablim2	5	48136at9347	OrthoDB
84448	ENSG00000163995	HGNC:19195	actin binding LIM protein family member 2	ABLIM2	4p16.1	48136at9347,84448,82366,Q6H8Q1,ENSP00000393511,HUMAN74835,OG6_103132,HGNC:19195,Phy001R4GF_HUMAN,HUMAN|HGNC=19195|UniProtKB=Q6H8Q1,ENOG5035HT2,ENSG00000163995	231148	ENSMUSG00000029095	MGI:2385758	actin-binding LIM protein 2	Ablim2	5	48136at9347,231148,82366,Q8BL65,ENSMUSP00000123525,MOUSE44631,OG6_103132,MGI:2385758,Phy0009LJ6_MOUSE,MOUSE|MGI=MGI=2385758|UniProtKB=Q8BL65,ENOG5035HT2,ENSMUSG00000029095	OrthoDB,NCBI,HomoloGene,Inparanoid,Treefam,OMA,OrthoMCL,HGNC,PhylomeDB,Panther,EggNOG,Ensembl
84448	ENSG00000163995	HGNC:19195	actin binding LIM protein family member 2	ABLIM2	4p16.1	48136at9347	226251	ENSMUSG00000025085	MGI:1194500	actin-binding LIM protein 1	Ablim1	19	48136at9347	OrthoDB
84448	ENSG00000163995	HGNC:19195	actin binding LIM protein family member 2	ABLIM2	4p16.1	48136at9347	319713	ENSMUSG00000032735	MGI:2442582	actin binding LIM protein family, member 3	Ablim3	18	48136at9347	OrthoDB
22885	ENSG00000173210	HGNC:29132	actin binding LIM protein family member 3	ABLIM3	5q32	48136at9347,22885,OG6_103132,HUMAN81623,HUMAN|HGNC=29132|UniProtKB=O94929,ENSP00000310309,69175,O94929,HGNC:29132,Phy0008G9C_HUMAN,ENOG5035HWG,ENSG00000173210	319713	ENSMUSG00000032735	MGI:2442582	actin binding LIM protein family, member 3	Ablim3	18	48136at9347,319713,OG6_103132,MOUSE23434,MOUSE|MGI=MGI=2442582|UniProtKB=Q69ZX8,ENSMUSP00000041243,69175,Q69ZX8,MGI:2442582,Phy0009HI4_MOUSE,ENOG5035HWG,ENSMUSG00000032735	OrthoDB,NCBI,OrthoMCL,OMA,Panther,Treefam,HomoloGene,Inparanoid,HGNC,PhylomeDB,EggNOG,Ensembl
22885	ENSG00000173210	HGNC:29132	actin binding LIM protein family member 3	ABLIM3	5q32	OG6_103132,48136at9347	226251	ENSMUSG00000025085	MGI:1194500	actin-binding LIM protein 1	Ablim1	19	OG6_103132,48136at9347	OrthoMCL,OrthoDB
22885	ENSG00000173210	HGNC:29132	actin binding LIM protein family member 3	ABLIM3	5q32	48136at9347	231148	ENSMUSG00000029095	MGI:2385758	actin-binding LIM protein 2	Ablim2	5	48136at9347	OrthoDB
28	ENSG00000175164	HGNC:79	ABO, alpha 1-3-N-acetylgalactosaminyltransferase and alpha 1-3-galactosyltransferase	ABO	9q34.2	ENOG5035NKF,ENSG00000175164,28,128546at9347,Phy001R4R6_HUMAN,HGNC:79,HUMAN|HGNC=79|UniProtKB=P16442,P16442,69306,HUMAN99108,OG6_106845	80908	ENSMUSG00000015787	MGI:2135738	ABO blood group (transferase A, alpha 1-3-N-acetylgalactosaminyltransferase, transferase B, alpha 1-3-galactosyltransferase)	Abo	2	ENOG5035NKF,ENSMUSG00000015787,80908,128546at9347,Phy000A4VK_MOUSE,MGI:2135738,MOUSE|MGI=MGI=2135738|UniProtKB=P38649,P38649,69306,MOUSE35803,OG6_106845	EggNOG,Ensembl,NCBI,OrthoDB,PhylomeDB,HGNC,Panther,Inparanoid,HomoloGene,OMA,OrthoMCL
29	ENSG00000159842	HGNC:81	ABR activator of RhoGEF and GTPase	ABR	17p13.3	ENOG5035GS4,ENSG00000159842,Q12979,11081,ENSP00000303909,HUMAN|HGNC=81|UniProtKB=Q12979,HGNC:81,22260at9347,29,OG6_104879,HUMAN30596	109934	ENSMUSG00000017631	MGI:107771	active BCR-related gene	Abr	11	ENOG5035GS4,ENSMUSG00000017631,Q5SSL4,11081,ENSMUSP00000091551,MOUSE|MGI=MGI=107771|UniProtKB=Q5SSL4,MGI:107771,22260at9347,109934,OG6_104879,MOUSE03666	EggNOG,Ensembl,Inparanoid,HomoloGene,Treefam,Panther,HGNC,OrthoDB,NCBI,OrthoMCL,OMA
29	ENSG00000159842	HGNC:81	ABR activator of RhoGEF and GTPase	ABR	17p13.3	22260at9347,OG6_104879	110279	ENSMUSG00000009681	MGI:88141	BCR activator of RhoGEF and GTPase	Bcr	10	22260at9347,OG6_104879	OrthoDB,OrthoMCL
137735	ENSG00000174429	HGNC:30655	actin binding Rho activating protein	ABRA	8q23.1	137735,HGNC:30655,Phy0008JNL_HUMAN,102670at9347,HUMAN|HGNC=30655|UniProtKB=Q8N0Z2,34713,ENSP00000311436,Q8N0Z2,HUMAN95132,OG6_107089,ENSG00000174429,ENOG5035GRZ	223513	ENSMUSG00000042895	MGI:2444891	actin-binding Rho activating protein	Abra	15	223513,MGI:2444891,Phy0009PRH_MOUSE,102670at9347,MOUSE|MGI=MGI=2444891|UniProtKB=Q8BUZ1,34713,ENSMUSP00000051973,Q8BUZ1,MOUSE16119,OG6_107089,ENSMUSG00000042895,ENOG5035GRZ	NCBI,HGNC,PhylomeDB,OrthoDB,Panther,HomoloGene,Treefam,Inparanoid,OMA,OrthoMCL,Ensembl,EggNOG
58527	ENSG00000146386	HGNC:21230	ABRA C-terminal like	ABRACL	6q24.1	64011,HUMAN|HGNC=21230|UniProtKB=Q9P1F3,ENSG00000146386,ENOG5035QMI,HUMAN86797,Q9P1F3,58527,OG6_107581,200184at9347,HGNC:21230,Phy001R508_HUMAN	73112	ENSMUSG00000078453	MGI:1920362	ABRA C-terminal like	Abracl	10	64011,MOUSE|MGI=MGI=1920362|UniProtKB=Q4KML4,ENSMUSG00000078453,ENOG5035QMI,MOUSE02022,Q4KML4,73112,OG6_107581,200184at9347,MGI:1920362,Phy001S5TH_MOUSE	HomoloGene,Panther,Ensembl,EggNOG,OMA,Inparanoid,NCBI,OrthoMCL,OrthoDB,HGNC,PhylomeDB
84142	ENSG00000163322	HGNC:25829	abraxas 1, BRCA1 A complex subunit	ABRAXAS1	4q21.23	ENSG00000163322,ENOG5035H09,Phy001R4XP_HUMAN,102267at9347,HGNC:25829,HUMAN76270,OG6_113538,16376,HUMAN|HGNC=25829|UniProtKB=Q6UWZ7,84142,Q6UWZ7,ENSP00000369857	70681	ENSMUSG00000035234	MGI:1917931	BRCA1 A complex subunit	Abraxas1	5	ENSMUSG00000035234,ENOG5035H09,Phy0009LXV_MOUSE,102267at9347,MGI:1917931,MOUSE47152,OG6_113538,16376,MOUSE|MGI=MGI=1917931|UniProtKB=Q8BPZ8,70681,Q8BPZ8,ENSMUSP00000055895	Ensembl,EggNOG,PhylomeDB,OrthoDB,HGNC,OMA,OrthoMCL,HomoloGene,Panther,NCBI,Inparanoid,Treefam
23172	ENSG00000165660	HGNC:28975	abraxas 2, BRISC complex subunit	ABRAXAS2	10q26.13	HUMAN03309,OG6_108624,12970,HUMAN|HGNC=28975|UniProtKB=Q15018,ENSP00000298492,Q15018,ENOG5035DDV,ENSG00000165660,Phy001R69P_HUMAN,102109at9347,HGNC:28975,23172	109359	ENSMUSG00000030965	MGI:1926116	BRISC complex subunit	Abraxas2	7	MOUSE55788,OG6_108624,12970,MOUSE|MGI=MGI=1926116|UniProtKB=Q3TCJ1,ENSMUSP00000081541,Q3TCJ1,ENOG5035DDV,ENSMUSG00000030965,Phy001RQVC_MOUSE,102109at9347,MGI:1926116,109359	OMA,OrthoMCL,HomoloGene,Panther,Treefam,Inparanoid,EggNOG,Ensembl,PhylomeDB,OrthoDB,HGNC,NCBI
29777	ENSG00000146109	HGNC:17369	activator of basal transcription 1	ABT1	6p22.2	HUMAN|HGNC=17369|UniProtKB=Q9ULW3,HUMAN83474,ENSP00000274849,134288,Q9ULW3,ENOG5035ATY,ENSG00000146109,165934at9347,HGNC:17369,Phy0008GPN_HUMAN,OG6_102746,29777	30946	ENSMUSG00000036376	MGI:1353636	activator of basal transcription 1	Abt1	13	MOUSE|MGI=MGI=1353636|UniProtKB=Q9QYL7,MOUSE10351,ENSMUSP00000045888,134288,Q9QYL7,ENOG5035ATY,ENSMUSG00000036376,165934at9347,MGI:1353636,Phy0009U1G_MOUSE,OG6_102746,30946	Panther,OMA,Treefam,HomoloGene,Inparanoid,EggNOG,Ensembl,OrthoDB,HGNC,PhylomeDB,OrthoMCL,NCBI
80325	ENSG00000114626	HGNC:18275	ankyrin repeat and BTB domain containing 1	ABTB1	3q21.3	HUMAN72093,HUMAN|HGNC=18275|UniProtKB=Q969K4,HGNC:18275,Phy0008E5G_HUMAN,80325,89783at9347,OG6_106650,ENSG00000114626,ENOG5035UJE,Q969K4,32731,ENSP00000232744	80283	ENSMUSG00000030083	MGI:1933148	ankyrin repeat and BTB (POZ) domain containing 1	Abtb1	6	MOUSE47898,MOUSE|MGI=MGI=1933148|UniProtKB=Q99LJ2,MGI:1933148,Phy001ROUO_MOUSE,80283,89783at9347,OG6_106650,ENSMUSG00000030083,ENOG5035UJE,Q99LJ2,32731,ENSMUSP00000032169	OMA,Panther,HGNC,PhylomeDB,NCBI,OrthoDB,OrthoMCL,Ensembl,EggNOG,Inparanoid,HomoloGene,Treefam
25841	ENSG00000166016	HGNC:23842	ankyrin repeat and BTB domain containing 2	ABTB2	11p13	OG6_105756,HUMAN05343,ENSG00000166016,ENOG50359S3,HUMAN|HGNC=23842|UniProtKB=Q8N961,HGNC:23842,23090at9347,25841,Q8N961,ENSP00000410157,15904	99382	ENSMUSG00000032724	MGI:2139365	ankyrin repeat and BTB (POZ) domain containing 2	Abtb2	2	OG6_105756,MOUSE34126,ENSMUSG00000032724,ENOG50359S3,MOUSE|MGI=MGI=2139365|UniProtKB=Q7TQI7,MGI:2139365,23090at9347,99382,Q7TQI7,ENSMUSP00000075566,15904	OrthoMCL,OMA,Ensembl,EggNOG,Panther,HGNC,OrthoDB,NCBI,Inparanoid,Treefam,HomoloGene
25841	ENSG00000166016	HGNC:23842	ankyrin repeat and BTB domain containing 2	ABTB2	11p13	23090at9347,OG6_105756	74007	ENSMUSG00000020042	MGI:1921257	ankyrin repeat and BTB domain containing 3	Abtb3	10	23090at9347,OG6_105756	OrthoDB,OrthoMCL
121551	ENSG00000151136	HGNC:23844	ankyrin repeat and BTB domain containing 3	ABTB3	12q23.3	ENOG50359VZ,ENSG00000151136,A6QL63,ENSP00000280758,72536,HUMAN|HGNC=23844|UniProtKB=A6QL63,Phy0024HE6_HUMAN,HGNC:23844,23090at9347,121551,OG6_105756,HUMAN15169	74007	ENSMUSG00000020042	MGI:1921257	ankyrin repeat and BTB domain containing 3	Abtb3	10	ENOG50359VZ,ENSMUSG00000020042,Q6GQW0,ENSMUSP00000100944,72536,MOUSE|MGI=MGI=1921257|UniProtKB=Q6GQW0,Phy0038U6D_MOUSE,MGI:1921257,23090at9347,74007,OG6_105756,MOUSE00091	EggNOG,Ensembl,Inparanoid,Treefam,HomoloGene,Panther,PhylomeDB,HGNC,OrthoDB,NCBI,OrthoMCL,OMA
121551	ENSG00000151136	HGNC:23844	ankyrin repeat and BTB domain containing 3	ABTB3	12q23.3	23090at9347,OG6_105756	99382	ENSMUSG00000032724	MGI:2139365	ankyrin repeat and BTB (POZ) domain containing 2	Abtb2	2	23090at9347,OG6_105756	OrthoDB,OrthoMCL
30	ENSG00000060971	HGNC:82	acetyl-CoA acyltransferase 1	ACAA1	3p22.2	ENSP00000333664,37497,HUMAN|HGNC=82|UniProtKB=P09110,98870at9347,OG6_101592,HUMAN69202,HGNC:82,Phy0008DJE_HUMAN,ENOG5035CX2,ENSG00000060971	113868	ENSMUSG00000036138	MGI:2148491	acetyl-Coenzyme A acyltransferase 1A	Acaa1a	9	ENSMUSP00000042351,37497,MOUSE|MGI=MGI=2148491|UniProtKB=Q921H8,98870at9347,OG6_101592,MOUSE63988,MGI:2148491,Phy0009WY8_MOUSE,ENOG5035CX2,ENSMUSG00000036138	Treefam,HomoloGene,Panther,OrthoDB,OrthoMCL,OMA,HGNC,PhylomeDB,EggNOG,Ensembl
30	ENSG00000060971	HGNC:82	acetyl-CoA acyltransferase 1	ACAA1	3p22.2	ENSG00000060971,OG6_101592,98870at9347,30,ENSP00000333664,P09110,HUMAN|HGNC=82|UniProtKB=P09110,Phy0008DJE_HUMAN,HGNC:82	235674	ENSMUSG00000010651	MGI:3605455	acetyl-Coenzyme A acyltransferase 1B	Acaa1b	9	ENSMUSG00000010651,OG6_101592,98870at9347,235674,ENSMUSP00000010795,Q8VCH0,MOUSE|MGI=MGI=3605455|UniProtKB=Q8VCH0,Phy0009WY1_MOUSE,MGI:3605455	Ensembl,OrthoMCL,OrthoDB,NCBI,Treefam,Inparanoid,Panther,PhylomeDB,HGNC
10449	ENSG00000167315	HGNC:83	acetyl-CoA acyltransferase 2	ACAA2	18q21.1	ENOG5035HQ9,ENSG00000167315,P42765,ENSP00000285093,4456,HUMAN|HGNC=83|UniProtKB=P42765,HGNC:83,108696at9347,10449,OG6_104226,HUMAN38471	52538	ENSMUSG00000036880	MGI:1098623	acetyl-Coenzyme A acyltransferase 2 (mitochondrial 3-oxoacyl-Coenzyme A thiolase)	Acaa2	18	ENOG5035HQ9,ENSMUSG00000036880,Q8BWT1,ENSMUSP00000037348,4456,MOUSE|MGI=MGI=1098623|UniProtKB=Q8BWT1,MGI:1098623,108696at9347,52538,OG6_104226,MOUSE24374	EggNOG,Ensembl,Inparanoid,Treefam,HomoloGene,Panther,HGNC,OrthoDB,NCBI,OrthoMCL,OMA
31	ENSG00000278540	HGNC:84	acetyl-CoA carboxylase alpha	ACACA	17q12	ENSG00000278540,Q13085,31015,HUMAN|HGNC=84|UniProtKB=Q13085,Phy000876H_HUMAN,HGNC:84,2651at9347,31,OG6_101052,HUMAN33178	107476	ENSMUSG00000020532	MGI:108451	acetyl-Coenzyme A carboxylase alpha	Acaca	11	ENSMUSG00000020532,Q5SWU9,31015,MOUSE|MGI=MGI=108451|UniProtKB=Q5SWU9,Phy001RPMJ_MOUSE,MGI:108451,2651at9347,107476,OG6_101052,MOUSE05854	Ensembl,Inparanoid,HomoloGene,Panther,PhylomeDB,HGNC,OrthoDB,NCBI,OrthoMCL,OMA
31	ENSG00000278540	HGNC:84	acetyl-CoA carboxylase alpha	ACACA	17q12	2651at9347,OG6_101052	100705	ENSMUSG00000042010	MGI:2140940	acetyl-Coenzyme A carboxylase beta	Acacb	5	2651at9347,OG6_101052	OrthoDB,OrthoMCL
32	ENSG00000076555	HGNC:85	acetyl-CoA carboxylase beta	ACACB	12q24.11	ENOG5035HC7,ENSG00000076555,O00763,74382,ENSP00000341044,HUMAN|HGNC=85|UniProtKB=O00763,HGNC:85,2651at9347,32,OG6_101052,HUMAN15268	100705	ENSMUSG00000042010	MGI:2140940	acetyl-Coenzyme A carboxylase beta	Acacb	5	ENOG5035HC7,ENSMUSG00000042010,E9Q4Z2,74382,ENSMUSP00000099642,MOUSE|MGI=MGI=2140940|UniProtKB=E9Q4Z2,MGI:2140940,2651at9347,100705,OG6_101052,MOUSE45135	EggNOG,Ensembl,Inparanoid,HomoloGene,Treefam,Panther,HGNC,OrthoDB,NCBI,OrthoMCL,OMA
32	ENSG00000076555	HGNC:85	acetyl-CoA carboxylase beta	ACACB	12q24.11	2651at9347,OG6_101052	107476	ENSMUSG00000020532	MGI:108451	acetyl-Coenzyme A carboxylase alpha	Acaca	11	2651at9347,OG6_101052	OrthoDB,OrthoMCL
80724	ENSG00000111271	HGNC:21597	acyl-CoA dehydrogenase family member 10	ACAD10	12q24.12	ENOG5035FNE,ENSG00000111271,Q6JQN1,ENSP00000389813,49825,HUMAN|HGNC=21597|UniProtKB=Q6JQN1,HGNC:21597,19542at9347,80724,OG6_101251,HUMAN15483	71985	ENSMUSG00000029456	MGI:1919235	acyl-Coenzyme A dehydrogenase family, member 10	Acad10	5	ENOG5035FNE,ENSMUSG00000029456,Q8K370,ENSMUSP00000107400,49825,MOUSE|MGI=MGI=1919235|UniProtKB=Q8K370,MGI:1919235,19542at9347,71985,OG6_101251,MOUSE46347	EggNOG,Ensembl,Inparanoid,Treefam,HomoloGene,Panther,HGNC,OrthoDB,NCBI,OrthoMCL,OMA
80724	ENSG00000111271	HGNC:21597	acyl-CoA dehydrogenase family member 10	ACAD10	12q24.12	ENSG00000111271,ENSP00000389813,HUMAN|HGNC=21597|UniProtKB=Q6JQN1,OG6_101251	338350	ENSMUSG00000042647	MGI:2443320	acyl-Coenzyme A dehydrogenase family, member 12	Acad12	5	ENSMUSG00000042647,ENSMUSP00000046497,MOUSE|MGI=MGI=2443320|UniProtKB=D3Z7X0,OG6_101251	Ensembl,Treefam,Panther,OrthoMCL
80724	ENSG00000111271	HGNC:21597	acyl-CoA dehydrogenase family member 10	ACAD10	12q24.12	OG6_101251	102632	ENSMUSG00000090150	MGI:2143169	acyl-Coenzyme A dehydrogenase family, member 11	Acad11	9	OG6_101251	OrthoMCL
84129	ENSG00000240303	HGNC:30211	acyl-CoA dehydrogenase family member 11	ACAD11	3q22.1	OG6_101251,HUMAN72326,Phy0008E7C_HUMAN,HGNC:30211,HUMAN|HGNC=30211|UniProtKB=Q709F0,ENSG00000240303,ENOG5035IW9,43998at9347,84129,49896,Q709F0,ENSP00000264990	102632	ENSMUSG00000090150	MGI:2143169	acyl-Coenzyme A dehydrogenase family, member 11	Acad11	9	OG6_101251,MOUSE63225,Phy001ROUX_MOUSE,MGI:2143169,MOUSE|MGI=MGI=2143169|UniProtKB=Q80XL6,ENSMUSG00000090150,ENOG5035IW9,43998at9347,102632,49896,Q80XL6,ENSMUSP00000043424	OrthoMCL,OMA,PhylomeDB,HGNC,Panther,Ensembl,EggNOG,OrthoDB,NCBI,HomoloGene,Inparanoid,Treefam
84129	ENSG00000240303	HGNC:30211	acyl-CoA dehydrogenase family member 11	ACAD11	3q22.1	OG6_101251	71985	ENSMUSG00000029456	MGI:1919235	acyl-Coenzyme A dehydrogenase family, member 10	Acad10	5	OG6_101251	OrthoMCL
84129	ENSG00000240303	HGNC:30211	acyl-CoA dehydrogenase family member 11	ACAD11	3q22.1	OG6_101251	338350	ENSMUSG00000042647	MGI:2443320	acyl-Coenzyme A dehydrogenase family, member 12	Acad12	5	OG6_101251	OrthoMCL
27034	ENSG00000151498	HGNC:87	acyl-CoA dehydrogenase family member 8	ACAD8	11q25	HUMAN10323,OG6_104519,ENOG5035HY0,ENSG00000151498,27034,99815at9347,HUMAN|HGNC=87|UniProtKB=Q9UKU7,Phy00082BE_HUMAN,ENSP00000281182,8662,Q9UKU7,HGNC:87	66948	ENSMUSG00000031969	MGI:1914198	acyl-Coenzyme A dehydrogenase family, member 8	Acad8	9	MOUSE63683,OG6_104519,ENOG5035HY0,ENSMUSG00000031969,66948,99815at9347,MOUSE|MGI=MGI=1914198|UniProtKB=Q9D7B6,Phy0009VX2_MOUSE,ENSMUSP00000112908,8662,Q9D7B6,MGI:1914198	OMA,OrthoMCL,EggNOG,Ensembl,NCBI,OrthoDB,Panther,PhylomeDB,Treefam,HomoloGene,Inparanoid,HGNC
28976	ENSG00000177646	HGNC:21497	acyl-CoA dehydrogenase family member 9	ACAD9	3q21.3	OG6_103362,HUMAN72151,Q9H845,ENSP00000312618,8539,HGNC:21497,ENOG5035B8S,ENSG00000177646,28976,64982at9347,HUMAN|HGNC=21497|UniProtKB=Q9H845	229211	ENSMUSG00000027710	MGI:1914272	acyl-Coenzyme A dehydrogenase family, member 9	Acad9	3	OG6_103362,MOUSE36788,Q8JZN5,ENSMUSP00000011492,8539,MGI:1914272,ENOG5035B8S,ENSMUSG00000027710,229211,64982at9347,MOUSE|MGI=MGI=1914272|UniProtKB=Q8JZN5	OrthoMCL,OMA,Inparanoid,Treefam,HomoloGene,HGNC,EggNOG,Ensembl,NCBI,OrthoDB,Panther
33	ENSG00000115361	HGNC:88	acyl-CoA dehydrogenase long chain	ACADL	2q34	HGNC:88,Phy0008BC6_HUMAN,ENSP00000233710,37498,P28330,HUMAN66709,ENSG00000115361,ENOG5035A7X,33,OG6_109085,91922at9347,HUMAN|HGNC=88|UniProtKB=P28330	11363	ENSMUSG00000026003	MGI:87866	acyl-Coenzyme A dehydrogenase, long-chain	Acadl	1	MGI:87866,Phy001ROUS_MOUSE,ENSMUSP00000027153,37498,P51174,MOUSE29962,ENSMUSG00000026003,ENOG5035A7X,11363,OG6_109085,91922at9347,MOUSE|MGI=MGI=87866|UniProtKB=P51174	HGNC,PhylomeDB,Treefam,HomoloGene,Inparanoid,OMA,Ensembl,EggNOG,NCBI,OrthoMCL,OrthoDB,Panther
34	ENSG00000117054	HGNC:89	acyl-CoA dehydrogenase medium chain	ACADM	1p31.1	P11310,3,ENSP00000409612,HUMAN|HGNC=89|UniProtKB=P11310,Phy0007YAD_HUMAN,91789at9347,34,OG6_101120,HUMAN50443,HGNC:89,ENSG00000117054,ENOG5035BY9	11364	ENSMUSG00000062908	MGI:87867	acyl-Coenzyme A dehydrogenase, medium chain	Acadm	3	P45952,3,ENSMUSP00000072483,MOUSE|MGI=MGI=87867|UniProtKB=P45952,Phy0009Y99_MOUSE,91789at9347,11364,OG6_101120,MOUSE36970,MGI:87867,ENSMUSG00000062908,ENOG5035BY9	Inparanoid,HomoloGene,Treefam,Panther,PhylomeDB,OrthoDB,NCBI,OrthoMCL,OMA,HGNC,Ensembl,EggNOG
35	ENSG00000122971	HGNC:90	acyl-CoA dehydrogenase short chain	ACADS	12q24.31	ENOG5035K0V,ENSG00000122971,ENSP00000242592,20057,P16219,HUMAN|HGNC=90|UniProtKB=P16219,HGNC:90,113453at9347,35,OG6_101120,HUMAN15863	11409	ENSMUSG00000029545	MGI:87868	acyl-Coenzyme A dehydrogenase, short chain	Acads	5	ENOG5035K0V,ENSMUSG00000029545,ENSMUSP00000031524,20057,Q07417,MOUSE|MGI=MGI=87868|UniProtKB=Q07417,MGI:87868,113453at9347,11409,OG6_101120,MOUSE45388	EggNOG,Ensembl,Treefam,HomoloGene,Inparanoid,Panther,HGNC,OrthoDB,NCBI,OrthoMCL,OMA
36	ENSG00000196177	HGNC:91	acyl-CoA dehydrogenase short/branched chain	ACADSB	10q26.13	36,ENSP00000357873,P45954,1216,HGNC:91,106433at9347,ENSG00000196177,ENOG5035GCZ,HUMAN03280,OG6_102170,HUMAN|HGNC=91|UniProtKB=P45954,Phy00080R7_HUMAN	66885	ENSMUSG00000030861	MGI:1914135	acyl-Coenzyme A dehydrogenase, short/branched chain	Acadsb	7	66885,ENSMUSP00000015829,Q9DBL1,1216,MGI:1914135,106433at9347,ENSMUSG00000030861,ENOG5035GCZ,MOUSE55670,OG6_102170,MOUSE|MGI=MGI=1914135|UniProtKB=Q9DBL1,Phy0009KYC_MOUSE	NCBI,Treefam,Inparanoid,HomoloGene,HGNC,OrthoDB,Ensembl,EggNOG,OMA,OrthoMCL,Panther,PhylomeDB
37	ENSG00000072778	HGNC:92	acyl-CoA dehydrogenase very long chain	ACADVL	17p13.1	ENOG5035J3M,ENSG00000072778,P49748,5,ENSP00000349297,HUMAN|HGNC=92|UniProtKB=P49748,Phy00086R3_HUMAN,HGNC:92,55920at9347,37,OG6_103362,HUMAN31278	11370	ENSMUSG00000018574	MGI:895149	acyl-Coenzyme A dehydrogenase, very long chain	Acadvl	11	ENOG5035J3M,ENSMUSG00000018574,P50544,5,ENSMUSP00000099634,MOUSE|MGI=MGI=895149|UniProtKB=P50544,Phy001ROUU_MOUSE,MGI:895149,55920at9347,11370,OG6_103362,MOUSE06169	EggNOG,Ensembl,Inparanoid,HomoloGene,Treefam,Panther,PhylomeDB,HGNC,OrthoDB,NCBI,OrthoMCL,OMA
176	ENSG00000157766	HGNC:319	aggrecan	ACAN	15q26.1	ENOG5035K7U,ENSG00000157766,P16112,ENSP00000387356,HUMAN|HGNC=319|UniProtKB=P16112,HGNC:319,6045at9347,176,OG6_113658,HUMAN24916	11595	ENSMUSG00000030607	MGI:99602	aggrecan	Acan	7	ENOG5035K7U,ENSMUSG00000030607,Q61282,ENSMUSP00000032835,MOUSE|MGI=MGI=99602|UniProtKB=Q61282,MGI:99602,6045at9347,11595,OG6_113658,MOUSE53334	EggNOG,Ensembl,Inparanoid,Treefam,Panther,HGNC,OrthoDB,NCBI,OrthoMCL,OMA
9744	ENSG00000072818	HGNC:16467	ArfGAP with coiled-coil, ankyrin repeat and PH domains 1	ACAP1	17p13.1	ENOG5035JGQ,ENSG00000072818,ENSP00000158762,Q15027,22835,HUMAN|HGNC=16467|UniProtKB=Q15027,Phy00086RM_HUMAN,HGNC:16467,51026at9347,9744,OG6_101039,HUMAN31371	216859	ENSMUSG00000001588	MGI:2388270	ArfGAP with coiled-coil, ankyrin repeat and PH domains 1	Acap1	11	ENOG5035JGQ,ENSMUSG00000001588,ENSMUSP00000001631,Q8K2H4,22835,MOUSE|MGI=MGI=2388270|UniProtKB=Q8K2H4,Phy000A22K_MOUSE,MGI:2388270,51026at9347,216859,OG6_101039,MOUSE05828	EggNOG,Ensembl,Treefam,Inparanoid,HomoloGene,Panther,PhylomeDB,HGNC,OrthoDB,NCBI,OrthoMCL,OMA
9744	ENSG00000072818	HGNC:16467	ArfGAP with coiled-coil, ankyrin repeat and PH domains 1	ACAP1	17p13.1	OG6_101039	78618	ENSMUSG00000049076	MGI:1925868	ArfGAP with coiled-coil, ankyrin repeat and PH domains 2	Acap2	16	OG6_101039	OrthoMCL
9744	ENSG00000072818	HGNC:16467	ArfGAP with coiled-coil, ankyrin repeat and PH domains 1	ACAP1	17p13.1	OG6_101039	140500	ENSMUSG00000029033	MGI:2153589	ArfGAP with coiled-coil, ankyrin repeat and PH domains 3	Acap3	4	OG6_101039	OrthoMCL
23527	ENSG00000114331	HGNC:16469	ArfGAP with coiled-coil, ankyrin repeat and PH domains 2	ACAP2	3q29	ENSP00000324287,Q15057,8182,37792at9347,OG6_101039,23527,HGNC:16469,Phy0008EKA_HUMAN,HUMAN|HGNC=16469|UniProtKB=Q15057,ENOG5035947,ENSG00000114331,HUMAN74126	78618	ENSMUSG00000049076	MGI:1925868	ArfGAP with coiled-coil, ankyrin repeat and PH domains 2	Acap2	16	ENSMUSP00000061501,Q6ZQK5,8182,37792at9347,OG6_101039,78618,MGI:1925868,Phy0009V7P_MOUSE,MOUSE|MGI=MGI=1925868|UniProtKB=Q6ZQK5,ENOG5035947,ENSMUSG00000049076,MOUSE19309	Treefam,Inparanoid,HomoloGene,OrthoDB,OrthoMCL,NCBI,HGNC,PhylomeDB,Panther,EggNOG,Ensembl,OMA
23527	ENSG00000114331	HGNC:16469	ArfGAP with coiled-coil, ankyrin repeat and PH domains 2	ACAP2	3q29	OG6_101039	140500	ENSMUSG00000029033	MGI:2153589	ArfGAP with coiled-coil, ankyrin repeat and PH domains 3	Acap3	4	OG6_101039	OrthoMCL
23527	ENSG00000114331	HGNC:16469	ArfGAP with coiled-coil, ankyrin repeat and PH domains 2	ACAP2	3q29	OG6_101039	216859	ENSMUSG00000001588	MGI:2388270	ArfGAP with coiled-coil, ankyrin repeat and PH domains 1	Acap1	11	OG6_101039	OrthoMCL
116983	ENSG00000131584	HGNC:16754	ArfGAP with coiled-coil, ankyrin repeat and PH domains 3	ACAP3	1p36.33	OG6_101039,116983,46965at9347,HUMAN46794,HUMAN|HGNC=16754|UniProtKB=Q96P50,HGNC:16754,ENOG5035AFJ,ENSG00000131584,ENSP00000346733,23708,Q96P50	140500	ENSMUSG00000029033	MGI:2153589	ArfGAP with coiled-coil, ankyrin repeat and PH domains 3	Acap3	4	OG6_101039,140500,46965at9347,MOUSE41267,MOUSE|MGI=MGI=2153589|UniProtKB=Q6NXL5,MGI:2153589,ENOG5035AFJ,ENSMUSG00000029033,ENSMUSP00000101209,23708,Q6NXL5	OrthoMCL,NCBI,OrthoDB,OMA,Panther,HGNC,EggNOG,Ensembl,Treefam,HomoloGene,Inparanoid
116983	ENSG00000131584	HGNC:16754	ArfGAP with coiled-coil, ankyrin repeat and PH domains 3	ACAP3	1p36.33	OG6_101039	78618	ENSMUSG00000049076	MGI:1925868	ArfGAP with coiled-coil, ankyrin repeat and PH domains 2	Acap2	16	OG6_101039	OrthoMCL
116983	ENSG00000131584	HGNC:16754	ArfGAP with coiled-coil, ankyrin repeat and PH domains 3	ACAP3	1p36.33	OG6_101039	216859	ENSMUSG00000001588	MGI:2388270	ArfGAP with coiled-coil, ankyrin repeat and PH domains 1	Acap1	11	OG6_101039	OrthoMCL
38	ENSG00000075239	HGNC:93	acetyl-CoA acetyltransferase 1	ACAT1	11q22.3	38,OG6_100472,HGNC:93,109360at9347,HUMAN09167,6,HUMAN|HGNC=93|UniProtKB=P24752,Phy0008226_HUMAN,ENSP00000265838,P24752,ENOG5035CIU,ENSG00000075239	110446	ENSMUSG00000032047	MGI:87870	acetyl-Coenzyme A acetyltransferase 1	Acat1	9	110446,OG6_100472,MGI:87870,109360at9347,MOUSE61075,6,MOUSE|MGI=MGI=87870|UniProtKB=Q8QZT1,Phy0009W8Y_MOUSE,ENSMUSP00000034547,Q8QZT1,ENOG5035CIU,ENSMUSG00000032047	NCBI,OrthoMCL,HGNC,OrthoDB,OMA,HomoloGene,Panther,PhylomeDB,Treefam,Inparanoid,EggNOG,Ensembl
39	ENSG00000120437	HGNC:94	acetyl-CoA acetyltransferase 2	ACAT2	6q25.3	HUMAN87239,55855,ENSP00000356015,Q9BWD1,HGNC:94,Phy0008HQ8_HUMAN,103699at9347,ENOG5035H86,ENSG00000120437,OG6_100472,HUMAN|HGNC=94|UniProtKB=Q9BWD1	224530	ENSMUSG00000062480	MGI:109182	acetyl-Coenzyme A acetyltransferase 3	Acat3	17	MOUSE21367,55855,ENSMUSP00000045912,Q80X81,MGI:109182,Phy0009Z5F_MOUSE,103699at9347,ENOG5035H86,ENSMUSG00000062480,OG6_100472,MOUSE|MGI=MGI=109182|UniProtKB=Q80X81	OMA,HomoloGene,Treefam,Inparanoid,HGNC,PhylomeDB,OrthoDB,EggNOG,Ensembl,OrthoMCL,Panther
39	ENSG00000120437	HGNC:94	acetyl-CoA acetyltransferase 2	ACAT2	6q25.3	HUMAN|HGNC=94|UniProtKB=Q9BWD1,103699at9347,HGNC:94,Phy0008HQ8_HUMAN,HUMAN87239,55855,ENSP00000356015,OG6_100472,ENSG00000120437	110460	ENSMUSG00000023832	MGI:87871	acetyl-Coenzyme A acetyltransferase 2	Acat2	17	MOUSE|MGI=MGI=87871|UniProtKB=Q8CAY6,103699at9347,MGI:87871,Phy0009Z5E_MOUSE,MOUSE21372,55855,ENSMUSP00000007005,OG6_100472,ENSMUSG00000023832	Panther,OrthoDB,HGNC,PhylomeDB,OMA,HomoloGene,Treefam,OrthoMCL,Ensembl
64746	ENSG00000182827	HGNC:15453	acyl-CoA binding domain containing 3	ACBD3	1q42.12	HGNC:15453,133584at9347,ENOG503596S,ENSG00000182827,64746,HUMAN|HGNC=15453|UniProtKB=Q9H3P7,Phy0007ZL6_HUMAN,ENSP00000355777,Q9H3P7,11227,HUMAN54956,OG6_105136	170760	ENSMUSG00000026499	MGI:2181074	acyl-Coenzyme A binding domain containing 3	Acbd3	1	MGI:2181074,133584at9347,ENOG503596S,ENSMUSG00000026499,170760,MOUSE|MGI=MGI=2181074|UniProtKB=Q8BMP6,Phy001RQCG_MOUSE,ENSMUSP00000027780,Q8BMP6,11227,MOUSE27778,OG6_105136	HGNC,OrthoDB,EggNOG,Ensembl,NCBI,Panther,PhylomeDB,Treefam,Inparanoid,HomoloGene,OMA,OrthoMCL
79777	ENSG00000181513	HGNC:23337	acyl-CoA binding domain containing 4	ACBD4	17q21.31	ENSG00000181513,32596,ENSP00000405969,Q8NC06,HUMAN|HGNC=23337|UniProtKB=Q8NC06,HGNC:23337	67131	ENSMUSG00000056938	MGI:1914381	acyl-Coenzyme A binding domain containing 4	Acbd4	11	ENSMUSG00000056938,32596,ENSMUSP00000024492,E9Q289,MOUSE|MGI=MGI=1914381|UniProtKB=E9Q289,MGI:1914381	Ensembl,HomoloGene,Treefam,Inparanoid,Panther,HGNC
91452	ENSG00000107897	HGNC:23338	acyl-CoA binding domain containing 5	ACBD5	10p12.1	HUMAN|HGNC=23338|UniProtKB=Q5T8D3,ENSP00000379568,12541,Q5T8D3,91452,OG6_103494,77294at9347,HUMAN00645,ENSG00000107897,ENOG5035C3D,HGNC:23338,Phy001R4GM_HUMAN	74159	ENSMUSG00000026781	MGI:1921409	acyl-Coenzyme A binding domain containing 5	Acbd5	2	MOUSE|MGI=MGI=1921409|UniProtKB=Q5XG73,ENSMUSP00000110172,12541,Q5XG73,74159,OG6_103494,77294at9347,MOUSE33321,ENSMUSG00000026781,ENOG5035C3D,MGI:1921409,Phy000A4RL_MOUSE	Panther,Treefam,HomoloGene,Inparanoid,NCBI,OrthoMCL,OrthoDB,OMA,Ensembl,EggNOG,HGNC,PhylomeDB
84320	ENSG00000230124	HGNC:23339	acyl-CoA binding domain containing 6	ACBD6	1q25.2-q25.3	HGNC:23339,84320,HUMAN|HGNC=23339|UniProtKB=Q9BR61,12465	72482	ENSMUSG00000033701	MGI:1919732	acyl-Coenzyme A binding domain containing 6	Acbd6	1	MGI:1919732,72482,MOUSE|MGI=MGI=1919732|UniProtKB=Q9D061,12465	HGNC,NCBI,Panther,HomoloGene
414149	ENSG00000176244	HGNC:17715	acyl-CoA binding domain containing 7	ACBD7	10p13	HUMAN00390,OG6_101568,Q8N6N7,82242,ENSP00000367453,HUMAN|HGNC=17715|UniProtKB=Q8N6N7,HGNC:17715,ENOG5035QWI,ENSG00000176244,414149,198614at9347	78245	ENSMUSG00000026644	MGI:1925495	acyl-Coenzyme A binding domain containing 7	Acbd7	2	MOUSE31142,OG6_101568,Q9D258,82242,ENSMUSP00000110741,MOUSE|MGI=MGI=1925495|UniProtKB=Q9D258,MGI:1925495,ENOG5035QWI,ENSMUSG00000026644,78245,198614at9347	OMA,OrthoMCL,Inparanoid,HomoloGene,Treefam,Panther,HGNC,EggNOG,Ensembl,NCBI,OrthoDB
84680	ENSG00000110455	HGNC:23989	1-aminocyclopropane-1-carboxylate synthase homolog (inactive)	ACCS	11p11.2	84680,OG6_103084,77318at9347,ENSP00000263776,75335,Q96QU6,ENSG00000110455,ENOG5035P1Q,HUMAN05527,HGNC:23989,HUMAN|HGNC=23989|UniProtKB=Q96QU6,Phy000819N_HUMAN	329470	ENSMUSG00000040272	MGI:1919717	1-aminocyclopropane-1-carboxylate synthase (non-functional)	Accs	2	329470,OG6_103084,77318at9347,ENSMUSP00000036268,75335,A2AIG8,ENSMUSG00000040272,ENOG5035P1Q,MOUSE33644,MGI:1919717,MOUSE|MGI=MGI=1919717|UniProtKB=A2AIG8,Phy001RZ8R_MOUSE	NCBI,OrthoMCL,OrthoDB,Treefam,HomoloGene,Inparanoid,Ensembl,EggNOG,OMA,HGNC,Panther,PhylomeDB
84680	ENSG00000110455	HGNC:23989	1-aminocyclopropane-1-carboxylate synthase homolog (inactive)	ACCS	11p11.2	77318at9347	381411	ENSMUSG00000075023	MGI:3584519	1-aminocyclopropane-1-carboxylate synthase (non-functional)-like	Accsl	2	77318at9347	OrthoDB
390110	ENSG00000205126	HGNC:34391	1-aminocyclopropane-1-carboxylate synthase homolog (inactive) like	ACCSL	11p11.2	77318at9347,HGNC:34391,Phy0024ARM_HUMAN,HUMAN|HGNC=34391|UniProtKB=Q4AC99,ENOG5035JAZ,ENSG00000205126,ENSP00000368109,Q4AC99,86007,HUMAN05524,OG6_103084	381411	ENSMUSG00000075023	MGI:3584519	1-aminocyclopropane-1-carboxylate synthase (non-functional)-like	Accsl	2	77318at9347,MGI:3584519,Phy001S5R5_MOUSE,MOUSE|MGI=MGI=3584519|UniProtKB=Q3UX83,ENOG5035JAZ,ENSMUSG00000075023,ENSMUSP00000097281,Q3UX83,86007,MOUSE33653,OG6_103084	OrthoDB,HGNC,PhylomeDB,Panther,EggNOG,Ensembl,Treefam,Inparanoid,HomoloGene,OMA,OrthoMCL
390110	ENSG00000205126	HGNC:34391	1-aminocyclopropane-1-carboxylate synthase homolog (inactive) like	ACCSL	11p11.2	77318at9347	329470	ENSMUSG00000040272	MGI:1919717	1-aminocyclopropane-1-carboxylate synthase (non-functional)	Accs	2	77318at9347	OrthoDB
65057	ENSG00000102977	HGNC:25070	ACD shelterin complex subunit and telomerase recruitment factor	ACD	16q22.1	ENOG5035IR5,ENSG00000102977,Q96AP0,23391,HUMAN|HGNC=25070|UniProtKB=Q96AP0,Phy0024A3T_HUMAN,HGNC:25070,119150at9347,OG6_120401,65057,HUMAN29112	497652	ENSMUSG00000038000	MGI:87873	adrenocortical dysplasia	Acd	8	ENOG5035IR5,ENSMUSG00000038000,Q5EE38,23391,MOUSE|MGI=MGI=87873|UniProtKB=Q5EE38,Phy0009P9K_MOUSE,MGI:87873,119150at9347,OG6_120401,497652,MOUSE57564	EggNOG,Ensembl,Inparanoid,HomoloGene,Panther,PhylomeDB,HGNC,OrthoDB,OrthoMCL,NCBI,OMA
1636	ENSG00000159640	HGNC:2707	angiotensin I converting enzyme	ACE	17q23.3	ENOG5035A1S,ENSG00000159640,P12821,ENSP00000290866,37351,HUMAN|HGNC=2707|UniProtKB=P12821,Phy00087MM_HUMAN,HGNC:2707,13492at9347,1636,OG6_101615,HUMAN35514	11421	ENSMUSG00000020681	MGI:87874	angiotensin I converting enzyme (peptidyl-dipeptidase A) 1	Ace	11	ENOG5035A1S,ENSMUSG00000020681,P09470,ENSMUSP00000001963,37351,MOUSE|MGI=MGI=87874|UniProtKB=P09470,Phy000A2UA_MOUSE,MGI:87874,13492at9347,11421,OG6_101615,MOUSE05963	EggNOG,Ensembl,Inparanoid,Treefam,HomoloGene,Panther,PhylomeDB,HGNC,OrthoDB,NCBI,OrthoMCL,OMA
1636	ENSG00000159640	HGNC:2707	angiotensin I converting enzyme	ACE	17q23.3	OG6_101615	217246	ENSMUSG00000101605	MGI:3644400	angiotensin I converting enzyme (peptidyl-dipeptidase A) 3	Ace3	11	OG6_101615	OrthoMCL
59272	ENSG00000130234	HGNC:13557	angiotensin converting enzyme 2	ACE2	Xp22.2	ENSG00000130234,ENOG5035D6N,HUMAN|HGNC=13557|UniProtKB=Q9BYF1,59272,37160at9347,OG6_101615,HGNC:13557,Phy0008L07_HUMAN,HUMAN99860,ENSP00000252519,Q9BYF1,41448	70008	ENSMUSG00000015405	MGI:1917258	angiotensin I converting enzyme (peptidyl-dipeptidase A) 2	Ace2	X	ENSMUSG00000015405,ENOG5035D6N,MOUSE|MGI=MGI=1917258|UniProtKB=Q8R0I0,70008,37160at9347,OG6_101615,MGI:1917258,Phy001ROUY_MOUSE,MOUSE66145,ENSMUSP00000107890,Q8R0I0,41448	Ensembl,EggNOG,Panther,NCBI,OrthoDB,OrthoMCL,HGNC,PhylomeDB,OMA,Treefam,Inparanoid,HomoloGene
100129123	ENSG00000224353	HGNC:44365	angiotensin I converting enzyme 3, pseudogene	ACE3P	17q23.3	HGNC:44365	217246	ENSMUSG00000101605	MGI:3644400	angiotensin I converting enzyme (peptidyl-dipeptidase A) 3	Ace3	11	MGI:3644400	HGNC
125981	ENSG00000167769	HGNC:18356	alkaline ceramidase 1	ACER1	19p13.3	ENOG5035GSF,ENSG00000167769,15853,ENSP00000301452,Q8TDN7,HUMAN|HGNC=18356|UniProtKB=Q8TDN7,Phy00088KP_HUMAN,HGNC:18356,158939at9347,125981,OG6_119032,HUMAN40102	171168	ENSMUSG00000045019	MGI:2181962	alkaline ceramidase 1	Acer1	17	ENOG5035GSF,ENSMUSG00000045019,15853,ENSMUSP00000062037,Q8R4X1,MOUSE|MGI=MGI=2181962|UniProtKB=Q8R4X1,Phy000A03A_MOUSE,MGI:2181962,158939at9347,171168,OG6_119032,MOUSE20309	EggNOG,Ensembl,HomoloGene,Treefam,Inparanoid,Panther,PhylomeDB,HGNC,OrthoDB,NCBI,OrthoMCL,OMA
125981	ENSG00000167769	HGNC:18356	alkaline ceramidase 1	ACER1	19p13.3	158939at9347	230379	ENSMUSG00000038007	MGI:1920932	alkaline ceramidase 2	Acer2	4	158939at9347	OrthoDB
340485	ENSG00000177076	HGNC:23675	alkaline ceramidase 2	ACER2	9p22.1	HUMAN|HGNC=23675|UniProtKB=Q5QJU3,340485,HGNC:23675,158939at9347,Phy0008JYV_HUMAN,ENOG5035G4V,ENSG00000177076,14986,Q5QJU3,ENSP00000342609,HUMAN96553,OG6_108491	230379	ENSMUSG00000038007	MGI:1920932	alkaline ceramidase 2	Acer2	4	MOUSE|MGI=MGI=1920932|UniProtKB=Q8VD53,230379,MGI:1920932,158939at9347,Phy000A3OE_MOUSE,ENOG5035G4V,ENSMUSG00000038007,14986,Q8VD53,ENSMUSP00000040048,MOUSE40955,OG6_108491	Panther,NCBI,HGNC,OrthoDB,PhylomeDB,EggNOG,Ensembl,HomoloGene,Inparanoid,Treefam,OMA,OrthoMCL
340485	ENSG00000177076	HGNC:23675	alkaline ceramidase 2	ACER2	9p22.1	158939at9347	171168	ENSMUSG00000045019	MGI:2181962	alkaline ceramidase 1	Acer1	17	158939at9347	OrthoDB
55331	ENSG00000078124	HGNC:16066	alkaline ceramidase 3	ACER3	11q13.5	ENSP00000434480,5410,Q9NUN7,OG6_104603,55331,ENOG5035BNA,ENSG00000078124,HUMAN08349,Phy00081VU_HUMAN,HUMAN|HGNC=16066|UniProtKB=Q9NUN7,HGNC:16066,149034at9347	66190	ENSMUSG00000030760	MGI:1913440	alkaline ceramidase 3	Acer3	7	ENSMUSP00000033020,5410,Q9D099,OG6_104603,66190,ENOG5035BNA,ENSMUSG00000030760,MOUSE54755,Phy0009KED_MOUSE,MOUSE|MGI=MGI=1913440|UniProtKB=Q9D099,MGI:1913440,149034at9347	Treefam,HomoloGene,Inparanoid,OrthoMCL,NCBI,EggNOG,Ensembl,OMA,PhylomeDB,Panther,HGNC,OrthoDB
43	ENSG00000087085	HGNC:108	acetylcholinesterase (Cartwright blood group)	ACHE	7q22.1	543,ENSP00000303211,HUMAN90420,ENOG5035MKW,ENSG00000087085,43,60410at9347,OG6_100080,P22303,HGNC:108,Phy0008IKP_HUMAN	11423	ENSMUSG00000023328	MGI:87876	acetylcholinesterase	Ache	5	543,ENSMUSP00000024099,MOUSE47297,ENOG5035MKW,ENSMUSG00000023328,11423,60410at9347,OG6_100080,P21836,MGI:87876,Phy0009MIF_MOUSE	HomoloGene,Treefam,OMA,EggNOG,Ensembl,NCBI,OrthoDB,OrthoMCL,Inparanoid,HGNC,PhylomeDB
43	ENSG00000087085	HGNC:108	acetylcholinesterase (Cartwright blood group)	ACHE	7q22.1	OG6_100080	12038	ENSMUSG00000027792	MGI:894278	butyrylcholinesterase	Bche	3	OG6_100080	OrthoMCL
22985	ENSG00000100813	HGNC:17066	apoptotic chromatin condensation inducer 1	ACIN1	14q11.2	ENOG5035DRF,ENSG00000100813,Q9UKV3,22853,ENSP00000262710,HUMAN|HGNC=17066|UniProtKB=Q9UKV3,HGNC:17066,42477at9347,22985,OG6_109245,HUMAN18397	56215	ENSMUSG00000022185	MGI:1891824	apoptotic chromatin condensation inducer 1	Acin1	14	ENOG5035DRF,ENSMUSG00000022185,Q9JIX8,22853,ENSMUSP00000022793,MOUSE|MGI=MGI=1891824|UniProtKB=Q9JIX8,MGI:1891824,42477at9347,56215,OG6_109245,MOUSE14237	EggNOG,Ensembl,Inparanoid,HomoloGene,Treefam,Panther,HGNC,OrthoDB,NCBI,OrthoMCL,OMA
2532	ENSG00000213088	HGNC:4035	atypical chemokine receptor 1 (Duffy blood group)	ACKR1	1q23.2	48067,Q16570,ENSP00000357103,2532,HGNC:4035,154569at9347,Phy0007Z0Q_HUMAN,HUMAN|HGNC=4035|UniProtKB=Q16570,OG6_131370,HUMAN52945,ENSG00000213088,ENOG5035M71	13349	ENSMUSG00000037872	MGI:1097689	atypical chemokine receptor 1 (Duffy blood group)	Ackr1	1	48067,Q9QUI6,ENSMUSP00000045134,13349,MGI:1097689,154569at9347,Phy001RPZ2_MOUSE,MOUSE|MGI=MGI=1097689|UniProtKB=Q9QUI6,OG6_131370,MOUSE30632,ENSMUSG00000037872,ENOG5035M71	HomoloGene,Inparanoid,Treefam,NCBI,HGNC,OrthoDB,PhylomeDB,Panther,OrthoMCL,OMA,Ensembl,EggNOG
1238	ENSG00000144648	HGNC:1565	atypical chemokine receptor 2	ACKR2	3p22.1	ENOG5035I1J,ENSG00000144648,HUMAN|HGNC=1565|UniProtKB=O00590,ENSP00000396150,O00590,992,HGNC:1565,140358at9347,1238,OG6_123720,HUMAN69474	59289	ENSMUSG00000044534	MGI:1891697	atypical chemokine receptor 2	Ackr2	9	ENOG5035I1J,ENSMUSG00000044534,MOUSE|MGI=MGI=1891697|UniProtKB=O08707,ENSMUSP00000050119,O08707,992,MGI:1891697,140358at9347,59289,OG6_123720,MOUSE64214	EggNOG,Ensembl,Panther,Treefam,Inparanoid,HomoloGene,HGNC,OrthoDB,NCBI,OrthoMCL,OMA
57007	ENSG00000144476	HGNC:23692	atypical chemokine receptor 3	ACKR3	2q37.3	HUMAN67703,P25106,22419,ENSP00000272928,57007,OG6_117604,ENOG5035BV6,ENSG00000144476,117909at9347,HGNC:23692,Phy0008BK8_HUMAN,HUMAN|HGNC=23692|UniProtKB=P25106	12778	ENSMUSG00000044337	MGI:109562	atypical chemokine receptor 3	Ackr3	1	MOUSE29101,P56485,22419,ENSMUSP00000069114,12778,OG6_117604,ENOG5035BV6,ENSMUSG00000044337,117909at9347,MGI:109562,Phy0009NGQ_MOUSE,MOUSE|MGI=MGI=109562|UniProtKB=P56485	OMA,Inparanoid,HomoloGene,Treefam,NCBI,OrthoMCL,EggNOG,Ensembl,OrthoDB,HGNC,PhylomeDB,Panther
51554	ENSG00000129048	HGNC:1611	atypical chemokine receptor 4	ACKR4	3q22.1	HGNC:1611,127905at9347,Phy0008E7G_HUMAN,Q9NPB9,49474,OG6_116315,51554,ENSP00000249887,HUMAN|HGNC=1611|UniProtKB=Q9NPB9,HUMAN72332,ENOG5035FHZ,ENSG00000129048	252837	ENSMUSG00000079355	MGI:2181676	atypical chemokine receptor 4	Ackr4	9	MGI:2181676,127905at9347,Phy0009WPH_MOUSE,Q924I3,49474,OG6_116315,252837,ENSMUSP00000075507,MOUSE|MGI=MGI=2181676|UniProtKB=Q924I3,MOUSE63231,ENOG5035FHZ,ENSMUSG00000079355	HGNC,OrthoDB,PhylomeDB,Inparanoid,HomoloGene,OrthoMCL,NCBI,Treefam,Panther,OMA,EggNOG,Ensembl
47	ENSG00000131473	HGNC:115	ATP citrate lyase	ACLY	17q21.2	ENOG5035JKW,ENSG00000131473,P53396,854,ENSP00000253792,HUMAN|HGNC=115|UniProtKB=P53396,HGNC:115,16466at9347,47,OG6_101446,HUMAN33700	104112	ENSMUSG00000020917	MGI:103251	ATP citrate lyase	Acly	11	ENOG5035JKW,ENSMUSG00000020917,Q91V92,854,ENSMUSP00000103012,MOUSE|MGI=MGI=103251|UniProtKB=Q91V92,MGI:103251,16466at9347,104112,OG6_101446,MOUSE03889	EggNOG,Ensembl,Inparanoid,HomoloGene,Treefam,Panther,HGNC,OrthoDB,NCBI,OrthoMCL,OMA
130013	ENSG00000153086	HGNC:19288	aminocarboxymuconate semialdehyde decarboxylase	ACMSD	2q21.3	Phy0008AXF_HUMAN,109725at9347,HGNC:19288,Q8TDX5,44520,ENSP00000348459,HUMAN64800,OG6_104489,ENSG00000153086,ENOG5035BQY,130013,HUMAN|HGNC=19288|UniProtKB=Q8TDX5	266645	ENSMUSG00000026348	MGI:2386323	amino carboxymuconate semialdehyde decarboxylase	Acmsd	1	Phy001ROVE_MOUSE,109725at9347,MGI:2386323,Q8R519,44520,ENSMUSP00000048482,MOUSE28162,OG6_104489,ENSMUSG00000026348,ENOG5035BQY,266645,MOUSE|MGI=MGI=2386323|UniProtKB=Q8R519	PhylomeDB,OrthoDB,HGNC,Inparanoid,HomoloGene,Treefam,OMA,OrthoMCL,Ensembl,EggNOG,NCBI,Panther
48	ENSG00000122729	HGNC:117	aconitase 1	ACO1	9p21.1	OG6_101028,48,28112at9347,HUMAN96662,HUMAN|HGNC=117|UniProtKB=P21399,P21399,ENSP00000309477,1657,ENOG5035M1U,ENSG00000122729,HGNC:117	11428	ENSMUSG00000028405	MGI:87879	aconitase 1	Aco1	4	OG6_101028,11428,28112at9347,MOUSE42551,MOUSE|MGI=MGI=87879|UniProtKB=P28271,P28271,ENSMUSP00000100038,1657,ENOG5035M1U,ENSMUSG00000028405,MGI:87879	OrthoMCL,NCBI,OrthoDB,OMA,Panther,Inparanoid,Treefam,HomoloGene,EggNOG,Ensembl,HGNC
48	ENSG00000122729	HGNC:117	aconitase 1	ACO1	9p21.1	OG6_101028	64602	ENSMUSG00000032293	MGI:1928268	iron responsive element binding protein 2	Ireb2	9	OG6_101028	OrthoMCL
50	ENSG00000100412	HGNC:118	aconitase 2	ACO2	22q13.2	ENOG5035BSA,ENSG00000100412,Q99798,856,ENSP00000216254,HUMAN|HGNC=118|UniProtKB=Q99798,Phy0008D69_HUMAN,HGNC:118,33862at9347,50,OG6_101426,HUMAN60797	11429	ENSMUSG00000022477	MGI:87880	aconitase 2, mitochondrial	Aco2	15	ENOG5035BSA,ENSMUSG00000022477,Q99KI0,856,ENSMUSP00000023116,MOUSE|MGI=MGI=87880|UniProtKB=Q99KI0,Phy0009Q4N_MOUSE,MGI:87880,33862at9347,11429,OG6_101426,MOUSE17217	EggNOG,Ensembl,Inparanoid,HomoloGene,Treefam,Panther,PhylomeDB,HGNC,OrthoDB,NCBI,OrthoMCL,OMA
730249	ENSG00000102794	HGNC:33904	aconitate decarboxylase 1	ACOD1	13q22.3	ENOG5035GQD,ENSG00000102794,ENSP00000366682,A6NK06,35405,HUMAN|HGNC=33904|UniProtKB=A6NK06,Phy0024CWQ_HUMAN,HGNC:33904,98119at9347,OG6_106279,730249,HUMAN17311	16365	ENSMUSG00000022126	MGI:103206	aconitate decarboxylase 1	Acod1	14	ENOG5035GQD,ENSMUSG00000022126,ENSMUSP00000022722,P54987,35405,MOUSE|MGI=MGI=103206|UniProtKB=P54987,Phy001RQT8_MOUSE,MGI:103206,98119at9347,OG6_106279,16365,MOUSE12470	EggNOG,Ensembl,Treefam,Inparanoid,HomoloGene,Panther,PhylomeDB,HGNC,OrthoDB,OrthoMCL,NCBI,OMA
641371	ENSG00000184227	HGNC:33128	acyl-CoA thioesterase 1	ACOT1	14q24.3	ENOG5035KTQ,ENSG00000184227,ENSP00000311224,Q86TX2,HUMAN|HGNC=33128|UniProtKB=Q86TX2,Phy00084GJ_HUMAN,HGNC:33128,OG6_103763	26897	ENSMUSG00000072949	MGI:1349396	acyl-CoA thioesterase 1	Acot1	12	ENOG5035KTQ,ENSMUSG00000072949,ENSMUSP00000126448,O55137,MOUSE|MGI=MGI=1349396|UniProtKB=O55137,Phy001ROVH_MOUSE,MGI:1349396,OG6_103763	EggNOG,Ensembl,Treefam,Inparanoid,Panther,PhylomeDB,HGNC,OrthoMCL
641371	ENSG00000184227	HGNC:33128	acyl-CoA thioesterase 1	ACOT1	14q24.3	ENSG00000184227,ENSP00000311224,134585,HUMAN|HGNC=33128|UniProtKB=Q86TX2,Phy00084GJ_HUMAN,OG6_103763,HUMAN20182	171281	ENSMUSG00000021228	MGI:2159619	acyl-CoA thioesterase 3	Acot3	12	ENSMUSG00000021228,ENSMUSP00000021653,134585,MOUSE|MGI=MGI=2159619|UniProtKB=Q9QYR7,Phy000A0VY_MOUSE,OG6_103763,MOUSE09541	Ensembl,Treefam,HomoloGene,Panther,PhylomeDB,OrthoMCL,OMA
641371	ENSG00000184227	HGNC:33128	acyl-CoA thioesterase 1	ACOT1	14q24.3	ENSG00000184227,ENSP00000311224,HUMAN|HGNC=33128|UniProtKB=Q86TX2,OG6_103763	217698	ENSMUSG00000042540	MGI:2384969	acyl-CoA thioesterase 5	Acot5	12	ENSMUSG00000042540,ENSMUSP00000042019,MOUSE|MGI=MGI=2384969|UniProtKB=Q6Q2Z6,OG6_103763	Ensembl,Treefam,Panther,OrthoMCL
641371	ENSG00000184227	HGNC:33128	acyl-CoA thioesterase 1	ACOT1	14q24.3	ENSG00000184227,ENSP00000311224,HUMAN|HGNC=33128|UniProtKB=Q86TX2,OG6_103763	171210	ENSMUSG00000021226	MGI:2159605	acyl-CoA thioesterase 2	Acot2	12	ENSMUSG00000021226,ENSMUSP00000021649,MOUSE|MGI=MGI=2159605|UniProtKB=Q9QYR9,OG6_103763	Ensembl,Treefam,Panther,OrthoMCL
26027	ENSG00000162390	HGNC:18156	acyl-CoA thioesterase 11	ACOT11	1p32.3	HGNC:18156,HUMAN50044,OG6_101331,ENOG5035KXS,ENSG00000162390,ENSP00000360366,Q8WXI4,26027,HUMAN|HGNC=18156|UniProtKB=Q8WXI4,Phy0007Y6F_HUMAN,11977	329910	ENSMUSG00000034853	MGI:1913736	acyl-CoA thioesterase 11	Acot11	4	MGI:1913736,MOUSE39606,OG6_101331,ENOG5035KXS,ENSMUSG00000034853,ENSMUSP00000099823,Q8VHQ9,329910,MOUSE|MGI=MGI=1913736|UniProtKB=Q8VHQ9,Phy000A3SS_MOUSE,11977	HGNC,OMA,OrthoMCL,EggNOG,Ensembl,Treefam,Inparanoid,NCBI,Panther,PhylomeDB,HomoloGene
134526	ENSG00000172497	HGNC:24436	acyl-CoA thioesterase 12	ACOT12	5q14.1	56289at9347,134526,HGNC:24436,Phy0008FVS_HUMAN,12540,ENSP00000303246,Q8WYK0,OG6_119551,HUMAN79889,HUMAN|HGNC=24436|UniProtKB=Q8WYK0,ENOG5035ASR,ENSG00000172497	74156	ENSMUSG00000021620	MGI:1921406	acyl-CoA thioesterase 12	Acot12	13	56289at9347,74156,MGI:1921406,Phy0009UN6_MOUSE,12540,ENSMUSP00000022120,Q9DBK0,OG6_119551,MOUSE11681,MOUSE|MGI=MGI=1921406|UniProtKB=Q9DBK0,ENOG5035ASR,ENSMUSG00000021620	OrthoDB,NCBI,HGNC,PhylomeDB,HomoloGene,Treefam,Inparanoid,OrthoMCL,OMA,Panther,EggNOG,Ensembl
134526	ENSG00000172497	HGNC:24436	acyl-CoA thioesterase 12	ACOT12	5q14.1	56289at9347	329910	ENSMUSG00000034853	MGI:1913736	acyl-CoA thioesterase 11	Acot11	4	56289at9347	OrthoDB
55856	ENSG00000112304	HGNC:20999	acyl-CoA thioesterase 13	ACOT13	6p22.3	Phy0008GNT_HUMAN,HGNC:20999,193769at9347,HUMAN83317,ENSG00000112304,ENOG5035PQ2,Q9NPJ3,41273,ENSP00000230048,OG6_101688,55856,HUMAN|HGNC=20999|UniProtKB=Q9NPJ3	66834	ENSMUSG00000006717	MGI:1914084	acyl-CoA thioesterase 13	Acot13	13	Phy0009U2W_MOUSE,MGI:1914084,193769at9347,MOUSE10663,ENSMUSG00000006717,ENOG5035PQ2,Q9CQR4,41273,ENSMUSP00000006900,OG6_101688,66834,MOUSE|MGI=MGI=1914084|UniProtKB=Q9CQR4	PhylomeDB,HGNC,OrthoDB,OMA,Ensembl,EggNOG,Inparanoid,HomoloGene,Treefam,OrthoMCL,NCBI,Panther
10965	ENSG00000119673	HGNC:18431	acyl-CoA thioesterase 2	ACOT2	14q24.3	ENSG00000119673,ENSP00000238651,25661,HUMAN|HGNC=18431|UniProtKB=P49753,HGNC:18431,111766at9347,OG6_103763	171210	ENSMUSG00000021226	MGI:2159605	acyl-CoA thioesterase 2	Acot2	12	ENSMUSG00000021226,ENSMUSP00000021649,25661,MOUSE|MGI=MGI=2159605|UniProtKB=Q9QYR9,MGI:2159605,111766at9347,OG6_103763	Ensembl,Treefam,HomoloGene,Panther,HGNC,OrthoDB,OrthoMCL
10965	ENSG00000119673	HGNC:18431	acyl-CoA thioesterase 2	ACOT2	14q24.3	ENSG00000119673,ENSP00000238651,HUMAN|HGNC=18431|UniProtKB=P49753,Phy00084GK_HUMAN,111766at9347,OG6_103763,HUMAN20187	171281	ENSMUSG00000021228	MGI:2159619	acyl-CoA thioesterase 3	Acot3	12	ENSMUSG00000021228,ENSMUSP00000021653,MOUSE|MGI=MGI=2159619|UniProtKB=Q9QYR7,Phy000A0VY_MOUSE,111766at9347,OG6_103763,MOUSE09541	Ensembl,Treefam,Panther,PhylomeDB,OrthoDB,OrthoMCL,OMA
10965	ENSG00000119673	HGNC:18431	acyl-CoA thioesterase 2	ACOT2	14q24.3	ENSG00000119673,ENSP00000238651,HUMAN|HGNC=18431|UniProtKB=P49753,Phy00084GK_HUMAN,111766at9347,OG6_103763	26897	ENSMUSG00000072949	MGI:1349396	acyl-CoA thioesterase 1	Acot1	12	ENSMUSG00000072949,ENSMUSP00000126448,MOUSE|MGI=MGI=1349396|UniProtKB=O55137,Phy001ROVH_MOUSE,111766at9347,OG6_103763	Ensembl,Treefam,Panther,PhylomeDB,OrthoDB,OrthoMCL
10965	ENSG00000119673	HGNC:18431	acyl-CoA thioesterase 2	ACOT2	14q24.3	ENSG00000119673,ENSP00000238651,HUMAN|HGNC=18431|UniProtKB=P49753,111766at9347,OG6_103763	217698	ENSMUSG00000042540	MGI:2384969	acyl-CoA thioesterase 5	Acot5	12	ENSMUSG00000042540,ENSMUSP00000042019,MOUSE|MGI=MGI=2384969|UniProtKB=Q6Q2Z6,111766at9347,OG6_103763	Ensembl,Treefam,Panther,OrthoDB,OrthoMCL
10965	ENSG00000119673	HGNC:18431	acyl-CoA thioesterase 2	ACOT2	14q24.3	111766at9347	217700	ENSMUSG00000043487	MGI:1921287	acyl-CoA thioesterase 6	Acot6	12	111766at9347	OrthoDB
10965	ENSG00000119673	HGNC:18431	acyl-CoA thioesterase 2	ACOT2	14q24.3	111766at9347	171282	ENSMUSG00000052392	MGI:2159621	acyl-CoA thioesterase 4	Acot4	12	111766at9347	OrthoDB
122970	ENSG00000177465	HGNC:19748	acyl-CoA thioesterase 4	ACOT4	14q24.3	ENOG5035G77,ENSG00000177465,44237,ENSP00000323071,Q8N9L9,HUMAN|HGNC=19748|UniProtKB=Q8N9L9,Phy00084GL_HUMAN,HGNC:19748,111766at9347,OG6_130856,HUMAN20188	171282	ENSMUSG00000052392	MGI:2159621	acyl-CoA thioesterase 4	Acot4	12	ENOG5035G77,ENSMUSG00000052392,44237,ENSMUSP00000021652,Q8BWN8,MOUSE|MGI=MGI=2159621|UniProtKB=Q8BWN8,Phy000A0VX_MOUSE,MGI:2159621,111766at9347,OG6_130856,MOUSE09522	EggNOG,Ensembl,HomoloGene,Treefam,Inparanoid,Panther,PhylomeDB,HGNC,OrthoDB,OrthoMCL,OMA
122970	ENSG00000177465	HGNC:19748	acyl-CoA thioesterase 4	ACOT4	14q24.3	111766at9347	26897	ENSMUSG00000072949	MGI:1349396	acyl-CoA thioesterase 1	Acot1	12	111766at9347	OrthoDB
122970	ENSG00000177465	HGNC:19748	acyl-CoA thioesterase 4	ACOT4	14q24.3	111766at9347	217700	ENSMUSG00000043487	MGI:1921287	acyl-CoA thioesterase 6	Acot6	12	111766at9347	OrthoDB
122970	ENSG00000177465	HGNC:19748	acyl-CoA thioesterase 4	ACOT4	14q24.3	111766at9347	171210	ENSMUSG00000021226	MGI:2159605	acyl-CoA thioesterase 2	Acot2	12	111766at9347	OrthoDB
122970	ENSG00000177465	HGNC:19748	acyl-CoA thioesterase 4	ACOT4	14q24.3	111766at9347	171281	ENSMUSG00000021228	MGI:2159619	acyl-CoA thioesterase 3	Acot3	12	111766at9347	OrthoDB
122970	ENSG00000177465	HGNC:19748	acyl-CoA thioesterase 4	ACOT4	14q24.3	111766at9347	217698	ENSMUSG00000042540	MGI:2384969	acyl-CoA thioesterase 5	Acot5	12	111766at9347	OrthoDB
641372	ENSG00000205669	HGNC:33159	acyl-CoA thioesterase 6	ACOT6	14q24.3	ENSG00000205669,ENSP00000370531,HUMAN|HGNC=33159|UniProtKB=Q3I5F7,Phy001RLJ2_HUMAN,HGNC:33159,111766at9347,641372,HUMAN20190	217700	ENSMUSG00000043487	MGI:1921287	acyl-CoA thioesterase 6	Acot6	12	ENSMUSG00000043487,ENSMUSP00000056131,MOUSE|MGI=MGI=1921287|UniProtKB=Q32Q92,Phy001RZH1_MOUSE,MGI:1921287,111766at9347,217700,MOUSE09545	Ensembl,Treefam,Panther,PhylomeDB,HGNC,OrthoDB,NCBI,OMA
641372	ENSG00000205669	HGNC:33159	acyl-CoA thioesterase 6	ACOT6	14q24.3	111766at9347	26897	ENSMUSG00000072949	MGI:1349396	acyl-CoA thioesterase 1	Acot1	12	111766at9347	OrthoDB
641372	ENSG00000205669	HGNC:33159	acyl-CoA thioesterase 6	ACOT6	14q24.3	111766at9347	171210	ENSMUSG00000021226	MGI:2159605	acyl-CoA thioesterase 2	Acot2	12	111766at9347	OrthoDB
641372	ENSG00000205669	HGNC:33159	acyl-CoA thioesterase 6	ACOT6	14q24.3	111766at9347	171281	ENSMUSG00000021228	MGI:2159619	acyl-CoA thioesterase 3	Acot3	12	111766at9347	OrthoDB
641372	ENSG00000205669	HGNC:33159	acyl-CoA thioesterase 6	ACOT6	14q24.3	111766at9347	171282	ENSMUSG00000052392	MGI:2159621	acyl-CoA thioesterase 4	Acot4	12	111766at9347	OrthoDB
641372	ENSG00000205669	HGNC:33159	acyl-CoA thioesterase 6	ACOT6	14q24.3	111766at9347	217698	ENSMUSG00000042540	MGI:2384969	acyl-CoA thioesterase 5	Acot5	12	111766at9347	OrthoDB
11332	ENSG00000097021	HGNC:24157	acyl-CoA thioesterase 7	ACOT7	1p36.31	HGNC:24157,118927at9347,HUMAN47169,11332,OG6_101331,Phy0007XEF_HUMAN,HUMAN|HGNC=24157|UniProtKB=O00154,15780,ENSP00000367086,O00154,ENOG5035D8U,ENSG00000097021	70025	ENSMUSG00000028937	MGI:1917275	acyl-CoA thioesterase 7	Acot7	4	MGI:1917275,118927at9347,MOUSE40380,70025,OG6_101331,Phy000A4JF_MOUSE,MOUSE|MGI=MGI=1917275|UniProtKB=Q91V12,15780,ENSMUSP00000074827,Q91V12,ENOG5035D8U,ENSMUSG00000028937	HGNC,OrthoDB,OMA,NCBI,OrthoMCL,PhylomeDB,Panther,HomoloGene,Treefam,Inparanoid,EggNOG,Ensembl
10005	ENSG00000101473	HGNC:15919	acyl-CoA thioesterase 8	ACOT8	20q13.12	ENOG5035E0D,ENSG00000101473,3991,ENSP00000217455,O14734,HUMAN|HGNC=15919|UniProtKB=O14734,Phy0008C5J_HUMAN,HGNC:15919,142230at9347,10005,OG6_104258,HUMAN57291	170789	ENSMUSG00000017307	MGI:2158201	acyl-CoA thioesterase 8	Acot8	2	ENOG5035E0D,ENSMUSG00000017307,3991,ENSMUSP00000099383,P58137,MOUSE|MGI=MGI=2158201|UniProtKB=P58137,Phy000A6B9_MOUSE,MGI:2158201,142230at9347,170789,OG6_104258,MOUSE33893	EggNOG,Ensembl,HomoloGene,Treefam,Inparanoid,Panther,PhylomeDB,HGNC,OrthoDB,NCBI,OrthoMCL,OMA
23597	ENSG00000123130	HGNC:17152	acyl-CoA thioesterase 9	ACOT9	Xp22.11	HUMAN100037,HGNC:17152,Phy0024G45_HUMAN,ENSP00000368605,HUMAN|HGNC=17152|UniProtKB=Q9Y305,23597,OG6_102325,93160at9347,8206,ENSG00000123130	56360	ENSMUSG00000025287	MGI:1928939	acyl-CoA thioesterase 9	Acot9	X	MOUSE65253,MGI:1928939,Phy001ROVK_MOUSE,ENSMUSP00000026324,MOUSE|MGI=MGI=1928939|UniProtKB=Q9R0X4,56360,OG6_102325,93160at9347,8206,ENSMUSG00000025287	OMA,HGNC,PhylomeDB,Treefam,Panther,NCBI,OrthoMCL,OrthoDB,HomoloGene,Ensembl
23597	ENSG00000123130	HGNC:17152	acyl-CoA thioesterase 9	ACOT9	Xp22.11	ENSG00000123130,ENOG5035MKV,8206,ENSP00000368605,Q9Y305,HUMAN100037,Phy0024G45_HUMAN,93160at9347,OG6_102325,HUMAN|HGNC=17152|UniProtKB=Q9Y305	64833	ENSMUSG00000047565	MGI:1928940	acyl-CoA thioesterase 10	Acot10	15	ENSMUSG00000047565,ENOG5035MKV,8206,ENSMUSP00000051333,Q32MW3,MOUSE15593,Phy0009PNN_MOUSE,93160at9347,OG6_102325,MOUSE|MGI=MGI=1928940|UniProtKB=Q32MW3	Ensembl,EggNOG,HomoloGene,Treefam,Inparanoid,OMA,PhylomeDB,OrthoDB,OrthoMCL,Panther
51	ENSG00000161533	HGNC:119	acyl-CoA oxidase 1	ACOX1	17q25.1	ENOG5035EUN,ENSG00000161533,Q15067,ENSP00000293217,38299,HUMAN|HGNC=119|UniProtKB=Q15067,Phy00087SE_HUMAN,HGNC:119,48371at9347,51,OG6_100457,HUMAN36377	11430	ENSMUSG00000020777	MGI:1330812	acyl-Coenzyme A oxidase 1, palmitoyl	Acox1	11	ENOG5035EUN,ENSMUSG00000020777,Q9R0H0,ENSMUSP00000063325,38299,MOUSE|MGI=MGI=1330812|UniProtKB=Q9R0H0,Phy000A2Z7_MOUSE,MGI:1330812,48371at9347,11430,OG6_100457,MOUSE03747	EggNOG,Ensembl,Inparanoid,Treefam,HomoloGene,Panther,PhylomeDB,HGNC,OrthoDB,NCBI,OrthoMCL,OMA
8309	ENSG00000168306	HGNC:120	acyl-CoA oxidase 2	ACOX2	3p14.3	HGNC:120,ENOG50359MV,ENSG00000168306,HUMAN|HGNC=120|UniProtKB=Q99424,74473,8309,62917at9347,Q99424,ENSP00000307697,OG6_100457,HUMAN70765	93732	ENSMUSG00000021751	MGI:1934852	acyl-Coenzyme A oxidase 2, branched chain	Acox2	14	MGI:1934852,ENOG50359MV,ENSMUSG00000021751,MOUSE|MGI=MGI=1934852|UniProtKB=Q9QXD1,74473,93732,62917at9347,Q9QXD1,ENSMUSP00000022271,OG6_100457,MOUSE14838	HGNC,EggNOG,Ensembl,Panther,HomoloGene,NCBI,OrthoDB,Inparanoid,Treefam,OrthoMCL,OMA
8310	ENSG00000087008	HGNC:121	acyl-CoA oxidase 3, pristanoyl	ACOX3	4p16.1	HGNC:121,Phy0008EQM_HUMAN,ENOG5035D4Z,ENSG00000087008,O15254,37792,ENSP00000348775,HUMAN|HGNC=121|UniProtKB=O15254,HUMAN74856,59584at9347,8310,OG6_102969	80911	ENSMUSG00000029098	MGI:1933156	acyl-Coenzyme A oxidase 3, pristanoyl	Acox3	5	MGI:1933156,Phy0009LIW_MOUSE,ENOG5035D4Z,ENSMUSG00000029098,Q9EPL9,37792,ENSMUSP00000063412,MOUSE|MGI=MGI=1933156|UniProtKB=Q9EPL9,MOUSE44484,59584at9347,80911,OG6_102969	HGNC,PhylomeDB,EggNOG,Ensembl,Inparanoid,HomoloGene,Treefam,Panther,OMA,OrthoDB,NCBI,OrthoMCL
55289	ENSG00000153093	HGNC:25621	acyl-CoA oxidase like	ACOXL	2q13	HGNC:25621,Phy0024BJ6_HUMAN,55289,66990at9347,HUMAN|HGNC=25621|UniProtKB=Q9NUZ1,HUMAN64316,OG6_102969,ENSG00000153093,ENOG5035H64,75083,ENSP00000407761,Q9NUZ1	74121	ENSMUSG00000027380	MGI:1921371	acyl-Coenzyme A oxidase-like	Acoxl	2	MGI:1921371,Phy000A5V7_MOUSE,74121,66990at9347,MOUSE|MGI=MGI=1921371|UniProtKB=Q9DBS4,MOUSE33964,OG6_102969,ENSMUSG00000027380,ENOG5035H64,75083,ENSMUSP00000028859,Q9DBS4	HGNC,PhylomeDB,NCBI,OrthoDB,Panther,OMA,OrthoMCL,Ensembl,EggNOG,HomoloGene,Treefam,Inparanoid
52	ENSG00000143727	HGNC:122	acid phosphatase 1	ACP1	2p25.3	ENSG00000143727,HUMAN|HGNC=122|UniProtKB=P24666,Phy0008A07_HUMAN,HGNC:122,178996at9347,P24666,38274,ENSP00000272067,HUMAN61297,52,OG6_101411	11431	ENSMUSG00000044573	MGI:87881	acid phosphatase 1, soluble	Acp1	12	ENSMUSG00000044573,MOUSE|MGI=MGI=87881|UniProtKB=Q9D358,Phy000A0KI_MOUSE,MGI:87881,178996at9347,Q9D358,38274,ENSMUSP00000106509,MOUSE08416,11431,OG6_101411	Ensembl,Panther,PhylomeDB,HGNC,OrthoDB,Inparanoid,HomoloGene,Treefam,OMA,NCBI,OrthoMCL
53	ENSG00000134575	HGNC:123	acid phosphatase 2, lysosomal	ACP2	11p11.2	P11117,1217,ENSG00000134575,ENOG5035ABY,HGNC:123,92468at9347,53,OG6_100295,HUMAN05746,HUMAN|HGNC=123|UniProtKB=P11117,ENSP00000256997,Phy00081AV_HUMAN	11432	ENSMUSG00000002103	MGI:87882	acid phosphatase 2, lysosomal	Acp2	2	P24638,1217,ENSMUSG00000002103,ENOG5035ABY,MGI:87882,92468at9347,11432,OG6_100295,MOUSE32660,MOUSE|MGI=MGI=87882|UniProtKB=P24638,ENSMUSP00000002172,Phy000A5HR_MOUSE	Inparanoid,HomoloGene,Ensembl,EggNOG,HGNC,OrthoDB,NCBI,OrthoMCL,OMA,Panther,Treefam,PhylomeDB
55	ENSG00000014257	HGNC:125	acid phosphatase 3	ACP3	3q22.1	HUMAN|HGNC=125|UniProtKB=P15309,ENSP00000323036,55,OG6_100295,ENSG00000014257,ENOG5035B7J,HGNC:125,Phy0008E78_HUMAN,118261at9347,55552,P15309,HUMAN72319	56318	ENSMUSG00000032561	MGI:1928480	acid phosphatase, prostate	Acpp	9	MOUSE|MGI=MGI=1928480|UniProtKB=Q8CE08,ENSMUSP00000059889,56318,OG6_100295,ENSMUSG00000032561,ENOG5035B7J,MGI:1928480,Phy0009WPL_MOUSE,118261at9347,55552,Q8CE08,MOUSE63294	Panther,Treefam,NCBI,OrthoMCL,Ensembl,EggNOG,HGNC,PhylomeDB,OrthoDB,HomoloGene,Inparanoid,OMA
93650	ENSG00000142513	HGNC:14376	acid phosphatase 4	ACP4	19q13.33	ENOG5035HPQ,ENSG00000142513,57200,ENSP00000270593,HUMAN|HGNC=14376|UniProtKB=Q9BZG2,HGNC:14376,93650,OG6_124152,HUMAN45378	100503991	ENSMUSG00000012777	MGI:3644563	acid phosphatase 4	Acp4	7	ENOG5035HPQ,ENSMUSG00000012777,57200,ENSMUSP00000103578,MOUSE|MGI=MGI=3644563|UniProtKB=D3YTS9,MGI:3644563,100503991,OG6_124152,MOUSE51970	EggNOG,Ensembl,HomoloGene,Treefam,Panther,HGNC,NCBI,OrthoMCL,OMA
54	ENSG00000102575	HGNC:124	acid phosphatase 5, tartrate resistant	ACP5	19p13.2	ENOG5035J0S,ENSG00000102575,P13686,ENSP00000218758,HUMAN|HGNC=124|UniProtKB=P13686,Phy00088QX_HUMAN,HGNC:124,121116at9347,54,OG6_101856,HUMAN40970	11433	ENSMUSG00000001348	MGI:87883	acid phosphatase 5, tartrate resistant	Acp5	9	ENOG5035J0S,ENSMUSG00000001348,Q05117,ENSMUSP00000127128,MOUSE|MGI=MGI=87883|UniProtKB=Q05117,Phy0009VVV_MOUSE,MGI:87883,121116at9347,11433,OG6_101856,MOUSE63445	EggNOG,Ensembl,Inparanoid,Treefam,Panther,PhylomeDB,HGNC,OrthoDB,NCBI,OrthoMCL,OMA
51205	ENSG00000162836	HGNC:29609	acid phosphatase 6, lysophosphatidic	ACP6	1q21.2	100087at9347,HGNC:29609,Phy0007YNU_HUMAN,HUMAN|HGNC=29609|UniProtKB=Q9NPH0,OG6_100295,HUMAN51741,ENOG5035ANT,ENSG00000162836,Q9NPH0,41128,51205	66659	ENSMUSG00000028093	MGI:1931010	acid phosphatase 6, lysophosphatidic	Acp6	3	100087at9347,MGI:1931010,Phy001RRYF_MOUSE,MOUSE|MGI=MGI=1931010|UniProtKB=Q8BP40,OG6_100295,MOUSE37637,ENOG5035ANT,ENSMUSG00000028093,Q8BP40,41128,66659	OrthoDB,HGNC,PhylomeDB,Panther,OrthoMCL,OMA,EggNOG,Ensembl,Inparanoid,HomoloGene,NCBI
390928	ENSG00000183760	HGNC:33781	acid phosphatase 7, tartrate resistant (putative)	ACP7	19q13.2	ENOG5035F91,ENSG00000183760,23924,Q6ZNF0,ENSP00000327557,HUMAN|HGNC=33781|UniProtKB=Q6ZNF0,Phy000898S_HUMAN,HGNC:33781,98429at9347,390928,OG6_100704,HUMAN43340	101744	ENSMUSG00000037469	MGI:2142121	acid phosphatase 7, tartrate resistant	Acp7	7	ENOG5035F91,ENSMUSG00000037469,23924,Q8BX37,ENSMUSP00000045437,MOUSE|MGI=MGI=2142121|UniProtKB=Q8BX37,Phy0009JM7_MOUSE,MGI:2142121,98429at9347,101744,OG6_100704,MOUSE53193	EggNOG,Ensembl,HomoloGene,Inparanoid,Treefam,Panther,PhylomeDB,HGNC,OrthoDB,NCBI,OrthoMCL,OMA
49	ENSG00000100312	HGNC:126	acrosin	ACR	22q13.33	ENOG5035GV5,ENSG00000100312,P10323,855,ENSP00000216139,HUMAN|HGNC=126|UniProtKB=P10323,Phy0008DBM_HUMAN,HGNC:126,131053at9347,49,OG6_107676,HUMAN61270	11434	ENSMUSG00000022622	MGI:87884	acrosin prepropeptide	Acr	15	ENOG5035GV5,ENSMUSG00000022622,P23578,855,ENSMUSP00000023295,MOUSE|MGI=MGI=87884|UniProtKB=P23578,Phy0009Q94_MOUSE,MGI:87884,131053at9347,11434,OG6_107676,MOUSE15737	EggNOG,Ensembl,Inparanoid,HomoloGene,Treefam,Panther,PhylomeDB,HGNC,OrthoDB,NCBI,OrthoMCL,OMA
49	ENSG00000100312	HGNC:126	acrosin	ACR	22q13.33	Phy0008DBM_HUMAN	70835	ENSMUSG00000045027	MGI:1918085	protease, serine 22	Prss22	17	Phy003F0I7_MOUSE	PhylomeDB
84519	ENSG00000111644	HGNC:17195	acrosin binding protein	ACRBP	12p13.31	ENOG5035KG8,ENSG00000111644,9641,Q8NEB7,ENSP00000229243,HUMAN|HGNC=17195|UniProtKB=Q8NEB7,Phy00082E9_HUMAN,HGNC:17195,98261at9347,84519,OG6_120564,HUMAN10713	54137	ENSMUSG00000072770	MGI:1859515	proacrosin binding protein	Acrbp	6	ENOG5035KG8,ENSMUSG00000072770,9641,Q3V140,ENSMUSP00000085632,MOUSE|MGI=MGI=1859515|UniProtKB=Q3V140,Phy0009ISV_MOUSE,MGI:1859515,98261at9347,54137,OG6_120564,MOUSE48466	EggNOG,Ensembl,HomoloGene,Inparanoid,Treefam,Panther,PhylomeDB,HGNC,OrthoDB,NCBI,OrthoMCL,OMA
56	ENSG00000134940	HGNC:127	acrosomal vesicle protein 1	ACRV1	11q24.2	ENOG5035AZA,ENSG00000134940,OG6_122948,56,HUMAN10111,1219,P26436,ENSP00000432816,HGNC:127,190699at9347	11451	ENSMUSG00000032110	MGI:104590	acrosomal vesicle protein 1	Acrv1	9	ENOG5035AZA,ENSMUSG00000032110,OG6_122948,11451,MOUSE61059,1219,P50289,ENSMUSP00000034620,MGI:104590,190699at9347	EggNOG,Ensembl,OrthoMCL,NCBI,OMA,HomoloGene,Inparanoid,Treefam,HGNC,OrthoDB
23205	ENSG00000103740	HGNC:29567	acyl-CoA synthetase bubblegum family member 1	ACSBG1	15q25.1	ENOG5035EM2,ENSG00000103740,Q96GR2,9044,ENSP00000258873,HUMAN|HGNC=29567|UniProtKB=Q96GR2,Phy00085C8_HUMAN,HGNC:29567,71314at9347,23205,OG6_101481,HUMAN24514	94180	ENSMUSG00000032281	MGI:2385656	acyl-CoA synthetase bubblegum family member 1	Acsbg1	9	ENOG5035EM2,ENSMUSG00000032281,Q99PU5,9044,ENSMUSP00000034822,MOUSE|MGI=MGI=2385656|UniProtKB=Q99PU5,Phy001S6OT_MOUSE,MGI:2385656,71314at9347,94180,OG6_101481,MOUSE61159	EggNOG,Ensembl,Inparanoid,HomoloGene,Treefam,Panther,PhylomeDB,HGNC,OrthoDB,NCBI,OrthoMCL,OMA
23205	ENSG00000103740	HGNC:29567	acyl-CoA synthetase bubblegum family member 1	ACSBG1	15q25.1	71314at9347,OG6_101481	328845	ENSMUSG00000024207	MGI:3587728	acyl-CoA synthetase bubblegum family member 2	Acsbg2	17	71314at9347,OG6_101481	OrthoDB,OrthoMCL
81616	ENSG00000130377	HGNC:24174	acyl-CoA synthetase bubblegum family member 2	ACSBG2	19p13.3	ENOG5035D98,ENSG00000130377,Q5FVE4,ENSP00000467755,57133,HUMAN|HGNC=24174|UniProtKB=Q5FVE4,Phy00088KM_HUMAN,HGNC:24174,71314at9347,81616,OG6_101481,HUMAN40094	328845	ENSMUSG00000024207	MGI:3587728	acyl-CoA synthetase bubblegum family member 2	Acsbg2	17	ENOG5035D98,ENSMUSG00000024207,Q2XU92,ENSMUSP00000042352,57133,MOUSE|MGI=MGI=3587728|UniProtKB=Q2XU92,Phy001S2CZ_MOUSE,MGI:3587728,71314at9347,328845,OG6_101481,MOUSE20296	EggNOG,Ensembl,Inparanoid,Treefam,HomoloGene,Panther,PhylomeDB,HGNC,OrthoDB,NCBI,OrthoMCL,OMA
81616	ENSG00000130377	HGNC:24174	acyl-CoA synthetase bubblegum family member 2	ACSBG2	19p13.3	71314at9347,OG6_101481	94180	ENSMUSG00000032281	MGI:2385656	acyl-CoA synthetase bubblegum family member 1	Acsbg1	9	71314at9347,OG6_101481	OrthoDB,OrthoMCL
81616	ENSG00000130377	HGNC:24174	acyl-CoA synthetase bubblegum family member 2	ACSBG2	19p13.3	ENSP00000467755	78625	ENSMUSG00000024209	MGI:1925875	acyl-CoA synthetase bubblegum family member 3	Acsbg3	17	ENSMUSP00000025048	Treefam
80221	ENSG00000167107	HGNC:26101	acyl-CoA synthetase family member 2	ACSF2	17q21.33	ENOG5035M7T,ENSG00000167107,Q96CM8,23519,ENSP00000300441,HUMAN|HGNC=26101|UniProtKB=Q96CM8,Phy00087IL_HUMAN,HGNC:26101,65814at9347,80221,OG6_100107,HUMAN34894	264895	ENSMUSG00000076435	MGI:2388287	acyl-CoA synthetase family member 2	Acsf2	11	ENOG5035M7T,ENSMUSG00000076435,Q8VCW8,23519,ENSMUSP00000099453,MOUSE|MGI=MGI=2388287|UniProtKB=Q8VCW8,Phy000A2IJ_MOUSE,MGI:2388287,65814at9347,264895,OG6_100107,MOUSE07164	EggNOG,Ensembl,Inparanoid,HomoloGene,Treefam,Panther,PhylomeDB,HGNC,OrthoDB,NCBI,OrthoMCL,OMA
197322	ENSG00000176715	HGNC:27288	acyl-CoA synthetase family member 3	ACSF3	16q24.3	ENOG5035E7K,ENSG00000176715,Q4G176,ENSP00000320646,14958,HUMAN|HGNC=27288|UniProtKB=Q4G176,Phy00086K2_HUMAN,HGNC:27288,76509at9347,197322,OG6_103184,HUMAN30275	257633	ENSMUSG00000015016	MGI:2182591	acyl-CoA synthetase family member 3	Acsf3	8	ENOG5035E7K,ENSMUSG00000015016,Q3URE1,ENSMUSP00000015160,14958,MOUSE|MGI=MGI=2182591|UniProtKB=Q3URE1,Phy0038T52_MOUSE,MGI:2182591,76509at9347,257633,OG6_103184,MOUSE59124	EggNOG,Ensembl,Inparanoid,Treefam,HomoloGene,Panther,PhylomeDB,HGNC,OrthoDB,NCBI,OrthoMCL,OMA
2180	ENSG00000151726	HGNC:3569	acyl-CoA synthetase long chain family member 1	ACSL1	4q35.1	ENOG5035E9M,ENSG00000151726,HUMAN|HGNC=3569|UniProtKB=P33121,HGNC:3569,2180,43917at9347,OG6_100152,HUMAN78308,ENSP00000422607,37561,P33121	14081	ENSMUSG00000018796	MGI:102797	acyl-CoA synthetase long-chain family member 1	Acsl1	8	ENOG5035E9M,ENSMUSG00000018796,MOUSE|MGI=MGI=102797|UniProtKB=P41216,MGI:102797,14081,43917at9347,OG6_100152,MOUSE58006,ENSMUSP00000034046,37561,P41216	EggNOG,Ensembl,Panther,HGNC,NCBI,OrthoDB,OrthoMCL,OMA,Treefam,HomoloGene,Inparanoid
2180	ENSG00000151726	HGNC:3569	acyl-CoA synthetase long chain family member 1	ACSL1	4q35.1	OG6_100152	433256	ENSMUSG00000024981	MGI:1919129	acyl-CoA synthetase long-chain family member 5	Acsl5	19	OG6_100152	OrthoMCL
2180	ENSG00000151726	HGNC:3569	acyl-CoA synthetase long chain family member 1	ACSL1	4q35.1	OG6_100152	216739	ENSMUSG00000020333	MGI:894291	acyl-CoA synthetase long-chain family member 6	Acsl6	11	OG6_100152	OrthoMCL
2181	ENSG00000123983	HGNC:3570	acyl-CoA synthetase long chain family member 3	ACSL3	2q36.1	OG6_100746,39648at9347,2181,HGNC:3570,ENSG00000123983,ENOG5035K7D,HUMAN67208,O95573,3278,ENSP00000350012,HUMAN|HGNC=3570|UniProtKB=O95573	74205	ENSMUSG00000032883	MGI:1921455	acyl-CoA synthetase long-chain family member 3	Acsl3	1	OG6_100746,39648at9347,74205,MGI:1921455,ENSMUSG00000032883,ENOG5035K7D,MOUSE27356,Q9CZW4,3278,ENSMUSP00000045291,MOUSE|MGI=MGI=1921455|UniProtKB=Q9CZW4	OrthoMCL,OrthoDB,NCBI,HGNC,Ensembl,EggNOG,OMA,Inparanoid,HomoloGene,Treefam,Panther
2181	ENSG00000123983	HGNC:3570	acyl-CoA synthetase long chain family member 3	ACSL3	2q36.1	OG6_100746	50790	ENSMUSG00000031278	MGI:1354713	acyl-CoA synthetase long-chain family member 4	Acsl4	X	OG6_100746	OrthoMCL
2182	ENSG00000068366	HGNC:3571	acyl-CoA synthetase long chain family member 4	ACSL4	Xq23	HUMAN|HGNC=3571|UniProtKB=O60488,ENSG00000068366,ENOG50359N1,2182,OG6_100746,39898at9347,HGNC:3571,ENSP00000419171,56282,O60488,HUMAN101831	50790	ENSMUSG00000031278	MGI:1354713	acyl-CoA synthetase long-chain family member 4	Acsl4	X	MOUSE|MGI=MGI=1354713|UniProtKB=Q9QUJ7,ENSMUSG00000031278,ENOG50359N1,50790,OG6_100746,39898at9347,MGI:1354713,ENSMUSP00000033634,56282,Q9QUJ7,MOUSE66039	Panther,Ensembl,EggNOG,NCBI,OrthoMCL,OrthoDB,HGNC,Treefam,HomoloGene,Inparanoid,OMA
2182	ENSG00000068366	HGNC:3571	acyl-CoA synthetase long chain family member 4	ACSL4	Xq23	OG6_100746	74205	ENSMUSG00000032883	MGI:1921455	acyl-CoA synthetase long-chain family member 3	Acsl3	1	OG6_100746	OrthoMCL
51703	ENSG00000197142	HGNC:16526	acyl-CoA synthetase long chain family member 5	ACSL5	10q25.2	OG6_100152,HUMAN02967,Phy00080NK_HUMAN,HUMAN|HGNC=16526|UniProtKB=Q9ULC5,69208,Q9ULC5,ENSP00000348429,HGNC:16526,ENOG5035AHU,ENSG00000197142,51703,51061at9347	433256	ENSMUSG00000024981	MGI:1919129	acyl-CoA synthetase long-chain family member 5	Acsl5	19	OG6_100152,MOUSE26781,Phy0009Z0O_MOUSE,MOUSE|MGI=MGI=1919129|UniProtKB=Q8JZR0,69208,Q8JZR0,ENSMUSP00000046585,MGI:1919129,ENOG5035AHU,ENSMUSG00000024981,433256,51061at9347	OrthoMCL,OMA,PhylomeDB,Panther,HomoloGene,Inparanoid,Treefam,HGNC,EggNOG,Ensembl,NCBI,OrthoDB
51703	ENSG00000197142	HGNC:16526	acyl-CoA synthetase long chain family member 5	ACSL5	10q25.2	OG6_100152	14081	ENSMUSG00000018796	MGI:102797	acyl-CoA synthetase long-chain family member 1	Acsl1	8	OG6_100152	OrthoMCL
51703	ENSG00000197142	HGNC:16526	acyl-CoA synthetase long chain family member 5	ACSL5	10q25.2	OG6_100152	216739	ENSMUSG00000020333	MGI:894291	acyl-CoA synthetase long-chain family member 6	Acsl6	11	OG6_100152	OrthoMCL
23305	ENSG00000164398	HGNC:16496	acyl-CoA synthetase long chain family member 6	ACSL6	5q31.1	OG6_100152,HUMAN80616,40748at9347,23305,100939,HUMAN|HGNC=16496|UniProtKB=Q9UKU0,Phy001R4H2_HUMAN,HGNC:16496,ENSG00000164398,Q9UKU0	216739	ENSMUSG00000020333	MGI:894291	acyl-CoA synthetase long-chain family member 6	Acsl6	11	OG6_100152,MOUSE05609,40748at9347,216739,100939,MOUSE|MGI=MGI=894291|UniProtKB=Q91WC3,Phy000A1RP_MOUSE,MGI:894291,ENSMUSG00000020333,Q91WC3	OrthoMCL,OMA,OrthoDB,NCBI,HomoloGene,Panther,PhylomeDB,HGNC,Ensembl,Inparanoid
23305	ENSG00000164398	HGNC:16496	acyl-CoA synthetase long chain family member 6	ACSL6	5q31.1	OG6_100152	14081	ENSMUSG00000018796	MGI:102797	acyl-CoA synthetase long-chain family member 1	Acsl1	8	OG6_100152	OrthoMCL
23305	ENSG00000164398	HGNC:16496	acyl-CoA synthetase long chain family member 6	ACSL6	5q31.1	OG6_100152	433256	ENSMUSG00000024981	MGI:1919129	acyl-CoA synthetase long-chain family member 5	Acsl5	19	OG6_100152	OrthoMCL
116285	ENSG00000166743	HGNC:18049	acyl-CoA synthetase medium chain family member 1	ACSM1	16p12.3	ENOG5035ABQ,ENSG00000166743,24930,Q08AH1,ENSP00000301956,HUMAN|HGNC=18049|UniProtKB=Q08AH1,Phy00085WF_HUMAN,HGNC:18049,69122at9347,OG6_103595,HUMAN27079	117147	ENSMUSG00000033533	MGI:2152200	acyl-CoA synthetase medium-chain family member 1	Acsm1	7	ENOG5035ABQ,ENSMUSG00000033533,24930,Q91VA0,ENSMUSP00000036140,MOUSE|MGI=MGI=2152200|UniProtKB=Q91VA0,Phy0009KQG_MOUSE,MGI:2152200,69122at9347,OG6_103595,MOUSE55944	EggNOG,Ensembl,HomoloGene,Inparanoid,Treefam,Panther,PhylomeDB,HGNC,OrthoDB,OrthoMCL,OMA
116285	ENSG00000166743	HGNC:18049	acyl-CoA synthetase medium chain family member 1	ACSM1	16p12.3	OG6_103595	233799	ENSMUSG00000030945	MGI:2385289	acyl-CoA synthetase medium-chain family member 2	Acsm2	7	OG6_103595	OrthoMCL
116285	ENSG00000166743	HGNC:18049	acyl-CoA synthetase medium chain family member 1	ACSM1	16p12.3	OG6_103595	272428	ENSMUSG00000030972	MGI:2444086	acyl-CoA synthetase medium-chain family member 5	Acsm5	7	OG6_103595	OrthoMCL
116285	ENSG00000166743	HGNC:18049	acyl-CoA synthetase medium chain family member 1	ACSM1	16p12.3	OG6_103595	233801	ENSMUSG00000047026	MGI:2681844	acyl-CoA synthetase medium-chain family member 4	Acsm4	7	OG6_103595	OrthoMCL
116285	ENSG00000166743	HGNC:18049	acyl-CoA synthetase medium chain family member 1	ACSM1	16p12.3	OG6_103595	20216	ENSMUSG00000030935	MGI:99538	acyl-CoA synthetase medium-chain family member 3	Acsm3	7	OG6_103595	OrthoMCL
123876	ENSG00000183747	HGNC:32017	acyl-CoA synthetase medium chain family member 2A	ACSM2A	16p12.3	ENOG5035EGJ,ENSG00000183747,70404,Q08AH3,HUMAN|HGNC=32017|UniProtKB=Q08AH3,Phy00249KM_HUMAN,HGNC:32017,73124at9347,OG6_103595,HUMAN27050	233799	ENSMUSG00000030945	MGI:2385289	acyl-CoA synthetase medium-chain family member 2	Acsm2	7	ENOG5035EGJ,ENSMUSG00000030945,70404,Q8K0L3,MOUSE|MGI=MGI=2385289|UniProtKB=Q8K0L3,Phy0009KQF_MOUSE,MGI:2385289,73124at9347,OG6_103595,MOUSE55908	EggNOG,Ensembl,HomoloGene,Inparanoid,Panther,PhylomeDB,HGNC,OrthoDB,OrthoMCL,OMA
123876	ENSG00000183747	HGNC:32017	acyl-CoA synthetase medium chain family member 2A	ACSM2A	16p12.3	OG6_103595	117147	ENSMUSG00000033533	MGI:2152200	acyl-CoA synthetase medium-chain family member 1	Acsm1	7	OG6_103595	OrthoMCL
123876	ENSG00000183747	HGNC:32017	acyl-CoA synthetase medium chain family member 2A	ACSM2A	16p12.3	OG6_103595	272428	ENSMUSG00000030972	MGI:2444086	acyl-CoA synthetase medium-chain family member 5	Acsm5	7	OG6_103595	OrthoMCL
123876	ENSG00000183747	HGNC:32017	acyl-CoA synthetase medium chain family member 2A	ACSM2A	16p12.3	OG6_103595	233801	ENSMUSG00000047026	MGI:2681844	acyl-CoA synthetase medium-chain family member 4	Acsm4	7	OG6_103595	OrthoMCL
123876	ENSG00000183747	HGNC:32017	acyl-CoA synthetase medium chain family member 2A	ACSM2A	16p12.3	OG6_103595	20216	ENSMUSG00000030935	MGI:99538	acyl-CoA synthetase medium-chain family member 3	Acsm3	7	OG6_103595	OrthoMCL
348158	ENSG00000066813	HGNC:30931	acyl-CoA synthetase medium chain family member 2B	ACSM2B	16p12.3	ENSG00000066813,HUMAN|HGNC=30931|UniProtKB=Q68CK6,Phy00085WD_HUMAN,HGNC:30931,73124at9347,OG6_103595,348158,HUMAN27058	233799	ENSMUSG00000030945	MGI:2385289	acyl-CoA synthetase medium-chain family member 2	Acsm2	7	ENSMUSG00000030945,MOUSE|MGI=MGI=2385289|UniProtKB=Q8K0L3,Phy0009KQF_MOUSE,MGI:2385289,73124at9347,OG6_103595,233799,MOUSE55908	Ensembl,Panther,PhylomeDB,HGNC,OrthoDB,OrthoMCL,NCBI,OMA
348158	ENSG00000066813	HGNC:30931	acyl-CoA synthetase medium chain family member 2B	ACSM2B	16p12.3	OG6_103595	117147	ENSMUSG00000033533	MGI:2152200	acyl-CoA synthetase medium-chain family member 1	Acsm1	7	OG6_103595	OrthoMCL
348158	ENSG00000066813	HGNC:30931	acyl-CoA synthetase medium chain family member 2B	ACSM2B	16p12.3	OG6_103595	272428	ENSMUSG00000030972	MGI:2444086	acyl-CoA synthetase medium-chain family member 5	Acsm5	7	OG6_103595	OrthoMCL
348158	ENSG00000066813	HGNC:30931	acyl-CoA synthetase medium chain family member 2B	ACSM2B	16p12.3	OG6_103595	233801	ENSMUSG00000047026	MGI:2681844	acyl-CoA synthetase medium-chain family member 4	Acsm4	7	OG6_103595	OrthoMCL
348158	ENSG00000066813	HGNC:30931	acyl-CoA synthetase medium chain family member 2B	ACSM2B	16p12.3	OG6_103595	20216	ENSMUSG00000030935	MGI:99538	acyl-CoA synthetase medium-chain family member 3	Acsm3	7	OG6_103595	OrthoMCL
6296	ENSG00000005187	HGNC:10522	acyl-CoA synthetase medium chain family member 3	ACSM3	16p12.3	ENOG5035NDY,ENSG00000005187,Q53FZ2,74559,ENSP00000289416,HUMAN|HGNC=10522|UniProtKB=Q53FZ2,Phy00085WH_HUMAN,HGNC:10522,60520at9347,6296,OG6_103595,HUMAN27073	20216	ENSMUSG00000030935	MGI:99538	acyl-CoA synthetase medium-chain family member 3	Acsm3	7	ENOG5035NDY,ENSMUSG00000030935,Q3UNX5,74559,ENSMUSP00000068803,MOUSE|MGI=MGI=99538|UniProtKB=Q3UNX5,Phy0038YYJ_MOUSE,MGI:99538,60520at9347,20216,OG6_103595,MOUSE56014	EggNOG,Ensembl,Inparanoid,HomoloGene,Treefam,Panther,PhylomeDB,HGNC,OrthoDB,NCBI,OrthoMCL,OMA
6296	ENSG00000005187	HGNC:10522	acyl-CoA synthetase medium chain family member 3	ACSM3	16p12.3	OG6_103595	117147	ENSMUSG00000033533	MGI:2152200	acyl-CoA synthetase medium-chain family member 1	Acsm1	7	OG6_103595	OrthoMCL
6296	ENSG00000005187	HGNC:10522	acyl-CoA synthetase medium chain family member 3	ACSM3	16p12.3	OG6_103595	233799	ENSMUSG00000030945	MGI:2385289	acyl-CoA synthetase medium-chain family member 2	Acsm2	7	OG6_103595	OrthoMCL
6296	ENSG00000005187	HGNC:10522	acyl-CoA synthetase medium chain family member 3	ACSM3	16p12.3	OG6_103595	272428	ENSMUSG00000030972	MGI:2444086	acyl-CoA synthetase medium-chain family member 5	Acsm5	7	OG6_103595	OrthoMCL
6296	ENSG00000005187	HGNC:10522	acyl-CoA synthetase medium chain family member 3	ACSM3	16p12.3	OG6_103595	233801	ENSMUSG00000047026	MGI:2681844	acyl-CoA synthetase medium-chain family member 4	Acsm4	7	OG6_103595	OrthoMCL
341392	ENSG00000215009	HGNC:32016	acyl-CoA synthetase medium chain family member 4	ACSM4	12p13.31	ENOG5035ENP,ENSG00000215009,P0C7M7,72281,ENSP00000382349,HUMAN|HGNC=32016|UniProtKB=P0C7M7,Phy00262HU_HUMAN,HGNC:32016,58553at9347,341392,OG6_103595,HUMAN10930	233801	ENSMUSG00000047026	MGI:2681844	acyl-CoA synthetase medium-chain family member 4	Acsm4	7	ENOG5035ENP,ENSMUSG00000047026,Q80W40,72281,ENSMUSP00000045160,MOUSE|MGI=MGI=2681844|UniProtKB=Q80W40,Phy0009KQH_MOUSE,MGI:2681844,58553at9347,233801,OG6_103595,MOUSE55950	EggNOG,Ensembl,Inparanoid,HomoloGene,Treefam,Panther,PhylomeDB,HGNC,OrthoDB,NCBI,OrthoMCL,OMA
341392	ENSG00000215009	HGNC:32016	acyl-CoA synthetase medium chain family member 4	ACSM4	12p13.31	OG6_103595	117147	ENSMUSG00000033533	MGI:2152200	acyl-CoA synthetase medium-chain family member 1	Acsm1	7	OG6_103595	OrthoMCL
341392	ENSG00000215009	HGNC:32016	acyl-CoA synthetase medium chain family member 4	ACSM4	12p13.31	OG6_103595	233799	ENSMUSG00000030945	MGI:2385289	acyl-CoA synthetase medium-chain family member 2	Acsm2	7	OG6_103595	OrthoMCL
341392	ENSG00000215009	HGNC:32016	acyl-CoA synthetase medium chain family member 4	ACSM4	12p13.31	OG6_103595	272428	ENSMUSG00000030972	MGI:2444086	acyl-CoA synthetase medium-chain family member 5	Acsm5	7	OG6_103595	OrthoMCL
341392	ENSG00000215009	HGNC:32016	acyl-CoA synthetase medium chain family member 4	ACSM4	12p13.31	OG6_103595	20216	ENSMUSG00000030935	MGI:99538	acyl-CoA synthetase medium-chain family member 3	Acsm3	7	OG6_103595	OrthoMCL
54988	ENSG00000183549	HGNC:26060	acyl-CoA synthetase medium chain family member 5	ACSM5	16p12.3	ENOG5035G2P,ENSG00000183549,Q6NUN0,69242,ENSP00000327916,HUMAN|HGNC=26060|UniProtKB=Q6NUN0,Phy00085W9_HUMAN,HGNC:26060,55914at9347,54988,OG6_103595,HUMAN27046	272428	ENSMUSG00000030972	MGI:2444086	acyl-CoA synthetase medium-chain family member 5	Acsm5	7	ENOG5035G2P,ENSMUSG00000030972,Q8BGA8,69242,ENSMUSP00000063416,MOUSE|MGI=MGI=2444086|UniProtKB=Q8BGA8,Phy0009KQE_MOUSE,MGI:2444086,55914at9347,272428,OG6_103595,MOUSE55884	EggNOG,Ensembl,Inparanoid,HomoloGene,Treefam,Panther,PhylomeDB,HGNC,OrthoDB,NCBI,OrthoMCL,OMA
54988	ENSG00000183549	HGNC:26060	acyl-CoA synthetase medium chain family member 5	ACSM5	16p12.3	OG6_103595	117147	ENSMUSG00000033533	MGI:2152200	acyl-CoA synthetase medium-chain family member 1	Acsm1	7	OG6_103595	OrthoMCL
54988	ENSG00000183549	HGNC:26060	acyl-CoA synthetase medium chain family member 5	ACSM5	16p12.3	OG6_103595	233799	ENSMUSG00000030945	MGI:2385289	acyl-CoA synthetase medium-chain family member 2	Acsm2	7	OG6_103595	OrthoMCL
54988	ENSG00000183549	HGNC:26060	acyl-CoA synthetase medium chain family member 5	ACSM5	16p12.3	OG6_103595	233801	ENSMUSG00000047026	MGI:2681844	acyl-CoA synthetase medium-chain family member 4	Acsm4	7	OG6_103595	OrthoMCL
54988	ENSG00000183549	HGNC:26060	acyl-CoA synthetase medium chain family member 5	ACSM5	16p12.3	OG6_103595	20216	ENSMUSG00000030935	MGI:99538	acyl-CoA synthetase medium-chain family member 3	Acsm3	7	OG6_103595	OrthoMCL
142827	ENSG00000173124	HGNC:31665	acyl-CoA synthetase medium chain family member 6	ACSM6	10q23.33	ENSP00000340296	117147	ENSMUSG00000033533	MGI:2152200	acyl-CoA synthetase medium-chain family member 1	Acsm1	7	ENSMUSP00000036140	Treefam
142827	ENSG00000173124	HGNC:31665	acyl-CoA synthetase medium chain family member 6	ACSM6	10q23.33	ENSP00000340296	233799	ENSMUSG00000030945	MGI:2385289	acyl-CoA synthetase medium-chain family member 2	Acsm2	7	ENSMUSP00000081697	Treefam
84532	ENSG00000154930	HGNC:16091	acyl-CoA synthetase short chain family member 1	ACSS1	20p11.21	ENOG5035NU7,ENSG00000154930,ENSP00000316924,56037,Q9NUB1,HUMAN|HGNC=16091|UniProtKB=Q9NUB1,HGNC:16091,51577at9347,84532,OG6_100430,HUMAN56337	68738	ENSMUSG00000027452	MGI:1915988	acyl-CoA synthetase short-chain family member 1	Acss1	2	ENOG5035NU7,ENSMUSG00000027452,ENSMUSP00000028944,56037,Q99NB1,MOUSE|MGI=MGI=1915988|UniProtKB=Q99NB1,MGI:1915988,51577at9347,68738,OG6_100430,MOUSE35992	EggNOG,Ensembl,Treefam,HomoloGene,Inparanoid,Panther,HGNC,OrthoDB,NCBI,OrthoMCL,OMA
55902	ENSG00000131069	HGNC:15814	acyl-CoA synthetase short chain family member 2	ACSS2	20q11.22	ENOG5035K1B,ENSG00000131069,Q9NR19,ENSP00000253382,6469,HUMAN|HGNC=15814|UniProtKB=Q9NR19,HGNC:15814,42752at9347,55902,OG6_100430,HUMAN56632	60525	ENSMUSG00000027605	MGI:1890410	acyl-CoA synthetase short-chain family member 2	Acss2	2	ENOG5035K1B,ENSMUSG00000027605,Q9QXG4,ENSMUSP00000029135,6469,MOUSE|MGI=MGI=1890410|UniProtKB=Q9QXG4,MGI:1890410,42752at9347,60525,OG6_100430,MOUSE32265	EggNOG,Ensembl,Inparanoid,Treefam,HomoloGene,Panther,HGNC,OrthoDB,NCBI,OrthoMCL,OMA
79611	ENSG00000111058	HGNC:24723	acyl-CoA synthetase short chain family member 3	ACSS3	12q21.31	ENOG5035KYU,ENSG00000111058,ENSP00000449535,Q9H6R3,11587,HUMAN|HGNC=24723|UniProtKB=Q9H6R3,Phy000833P_HUMAN,HGNC:24723,47107at9347,79611,OG6_104625,HUMAN14489	380660	ENSMUSG00000035948	MGI:2685720	acyl-CoA synthetase short-chain family member 3	Acss3	10	ENOG5035KYU,ENSMUSG00000035948,ENSMUSP00000040823,Q14DH7,11587,MOUSE|MGI=MGI=2685720|UniProtKB=Q14DH7,Phy003EZYM_MOUSE,MGI:2685720,47107at9347,380660,OG6_104625,MOUSE01300	EggNOG,Ensembl,Treefam,Inparanoid,HomoloGene,Panther,PhylomeDB,HGNC,OrthoDB,NCBI,OrthoMCL,OMA
58	ENSG00000143632	HGNC:129	actin alpha 1, skeletal muscle	ACTA1	1q42.13	OG6_100127,58,HUMAN55121,P68133,Phy0007ZMS_HUMAN,HUMAN|HGNC=129|UniProtKB=P68133,ENSP00000355645,100070at9347,HGNC:129,ENOG5035KI8,121702,ENSG00000143632	11459	ENSMUSG00000031972	MGI:87902	actin alpha 1, skeletal muscle	Acta1	8	OG6_100127,11459,MOUSE59418,P68134,Phy0009PIB_MOUSE,MOUSE|MGI=MGI=87902|UniProtKB=P68134,ENSMUSP00000034453,100070at9347,MGI:87902,ENOG5035KI8,121702,ENSMUSG00000031972	OrthoMCL,NCBI,OMA,Inparanoid,PhylomeDB,Panther,Treefam,OrthoDB,HGNC,EggNOG,HomoloGene,Ensembl
58	ENSG00000143632	HGNC:129	actin alpha 1, skeletal muscle	ACTA1	1q42.13	100070at9347,OG6_100127	11468	ENSMUSG00000059430	MGI:104589	actin, gamma 2, smooth muscle, enteric	Actg2	6	100070at9347,OG6_100127	OrthoDB,OrthoMCL
58	ENSG00000143632	HGNC:129	actin alpha 1, skeletal muscle	ACTA1	1q42.13	OG6_100127,100070at9347	11464	ENSMUSG00000068614	MGI:87905	actin, alpha, cardiac muscle 1	Actc1	2	OG6_100127,100070at9347	OrthoMCL,OrthoDB
58	ENSG00000143632	HGNC:129	actin alpha 1, skeletal muscle	ACTA1	1q42.13	OG6_100127,100070at9347	11475	ENSMUSG00000035783	MGI:87909	actin alpha 2, smooth muscle, aorta	Acta2	19	OG6_100127,100070at9347	OrthoMCL,OrthoDB
58	ENSG00000143632	HGNC:129	actin alpha 1, skeletal muscle	ACTA1	1q42.13	OG6_100127	238880	ENSMUSG00000055194	MGI:2444552	actin, beta-like 2	Actbl2	13	OG6_100127	OrthoMCL
58	ENSG00000143632	HGNC:129	actin alpha 1, skeletal muscle	ACTA1	1q42.13	OG6_100127	11461	ENSMUSG00000029580	MGI:87904	actin, beta	Actb	5	OG6_100127	OrthoMCL
58	ENSG00000143632	HGNC:129	actin alpha 1, skeletal muscle	ACTA1	1q42.13	OG6_100127	11465	ENSMUSG00000062825	MGI:87906	actin, gamma, cytoplasmic 1	Actg1	11	OG6_100127	OrthoMCL
59	ENSG00000107796	HGNC:130	actin alpha 2, smooth muscle	ACTA2	10q23.31	OG6_100127,59,HUMAN02079,P62736,Phy00080EA_HUMAN,HUMAN|HGNC=130|UniProtKB=P62736,ENSP00000224784,133938,100070at9347,HGNC:130,ENSG00000107796	11475	ENSMUSG00000035783	MGI:87909	actin alpha 2, smooth muscle, aorta	Acta2	19	OG6_100127,11475,MOUSE25390,P62737,Phy0009YS2_MOUSE,MOUSE|MGI=MGI=87909|UniProtKB=P62737,ENSMUSP00000048218,133938,100070at9347,MGI:87909,ENSMUSG00000035783	OrthoMCL,NCBI,OMA,Inparanoid,PhylomeDB,Panther,Treefam,HomoloGene,OrthoDB,HGNC,Ensembl
59	ENSG00000107796	HGNC:130	actin alpha 2, smooth muscle	ACTA2	10q23.31	OG6_100127,100070at9347	11468	ENSMUSG00000059430	MGI:104589	actin, gamma 2, smooth muscle, enteric	Actg2	6	OG6_100127,100070at9347	OrthoMCL,OrthoDB
59	ENSG00000107796	HGNC:130	actin alpha 2, smooth muscle	ACTA2	10q23.31	OG6_100127,100070at9347	11459	ENSMUSG00000031972	MGI:87902	actin alpha 1, skeletal muscle	Acta1	8	OG6_100127,100070at9347	OrthoMCL,OrthoDB
59	ENSG00000107796	HGNC:130	actin alpha 2, smooth muscle	ACTA2	10q23.31	OG6_100127,100070at9347	11464	ENSMUSG00000068614	MGI:87905	actin, alpha, cardiac muscle 1	Actc1	2	OG6_100127,100070at9347	OrthoMCL,OrthoDB
59	ENSG00000107796	HGNC:130	actin alpha 2, smooth muscle	ACTA2	10q23.31	OG6_100127	238880	ENSMUSG00000055194	MGI:2444552	actin, beta-like 2	Actbl2	13	OG6_100127	OrthoMCL
59	ENSG00000107796	HGNC:130	actin alpha 2, smooth muscle	ACTA2	10q23.31	OG6_100127	11461	ENSMUSG00000029580	MGI:87904	actin, beta	Actb	5	OG6_100127	OrthoMCL
59	ENSG00000107796	HGNC:130	actin alpha 2, smooth muscle	ACTA2	10q23.31	OG6_100127	11465	ENSMUSG00000062825	MGI:87906	actin, gamma, cytoplasmic 1	Actg1	11	OG6_100127	OrthoMCL
60	ENSG00000075624	HGNC:132	actin beta	ACTB	7p22.1	OG6_100127,98180at9347,60,ENSG00000075624,HUMAN87722,HGNC:132,Phy0008HVQ_HUMAN,110648,P60709	11461	ENSMUSG00000029580	MGI:87904	actin, beta	Actb	5	OG6_100127,98180at9347,11461,ENSMUSG00000029580,MOUSE46987,MGI:87904,Phy0009MMO_MOUSE,110648,P60710	OrthoMCL,OrthoDB,NCBI,Ensembl,OMA,HGNC,PhylomeDB,HomoloGene,Inparanoid
60	ENSG00000075624	HGNC:132	actin beta	ACTB	7p22.1	OG6_100127,98180at9347,HUMAN|HGNC=132|UniProtKB=P60709	11465	ENSMUSG00000062825	MGI:87906	actin, gamma, cytoplasmic 1	Actg1	11	OG6_100127,98180at9347,MOUSE|MGI=MGI=87906|UniProtKB=P63260	OrthoMCL,OrthoDB,Panther
60	ENSG00000075624	HGNC:132	actin beta	ACTB	7p22.1	OG6_100127	11468	ENSMUSG00000059430	MGI:104589	actin, gamma 2, smooth muscle, enteric	Actg2	6	OG6_100127	OrthoMCL
60	ENSG00000075624	HGNC:132	actin beta	ACTB	7p22.1	OG6_100127	238880	ENSMUSG00000055194	MGI:2444552	actin, beta-like 2	Actbl2	13	OG6_100127	OrthoMCL
60	ENSG00000075624	HGNC:132	actin beta	ACTB	7p22.1	OG6_100127	11459	ENSMUSG00000031972	MGI:87902	actin alpha 1, skeletal muscle	Acta1	8	OG6_100127	OrthoMCL
60	ENSG00000075624	HGNC:132	actin beta	ACTB	7p22.1	OG6_100127	11464	ENSMUSG00000068614	MGI:87905	actin, alpha, cardiac muscle 1	Actc1	2	OG6_100127	OrthoMCL
60	ENSG00000075624	HGNC:132	actin beta	ACTB	7p22.1	OG6_100127	11475	ENSMUSG00000035783	MGI:87909	actin alpha 2, smooth muscle, aorta	Acta2	19	OG6_100127	OrthoMCL
345651	ENSG00000169067	HGNC:17780	actin beta like 2	ACTBL2	5q11.2	OG6_100127,HUMAN79252,HGNC:17780,101643at9347,Phy0008FQO_HUMAN,Q562R1,134276,345651,ENOG5035GX5,ENSG00000169067,HUMAN|HGNC=17780|UniProtKB=Q562R1,ENSP00000416706	238880	ENSMUSG00000055194	MGI:2444552	actin, beta-like 2	Actbl2	13	OG6_100127,MOUSE11377,MGI:2444552,101643at9347,Phy0009UTP_MOUSE,Q8BFZ3,134276,238880,ENOG5035GX5,ENSMUSG00000055194,MOUSE|MGI=MGI=2444552|UniProtKB=Q8BFZ3,ENSMUSP00000052086	OrthoMCL,OMA,HGNC,OrthoDB,PhylomeDB,Inparanoid,HomoloGene,NCBI,EggNOG,Ensembl,Panther,Treefam
345651	ENSG00000169067	HGNC:17780	actin beta like 2	ACTBL2	5q11.2	OG6_100127	11468	ENSMUSG00000059430	MGI:104589	actin, gamma 2, smooth muscle, enteric	Actg2	6	OG6_100127	OrthoMCL
345651	ENSG00000169067	HGNC:17780	actin beta like 2	ACTBL2	5q11.2	OG6_100127	11459	ENSMUSG00000031972	MGI:87902	actin alpha 1, skeletal muscle	Acta1	8	OG6_100127	OrthoMCL
345651	ENSG00000169067	HGNC:17780	actin beta like 2	ACTBL2	5q11.2	OG6_100127	11461	ENSMUSG00000029580	MGI:87904	actin, beta	Actb	5	OG6_100127	OrthoMCL
345651	ENSG00000169067	HGNC:17780	actin beta like 2	ACTBL2	5q11.2	OG6_100127	11464	ENSMUSG00000068614	MGI:87905	actin, alpha, cardiac muscle 1	Actc1	2	OG6_100127	OrthoMCL
345651	ENSG00000169067	HGNC:17780	actin beta like 2	ACTBL2	5q11.2	OG6_100127	11465	ENSMUSG00000062825	MGI:87906	actin, gamma, cytoplasmic 1	Actg1	11	OG6_100127	OrthoMCL
345651	ENSG00000169067	HGNC:17780	actin beta like 2	ACTBL2	5q11.2	OG6_100127	11475	ENSMUSG00000035783	MGI:87909	actin alpha 2, smooth muscle, aorta	Acta2	19	OG6_100127	OrthoMCL
70	ENSG00000159251	HGNC:143	actin alpha cardiac muscle 1	ACTC1	15q14	ENOG5035D1E,ENSG00000159251,P68032,68446,ENSP00000290378,HUMAN|HGNC=143|UniProtKB=P68032,Phy00084WJ_HUMAN,HGNC:143,100070at9347,70,OG6_100127,HUMAN22154	11464	ENSMUSG00000068614	MGI:87905	actin, alpha, cardiac muscle 1	Actc1	2	ENOG5035D1E,ENSMUSG00000068614,P68033,68446,ENSMUSP00000087736,MOUSE|MGI=MGI=87905|UniProtKB=P68033,Phy000A5NW_MOUSE,MGI:87905,100070at9347,11464,OG6_100127,MOUSE35547	EggNOG,Ensembl,Inparanoid,HomoloGene,Treefam,Panther,PhylomeDB,HGNC,OrthoDB,NCBI,OrthoMCL,OMA
70	ENSG00000159251	HGNC:143	actin alpha cardiac muscle 1	ACTC1	15q14	100070at9347,OG6_100127	11468	ENSMUSG00000059430	MGI:104589	actin, gamma 2, smooth muscle, enteric	Actg2	6	100070at9347,OG6_100127	OrthoDB,OrthoMCL
70	ENSG00000159251	HGNC:143	actin alpha cardiac muscle 1	ACTC1	15q14	100070at9347,OG6_100127	11459	ENSMUSG00000031972	MGI:87902	actin alpha 1, skeletal muscle	Acta1	8	100070at9347,OG6_100127	OrthoDB,OrthoMCL
70	ENSG00000159251	HGNC:143	actin alpha cardiac muscle 1	ACTC1	15q14	100070at9347,OG6_100127	11475	ENSMUSG00000035783	MGI:87909	actin alpha 2, smooth muscle, aorta	Acta2	19	100070at9347,OG6_100127	OrthoDB,OrthoMCL
70	ENSG00000159251	HGNC:143	actin alpha cardiac muscle 1	ACTC1	15q14	OG6_100127	238880	ENSMUSG00000055194	MGI:2444552	actin, beta-like 2	Actbl2	13	OG6_100127	OrthoMCL
70	ENSG00000159251	HGNC:143	actin alpha cardiac muscle 1	ACTC1	15q14	OG6_100127	11461	ENSMUSG00000029580	MGI:87904	actin, beta	Actb	5	OG6_100127	OrthoMCL
70	ENSG00000159251	HGNC:143	actin alpha cardiac muscle 1	ACTC1	15q14	OG6_100127	11465	ENSMUSG00000062825	MGI:87906	actin, gamma, cytoplasmic 1	Actg1	11	OG6_100127	OrthoMCL
399923	ENSG00000172900	HGNC:51491	actin epsilon 1, pseudogene	ACTE1P	11q13.4	HGNC:51491	102636989	ENSMUSG00000031085	MGI:2685344	actin, epsilon 1	Acte1	7	MGI:2685344	HGNC
71	ENSG00000184009	HGNC:144	actin gamma 1	ACTG1	17q25.3	ENOG5035KH5,ENSG00000184009,74402,P63261,Phy00087W7_HUMAN,HGNC:144,98180at9347,71,OG6_100127,HUMAN36914	11465	ENSMUSG00000062825	MGI:87906	actin, gamma, cytoplasmic 1	Actg1	11	ENOG5035KH5,ENSMUSG00000062825,74402,P63260,Phy000A32S_MOUSE,MGI:87906,98180at9347,11465,OG6_100127,MOUSE04931	EggNOG,Ensembl,HomoloGene,Inparanoid,PhylomeDB,HGNC,OrthoDB,NCBI,OrthoMCL,OMA
71	ENSG00000184009	HGNC:144	actin gamma 1	ACTG1	17q25.3	HUMAN|HGNC=144|UniProtKB=P63261,98180at9347,OG6_100127	11461	ENSMUSG00000029580	MGI:87904	actin, beta	Actb	5	MOUSE|MGI=MGI=87904|UniProtKB=P60710,98180at9347,OG6_100127	Panther,OrthoDB,OrthoMCL
71	ENSG00000184009	HGNC:144	actin gamma 1	ACTG1	17q25.3	OG6_100127	11468	ENSMUSG00000059430	MGI:104589	actin, gamma 2, smooth muscle, enteric	Actg2	6	OG6_100127	OrthoMCL
71	ENSG00000184009	HGNC:144	actin gamma 1	ACTG1	17q25.3	OG6_100127	238880	ENSMUSG00000055194	MGI:2444552	actin, beta-like 2	Actbl2	13	OG6_100127	OrthoMCL
71	ENSG00000184009	HGNC:144	actin gamma 1	ACTG1	17q25.3	OG6_100127	11459	ENSMUSG00000031972	MGI:87902	actin alpha 1, skeletal muscle	Acta1	8	OG6_100127	OrthoMCL
71	ENSG00000184009	HGNC:144	actin gamma 1	ACTG1	17q25.3	OG6_100127	11464	ENSMUSG00000068614	MGI:87905	actin, alpha, cardiac muscle 1	Actc1	2	OG6_100127	OrthoMCL
71	ENSG00000184009	HGNC:144	actin gamma 1	ACTG1	17q25.3	OG6_100127	11475	ENSMUSG00000035783	MGI:87909	actin alpha 2, smooth muscle, aorta	Acta2	19	OG6_100127	OrthoMCL
72	ENSG00000163017	HGNC:145	actin gamma 2, smooth muscle	ACTG2	2p13.1	HUMAN63291,OG6_100127,ENSP00000295137,HUMAN|HGNC=145|UniProtKB=P63267,123845,P63267,HGNC:145,Phy0008AGI_HUMAN,100070at9347,72,ENOG5035BK6,ENSG00000163017	11468	ENSMUSG00000059430	MGI:104589	actin, gamma 2, smooth muscle, enteric	Actg2	6	MOUSE49024,OG6_100127,ENSMUSP00000074658,MOUSE|MGI=MGI=104589|UniProtKB=P63268,123845,P63268,MGI:104589,Phy0009ICO_MOUSE,100070at9347,11468,ENOG5035BK6,ENSMUSG00000059430	OMA,OrthoMCL,Treefam,Panther,HomoloGene,Inparanoid,HGNC,PhylomeDB,OrthoDB,NCBI,EggNOG,Ensembl
72	ENSG00000163017	HGNC:145	actin gamma 2, smooth muscle	ACTG2	2p13.1	OG6_100127,100070at9347	11459	ENSMUSG00000031972	MGI:87902	actin alpha 1, skeletal muscle	Acta1	8	OG6_100127,100070at9347	OrthoMCL,OrthoDB
72	ENSG00000163017	HGNC:145	actin gamma 2, smooth muscle	ACTG2	2p13.1	OG6_100127,100070at9347	11464	ENSMUSG00000068614	MGI:87905	actin, alpha, cardiac muscle 1	Actc1	2	OG6_100127,100070at9347	OrthoMCL,OrthoDB
72	ENSG00000163017	HGNC:145	actin gamma 2, smooth muscle	ACTG2	2p13.1	OG6_100127,100070at9347	11475	ENSMUSG00000035783	MGI:87909	actin alpha 2, smooth muscle, aorta	Acta2	19	OG6_100127,100070at9347	OrthoMCL,OrthoDB
72	ENSG00000163017	HGNC:145	actin gamma 2, smooth muscle	ACTG2	2p13.1	OG6_100127	238880	ENSMUSG00000055194	MGI:2444552	actin, beta-like 2	Actbl2	13	OG6_100127	OrthoMCL
72	ENSG00000163017	HGNC:145	actin gamma 2, smooth muscle	ACTG2	2p13.1	OG6_100127	11461	ENSMUSG00000029580	MGI:87904	actin, beta	Actb	5	OG6_100127	OrthoMCL
72	ENSG00000163017	HGNC:145	actin gamma 2, smooth muscle	ACTG2	2p13.1	OG6_100127	11465	ENSMUSG00000062825	MGI:87906	actin, gamma, cytoplasmic 1	Actg1	11	OG6_100127	OrthoMCL
170487	ENSG00000288649	HGNC:16127	actin like 10	ACTL10	20q11.22	ENSG00000288649,128516,Q5JWF8,HUMAN|HGNC=16127|UniProtKB=Q5JWF8,Phy001R5BO_HUMAN,HGNC:16127,111838at9347,170487,HUMAN56568	70362	ENSMUSG00000078129	MGI:1917612	actin-like 10	Actl10	2	ENSMUSG00000078129,128516,A2AKE7,MOUSE|MGI=MGI=1917612|UniProtKB=A2AKE7,Phy001RZ98_MOUSE,MGI:1917612,111838at9347,70362,MOUSE32143	Ensembl,HomoloGene,Inparanoid,Panther,PhylomeDB,HGNC,OrthoDB,NCBI,OMA
389120	ENSG00000234667	HGNC:44626	actin like 11, pseudogene	ACTL11P	3p21.31	HGNC:44626	67722	ENSMUSG00000066368	MGI:1914972	actin-like 11	Actl11	9	MGI:1914972	HGNC
86	ENSG00000136518	HGNC:24124	actin like 6A	ACTL6A	3q26.33	HGNC:24124,Phy0008EFZ_HUMAN,HUMAN|HGNC=24124|UniProtKB=O96019,O96019,55811,ENSP00000397552,HUMAN73528,ENOG5035HGW,ENSG00000136518,86,98210at9347,OG6_102754	56456	ENSMUSG00000027671	MGI:1861453	actin-like 6A	Actl6a	3	MGI:1861453,Phy0009X62_MOUSE,MOUSE|MGI=MGI=1861453|UniProtKB=Q9Z2N8,Q9Z2N8,55811,ENSMUSP00000029214,MOUSE39345,ENOG5035HGW,ENSMUSG00000027671,56456,98210at9347,OG6_102754	HGNC,PhylomeDB,Panther,Inparanoid,HomoloGene,Treefam,OMA,EggNOG,Ensembl,NCBI,OrthoDB,OrthoMCL
86	ENSG00000136518	HGNC:24124	actin like 6A	ACTL6A	3q26.33	OG6_102754,98210at9347	83766	ENSMUSG00000029712	MGI:1933548	actin-like 6B	Actl6b	5	OG6_102754,98210at9347	OrthoMCL,OrthoDB
51412	ENSG00000077080	HGNC:160	actin like 6B	ACTL6B	7q22.1	OG6_102754,51412,98210at9347,ENSP00000160382,O94805,HUMAN90366,HGNC:160,Phy0008IK7_HUMAN,ENOG5035K3H,ENSG00000077080,81844,HUMAN|HGNC=160|UniProtKB=O94805	83766	ENSMUSG00000029712	MGI:1933548	actin-like 6B	Actl6b	5	OG6_102754,83766,98210at9347,ENSMUSP00000119356,Q99MR0,MOUSE47344,MGI:1933548,Phy0009MIV_MOUSE,ENOG5035K3H,ENSMUSG00000029712,81844,MOUSE|MGI=MGI=1933548|UniProtKB=Q99MR0	OrthoMCL,NCBI,OrthoDB,Treefam,Inparanoid,OMA,HGNC,PhylomeDB,EggNOG,Ensembl,HomoloGene,Panther
51412	ENSG00000077080	HGNC:160	actin like 6B	ACTL6B	7q22.1	98210at9347,OG6_102754	56456	ENSMUSG00000027671	MGI:1861453	actin-like 6A	Actl6a	3	98210at9347,OG6_102754	OrthoDB,OrthoMCL
10881	ENSG00000187003	HGNC:161	actin like 7A	ACTL7A	9q31.3	ENSG00000187003,ENOG5035JG6,HGNC:161,Phy0008KFC_HUMAN,7613,Q9Y615,10881,99544at9347,HUMAN|HGNC=161|UniProtKB=Q9Y615,ENSP00000334300,HUMAN97944,OG6_128356	11470	ENSMUSG00000070979	MGI:1343051	actin-like 7a	Actl7a	4	ENSMUSG00000070979,ENOG5035JG6,MGI:1343051,Phy001ROV8_MOUSE,7613,Q9QY84,11470,99544at9347,MOUSE|MGI=MGI=1343051|UniProtKB=Q9QY84,ENSMUSP00000092692,MOUSE42277,OG6_128356	Ensembl,EggNOG,HGNC,PhylomeDB,HomoloGene,Inparanoid,NCBI,OrthoDB,Panther,Treefam,OMA,OrthoMCL
10881	ENSG00000187003	HGNC:161	actin like 7A	ACTL7A	9q31.3	99544at9347	11471	ENSMUSG00000070980	MGI:1343053	actin-like 7b	Actl7b	4	99544at9347	OrthoDB
10880	ENSG00000148156	HGNC:162	actin like 7B	ACTL7B	9q31.3	99544at9347,10880,HGNC:162,HUMAN97943,OG6_128355,HUMAN|HGNC=162|UniProtKB=Q9Y614,ENSP00000363799,Q9Y614,21330,ENOG5035HMV,ENSG00000148156	11471	ENSMUSG00000070980	MGI:1343053	actin-like 7b	Actl7b	4	99544at9347,11471,MGI:1343053,MOUSE42275,OG6_128355,MOUSE|MGI=MGI=1343053|UniProtKB=Q9QY83,ENSMUSP00000092693,Q9QY83,21330,ENOG5035HMV,ENSMUSG00000070980	OrthoDB,NCBI,HGNC,OMA,OrthoMCL,Panther,Treefam,Inparanoid,HomoloGene,EggNOG,Ensembl
10880	ENSG00000148156	HGNC:162	actin like 7B	ACTL7B	9q31.3	99544at9347	11470	ENSMUSG00000070979	MGI:1343051	actin-like 7a	Actl7a	4	99544at9347	OrthoDB
284382	ENSG00000181786	HGNC:28494	actin like 9	ACTL9	19p13.2	ENOG5035AX7,ENSG00000181786,77642,Q8TC94,ENSP00000316674,HUMAN|HGNC=28494|UniProtKB=Q8TC94,Phy00088NF_HUMAN,HGNC:28494,97720at9347,284382,OG6_140133,HUMAN40428	69481	ENSMUSG00000092519	MGI:1916731	actin-like 9	Actl9	17	ENOG5035AX7,ENSMUSG00000092519,77642,Q8CG27,ENSMUSP00000134564,MOUSE|MGI=MGI=1916731|UniProtKB=Q8CG27,Phy001RUK8_MOUSE,MGI:1916731,97720at9347,69481,OG6_140133,MOUSE22970	EggNOG,Ensembl,HomoloGene,Inparanoid,Treefam,Panther,PhylomeDB,HGNC,OrthoDB,NCBI,OrthoMCL,OMA
284325	ENSG00000188493	HGNC:24758	actin maturation protease	ACTMAP	19q13.2	ENOG5035AK9,ENSG00000188493,ENSP00000367564,Q5BKX5,45689,HUMAN|HGNC=24758|UniProtKB=Q5BKX5,HGNC:24758,146996at9347,284325,OG6_107979,HUMAN43662	414069	ENSMUSG00000078786	MGI:3041247	cDNA sequence BC024978	BC024978	7	ENOG5035AK9,ENSMUSG00000078786,ENSMUSP00000137189,J3QPC3,45689,MOUSE|MGI=MGI=3041247|UniProtKB=J3QPC3,MGI:3041247,146996at9347,414069,OG6_107979,MOUSE51838	EggNOG,Ensembl,Treefam,Inparanoid,HomoloGene,Panther,HGNC,OrthoDB,NCBI,OrthoMCL,OMA
87	ENSG00000072110	HGNC:163	actinin alpha 1	ACTN1	14q24.1	ENOG5035B7V,ENSG00000072110,ENSP00000377941,P12814,55553,HUMAN|HGNC=163|UniProtKB=P12814,Phy00084EW_HUMAN,HGNC:163,27773at9347,87,OG6_101135,HUMAN19988	109711	ENSMUSG00000015143	MGI:2137706	actinin, alpha 1	Actn1	12	ENOG5035B7V,ENSMUSG00000015143,ENSMUSP00000021554,Q7TPR4,55553,MOUSE|MGI=MGI=2137706|UniProtKB=Q7TPR4,Phy000A0UG_MOUSE,MGI:2137706,27773at9347,109711,OG6_101135,MOUSE09304	EggNOG,Ensembl,Treefam,Inparanoid,HomoloGene,Panther,PhylomeDB,HGNC,OrthoDB,NCBI,OrthoMCL,OMA
87	ENSG00000072110	HGNC:163	actinin alpha 1	ACTN1	14q24.1	27773at9347,OG6_101135	11472	ENSMUSG00000052374	MGI:109192	actinin alpha 2	Actn2	13	27773at9347,OG6_101135	OrthoDB,OrthoMCL
87	ENSG00000072110	HGNC:163	actinin alpha 1	ACTN1	14q24.1	27773at9347,OG6_101135	60595	ENSMUSG00000054808	MGI:1890773	actinin alpha 4	Actn4	7	27773at9347,OG6_101135	OrthoDB,OrthoMCL
87	ENSG00000072110	HGNC:163	actinin alpha 1	ACTN1	14q24.1	27773at9347,OG6_101135	11474	ENSMUSG00000006457	MGI:99678	actinin alpha 3	Actn3	19	27773at9347,OG6_101135	OrthoDB,OrthoMCL
88	ENSG00000077522	HGNC:164	actinin alpha 2	ACTN2	1q43	OG6_101135,88,27773at9347,HUMAN|HGNC=164|UniProtKB=P35609,P35609,ENSP00000355537,31016,HUMAN55377,ENSG00000077522,ENOG5035IQ5,HGNC:164	11472	ENSMUSG00000052374	MGI:109192	actinin alpha 2	Actn2	13	OG6_101135,11472,27773at9347,MOUSE|MGI=MGI=109192|UniProtKB=Q9JI91,Q9JI91,ENSMUSP00000067708,31016,MOUSE11811,ENSMUSG00000052374,ENOG5035IQ5,MGI:109192	OrthoMCL,NCBI,OrthoDB,Panther,Inparanoid,Treefam,HomoloGene,OMA,Ensembl,EggNOG,HGNC
88	ENSG00000077522	HGNC:164	actinin alpha 2	ACTN2	1q43	27773at9347,OG6_101135	60595	ENSMUSG00000054808	MGI:1890773	actinin alpha 4	Actn4	7	27773at9347,OG6_101135	OrthoDB,OrthoMCL
88	ENSG00000077522	HGNC:164	actinin alpha 2	ACTN2	1q43	OG6_101135,27773at9347	109711	ENSMUSG00000015143	MGI:2137706	actinin, alpha 1	Actn1	12	OG6_101135,27773at9347	OrthoMCL,OrthoDB
88	ENSG00000077522	HGNC:164	actinin alpha 2	ACTN2	1q43	27773at9347,OG6_101135	11474	ENSMUSG00000006457	MGI:99678	actinin alpha 3	Actn3	19	27773at9347,OG6_101135	OrthoDB,OrthoMCL
89	ENSG00000248746	HGNC:165	actinin alpha 3	ACTN3	11q13.2	OG6_101135,HUMAN07425,27773at9347,89,Q08043,HGNC:165,Phy003J1PK_HUMAN,ENOG5035BJH,ENSG00000248746,HUMAN|HGNC=165|UniProtKB=Q08043	11474	ENSMUSG00000006457	MGI:99678	actinin alpha 3	Actn3	19	OG6_101135,MOUSE24869,27773at9347,11474,O88990,MGI:99678,Phy0009YCF_MOUSE,ENOG5035BJH,ENSMUSG00000006457,MOUSE|MGI=MGI=99678|UniProtKB=O88990	OrthoMCL,OMA,OrthoDB,NCBI,Inparanoid,HGNC,PhylomeDB,EggNOG,Ensembl,Panther
89	ENSG00000248746	HGNC:165	actinin alpha 3	ACTN3	11q13.2	27773at9347,OG6_101135	11472	ENSMUSG00000052374	MGI:109192	actinin alpha 2	Actn2	13	27773at9347,OG6_101135	OrthoDB,OrthoMCL
89	ENSG00000248746	HGNC:165	actinin alpha 3	ACTN3	11q13.2	OG6_101135,27773at9347	60595	ENSMUSG00000054808	MGI:1890773	actinin alpha 4	Actn4	7	OG6_101135,27773at9347	OrthoMCL,OrthoDB
89	ENSG00000248746	HGNC:165	actinin alpha 3	ACTN3	11q13.2	27773at9347,OG6_101135	109711	ENSMUSG00000015143	MGI:2137706	actinin, alpha 1	Actn1	12	27773at9347,OG6_101135	OrthoDB,OrthoMCL
81	ENSG00000130402	HGNC:166	actinin alpha 4	ACTN4	19q13.2	ENOG5035BVW,ENSG00000130402,ENSP00000252699,O43707,55857,HUMAN|HGNC=166|UniProtKB=O43707,Phy000898A_HUMAN,HGNC:166,27773at9347,81,OG6_101135,HUMAN43256	60595	ENSMUSG00000054808	MGI:1890773	actinin alpha 4	Actn4	7	ENOG5035BVW,ENSMUSG00000054808,ENSMUSP00000066068,P57780,55857,MOUSE|MGI=MGI=1890773|UniProtKB=P57780,Phy001ROVT_MOUSE,MGI:1890773,27773at9347,60595,OG6_101135,MOUSE53571	EggNOG,Ensembl,Treefam,Inparanoid,HomoloGene,Panther,PhylomeDB,HGNC,OrthoDB,NCBI,OrthoMCL,OMA
81	ENSG00000130402	HGNC:166	actinin alpha 4	ACTN4	19q13.2	27773at9347,OG6_101135	11472	ENSMUSG00000052374	MGI:109192	actinin alpha 2	Actn2	13	27773at9347,OG6_101135	OrthoDB,OrthoMCL
81	ENSG00000130402	HGNC:166	actinin alpha 4	ACTN4	19q13.2	27773at9347,OG6_101135	109711	ENSMUSG00000015143	MGI:2137706	actinin, alpha 1	Actn1	12	27773at9347,OG6_101135	OrthoDB,OrthoMCL
81	ENSG00000130402	HGNC:166	actinin alpha 4	ACTN4	19q13.2	27773at9347,OG6_101135	11474	ENSMUSG00000006457	MGI:99678	actinin alpha 3	Actn3	19	27773at9347,OG6_101135	OrthoDB,OrthoMCL
55860	ENSG00000131966	HGNC:17372	actin related protein 10	ACTR10	14q23.1	ENOG5035JHP,ENSG00000131966,Q9NZ32,10220,ENSP00000254286,HUMAN|HGNC=17372|UniProtKB=Q9NZ32,HGNC:17372,91536at9347,55860,OG6_104680,HUMAN19572	56444	ENSMUSG00000021076	MGI:1891654	ARP10 actin-related protein 10	Actr10	12	ENOG5035JHP,ENSMUSG00000021076,Q9QZB7,10220,ENSMUSP00000021479,MOUSE|MGI=MGI=1891654|UniProtKB=Q9QZB7,MGI:1891654,91536at9347,56444,OG6_104680,MOUSE08785	EggNOG,Ensembl,Inparanoid,HomoloGene,Treefam,Panther,HGNC,OrthoDB,NCBI,OrthoMCL,OMA
10121	ENSG00000138107	HGNC:167	actin related protein 1A	ACTR1A	10q24.32	HUMAN02759,HGNC:167,105664at9347,ENSG00000138107,ENOG5035J3Z,21173,P61163,ENSP00000358921,10121,OG6_103845,Phy00080LN_HUMAN,HUMAN|HGNC=167|UniProtKB=P61163	54130	ENSMUSG00000025228	MGI:1858964	ARP1 actin-related protein 1A, centractin alpha	Actr1a	19	MOUSE26538,MGI:1858964,105664at9347,ENSMUSG00000025228,ENOG5035J3Z,21173,P61164,ENSMUSP00000039844,54130,OG6_103845,Phy0009YYG_MOUSE,MOUSE|MGI=MGI=1858964|UniProtKB=P61164	OMA,HGNC,OrthoDB,Ensembl,EggNOG,HomoloGene,Inparanoid,Treefam,NCBI,OrthoMCL,PhylomeDB,Panther
10121	ENSG00000138107	HGNC:167	actin related protein 1A	ACTR1A	10q24.32	105664at9347,OG6_103845	226977	ENSMUSG00000037351	MGI:1917446	ARP1 actin-related protein 1B, centractin beta	Actr1b	1	105664at9347,OG6_103845	OrthoDB,OrthoMCL
10120	ENSG00000115073	HGNC:168	actin related protein 1B	ACTR1B	2q11.2	OG6_103845,10120,HUMAN63922,HUMAN|HGNC=168|UniProtKB=P42025,ENOG5035J1Z,ENSG00000115073,105664at9347,HGNC:168,Phy0008ANY_HUMAN,ENSP00000289228,P42025,101541	226977	ENSMUSG00000037351	MGI:1917446	ARP1 actin-related protein 1B, centractin beta	Actr1b	1	OG6_103845,226977,MOUSE29539,MOUSE|MGI=MGI=1917446|UniProtKB=Q8R5C5,ENOG5035J1Z,ENSMUSG00000037351,105664at9347,MGI:1917446,Phy0009MYU_MOUSE,ENSMUSP00000047326,Q8R5C5,101541	OrthoMCL,NCBI,OMA,Panther,EggNOG,Ensembl,OrthoDB,HGNC,PhylomeDB,Treefam,Inparanoid,HomoloGene
10120	ENSG00000115073	HGNC:168	actin related protein 1B	ACTR1B	2q11.2	105664at9347,OG6_103845	54130	ENSMUSG00000025228	MGI:1858964	ARP1 actin-related protein 1A, centractin alpha	Actr1a	19	105664at9347,OG6_103845	OrthoDB,OrthoMCL
10097	ENSG00000138071	HGNC:169	actin related protein 2	ACTR2	2p14	ENOG50359EP,ENSG00000138071,101533at9347,HGNC:169,Phy0008AE0_HUMAN,HUMAN63003,HUMAN|HGNC=169|UniProtKB=P61160,ENSP00000367220,P61160,4181,OG6_102757,10097	66713	ENSMUSG00000020152	MGI:1913963	ARP2 actin-related protein 2	Actr2	11	ENOG50359EP,ENSMUSG00000020152,101533at9347,MGI:1913963,Phy000A1GG_MOUSE,MOUSE07361,MOUSE|MGI=MGI=1913963|UniProtKB=P61161,ENSMUSP00000000137,P61161,4181,OG6_102757,66713	EggNOG,Ensembl,OrthoDB,HGNC,PhylomeDB,OMA,Panther,Treefam,Inparanoid,HomoloGene,OrthoMCL,NCBI
10096	ENSG00000115091	HGNC:170	actin related protein 3	ACTR3	2q14.1	HGNC:170,Phy0008AT9_HUMAN,P61158,ENSP00000263238,68483,ENSG00000115091,ENOG5035F0Y,HUMAN64466,HUMAN|HGNC=170|UniProtKB=P61158,OG6_102024,87797at9347,10096	74117	ENSMUSG00000026341	MGI:1921367	ARP3 actin-related protein 3	Actr3	1	MGI:1921367,Phy001RP2H_MOUSE,Q99JY9,ENSMUSP00000137503,68483,ENSMUSG00000026341,ENOG5035F0Y,MOUSE28060,MOUSE|MGI=MGI=1921367|UniProtKB=Q99JY9,OG6_102024,87797at9347,74117	HGNC,PhylomeDB,Inparanoid,Treefam,HomoloGene,Ensembl,EggNOG,OMA,Panther,OrthoMCL,OrthoDB,NCBI
10096	ENSG00000115091	HGNC:170	actin related protein 3	ACTR3	2q14.1	87797at9347,OG6_102024	242894	ENSMUSG00000056367	MGI:2661120	ARP3 actin-related protein 3B	Actr3b	5	87797at9347,OG6_102024	OrthoDB,OrthoMCL
57180	ENSG00000133627	HGNC:17256	actin related protein 3B	ACTR3B	7q36.1-q36.2	OG6_102024,87797at9347,57180,HUMAN|HGNC=17256|UniProtKB=Q9P1U1,HUMAN92194,Q9P1U1,ENSP00000256001,4180,HGNC:17256,Phy0008J0B_HUMAN,ENSG00000133627	242894	ENSMUSG00000056367	MGI:2661120	ARP3 actin-related protein 3B	Actr3b	5	OG6_102024,87797at9347,242894,MOUSE|MGI=MGI=2661120|UniProtKB=Q641P0,MOUSE45595,Q641P0,ENSMUSP00000085578,4180,MGI:2661120,Phy001S1FW_MOUSE,ENSMUSG00000056367	OrthoMCL,OrthoDB,NCBI,Panther,OMA,Inparanoid,Treefam,HomoloGene,HGNC,PhylomeDB,Ensembl
57180	ENSG00000133627	HGNC:17256	actin related protein 3B	ACTR3B	7q36.1-q36.2	87797at9347,OG6_102024	74117	ENSMUSG00000026341	MGI:1921367	ARP3 actin-related protein 3	Actr3	1	87797at9347,OG6_102024	OrthoDB,OrthoMCL
653857	ENSG00000106526	HGNC:37282	actin related protein 3C	ACTR3C	7q36.1	ENSP00000252071,ENSG00000106526	242894	ENSMUSG00000056367	MGI:2661120	ARP3 actin-related protein 3B	Actr3b	5	ENSMUSP00000085578,ENSMUSG00000056367	Treefam,Ensembl
79913	ENSG00000101442	HGNC:14671	actin related protein 5	ACTR5	20q11.23	ENOG5035IX4,ENSG00000101442,6818,Q9H9F9,ENSP00000243903,HUMAN|HGNC=14671|UniProtKB=Q9H9F9,HGNC:14671,73671at9347,OG6_104278,79913,HUMAN56977	109275	ENSMUSG00000037761	MGI:1924748	ARP5 actin-related protein 5	Actr5	2	ENOG5035IX4,ENSMUSG00000037761,6818,Q80US4,ENSMUSP00000046658,MOUSE|MGI=MGI=1924748|UniProtKB=Q80US4,MGI:1924748,73671at9347,OG6_104278,109275,MOUSE33302	EggNOG,Ensembl,HomoloGene,Inparanoid,Treefam,Panther,HGNC,OrthoDB,OrthoMCL,NCBI,OMA
64431	ENSG00000075089	HGNC:24025	actin related protein 6	ACTR6	12q23.1	ENOG5035P1T,ENSG00000075089,ENSP00000188312,Q9GZN1,6451,HUMAN|HGNC=24025|UniProtKB=Q9GZN1,Phy000836M_HUMAN,HGNC:24025,95285at9347,OG6_103780,64431,HUMAN14875	67019	ENSMUSG00000019948	MGI:1914269	ARP6 actin-related protein 6	Actr6	10	ENOG5035P1T,ENSMUSG00000019948,ENSMUSP00000020109,Q9D864,6451,MOUSE|MGI=MGI=1914269|UniProtKB=Q9D864,Phy001RP2K_MOUSE,MGI:1914269,95285at9347,OG6_103780,67019,MOUSE00516	EggNOG,Ensembl,Treefam,Inparanoid,HomoloGene,Panther,PhylomeDB,HGNC,OrthoDB,OrthoMCL,NCBI,OMA
93973	ENSG00000113812	HGNC:14672	actin related protein 8	ACTR8	3p21.1	ENSG00000113812,ENOG5035HAJ,93973,OG6_104893,52135at9347,11286,ENSP00000336842,Q9H981,HUMAN|HGNC=14672|UniProtKB=Q9H981,HUMAN70609,HGNC:14672,Phy0008DTQ_HUMAN	56249	ENSMUSG00000015971	MGI:1860775	ARP8 actin-related protein 8	Actr8	14	ENSMUSG00000015971,ENOG5035HAJ,56249,OG6_104893,52135at9347,11286,ENSMUSP00000016115,Q8R2S9,MOUSE|MGI=MGI=1860775|UniProtKB=Q8R2S9,MOUSE12680,MGI:1860775,Phy0009QQ0_MOUSE	Ensembl,EggNOG,NCBI,OrthoMCL,OrthoDB,HomoloGene,Treefam,Inparanoid,Panther,OMA,HGNC,PhylomeDB
139741	ENSG00000123165	HGNC:24027	actin related protein T1	ACTRT1	Xq25	119988at9347,HGNC:24027,Phy0008LMS_HUMAN,ENSP00000360165,HUMAN|HGNC=24027|UniProtKB=Q8TDG2,139741,HUMAN102096,ENOG503592R,ENSG00000123165,23648	73360	ENSMUSG00000046615	MGI:1920610	actin-related protein T1	Actrt1	X	119988at9347,MGI:1920610,Phy0009RRW_MOUSE,ENSMUSP00000062570,MOUSE|MGI=MGI=1920610|UniProtKB=Q9D9J3,73360,MOUSE65114,ENOG503592R,ENSMUSG00000046615,23648	OrthoDB,HGNC,PhylomeDB,Treefam,Panther,NCBI,OMA,EggNOG,Ensembl,HomoloGene
139741	ENSG00000123165	HGNC:24027	actin related protein T1	ACTRT1	Xq25	119988at9347	73353	ENSMUSG00000051276	MGI:1920603	actin-related protein T2	Actrt2	4	119988at9347	OrthoDB
140625	ENSG00000169717	HGNC:24026	actin related protein T2	ACTRT2	1p36.32	140625,HUMAN47039,OG6_121988,HUMAN|HGNC=24026|UniProtKB=Q8TDY3,ENSP00000367658,HGNC:24026,119988at9347,Q8TDY3,23647,ENSG00000169717,ENOG5035AH1	73353	ENSMUSG00000051276	MGI:1920603	actin-related protein T2	Actrt2	4	73353,MOUSE40672,OG6_121988,MOUSE|MGI=MGI=1920603|UniProtKB=Q9D9L5,ENSMUSP00000050377,MGI:1920603,119988at9347,Q9D9L5,23647,ENSMUSG00000051276,ENOG5035AH1	NCBI,OMA,OrthoMCL,Panther,Treefam,HGNC,OrthoDB,Inparanoid,HomoloGene,Ensembl,EggNOG
140625	ENSG00000169717	HGNC:24026	actin related protein T2	ACTRT2	1p36.32	119988at9347	73360	ENSMUSG00000046615	MGI:1920610	actin-related protein T1	Actrt1	X	119988at9347	OrthoDB
84517	ENSG00000184378	HGNC:24022	actin related protein T3	ACTRT3	3q26.2	Phy0008EE8_HUMAN,HGNC:24022,110081at9347,OG6_131050,HUMAN73332,HUMAN|HGNC=24022|UniProtKB=Q9BYD9,ENOG5035E8A,ENSG00000184378,84517,13038,Q9BYD9,ENSP00000333037	76652	ENSMUSG00000037737	MGI:1923902	actin related protein T3	Actrt3	3	Phy0009X5A_MOUSE,MGI:1923902,110081at9347,OG6_131050,MOUSE39142,MOUSE|MGI=MGI=1923902|UniProtKB=Q8BXF8,ENOG5035E8A,ENSMUSG00000037737,76652,13038,Q8BXF8,ENSMUSP00000048360	PhylomeDB,HGNC,OrthoDB,OrthoMCL,OMA,Panther,EggNOG,Ensembl,NCBI,HomoloGene,Inparanoid,Treefam
90	ENSG00000115170	HGNC:171	activin A receptor type 1	ACVR1	2q24.1	ENSP00000263640,HUMAN|HGNC=171|UniProtKB=Q04771,ENOG5035CD8,ENSG00000115170,72599at9347,90,OG6_107567,HGNC:171,Phy0008AZK_HUMAN,7,Q04771,HUMAN65143	11477	ENSMUSG00000026836	MGI:87911	activin A receptor, type 1	Acvr1	2	ENSMUSP00000088453,MOUSE|MGI=MGI=87911|UniProtKB=P37172,ENOG5035CD8,ENSMUSG00000026836,72599at9347,11477,OG6_107567,MGI:87911,Phy000A569_MOUSE,7,P37172,MOUSE36258	Treefam,Panther,EggNOG,Ensembl,OrthoDB,NCBI,OrthoMCL,HGNC,PhylomeDB,HomoloGene,Inparanoid,OMA
91	ENSG00000135503	HGNC:172	activin A receptor type 1B	ACVR1B	12q13.13	ENOG5035JI9,ENSG00000135503,P36896,20906,ENSP00000442656,HUMAN|HGNC=172|UniProtKB=P36896,Phy00082SI_HUMAN,HGNC:172,70978at9347,91,OG6_103647,HUMAN12795	11479	ENSMUSG00000000532	MGI:1338944	activin A receptor, type 1B	Acvr1b	15	ENOG5035JI9,ENSMUSG00000000532,Q61271,20906,ENSMUSP00000000544,MOUSE|MGI=MGI=1338944|UniProtKB=Q61271,Phy0009QFI_MOUSE,MGI:1338944,70978at9347,11479,OG6_103647,MOUSE16676	EggNOG,Ensembl,Inparanoid,HomoloGene,Treefam,Panther,PhylomeDB,HGNC,OrthoDB,NCBI,OrthoMCL,OMA
91	ENSG00000135503	HGNC:172	activin A receptor type 1B	ACVR1B	12q13.13	OG6_103647	269275	ENSMUSG00000026834	MGI:2661081	activin A receptor, type IC	Acvr1c	2	OG6_103647	OrthoMCL
91	ENSG00000135503	HGNC:172	activin A receptor type 1B	ACVR1B	12q13.13	OG6_103647	21812	ENSMUSG00000007613	MGI:98728	transforming growth factor, beta receptor I	Tgfbr1	4	OG6_103647	OrthoMCL
130399	ENSG00000123612	HGNC:18123	activin A receptor type 1C	ACVR1C	2q24.1	OG6_103647,130399,76103at9347,HGNC:18123,26724,Q8NER5,ENSP00000243349,HUMAN|HGNC=18123|UniProtKB=Q8NER5,HUMAN65139,ENSG00000123612,ENOG5035P4J	269275	ENSMUSG00000026834	MGI:2661081	activin A receptor, type IC	Acvr1c	2	OG6_103647,269275,76103at9347,MGI:2661081,26724,Q8K348,ENSMUSP00000028178,MOUSE|MGI=MGI=2661081|UniProtKB=Q8K348,MOUSE36253,ENSMUSG00000026834,ENOG5035P4J	OrthoMCL,NCBI,OrthoDB,HGNC,HomoloGene,Inparanoid,Treefam,Panther,OMA,Ensembl,EggNOG
130399	ENSG00000123612	HGNC:18123	activin A receptor type 1C	ACVR1C	2q24.1	OG6_103647	11479	ENSMUSG00000000532	MGI:1338944	activin A receptor, type 1B	Acvr1b	15	OG6_103647	OrthoMCL
130399	ENSG00000123612	HGNC:18123	activin A receptor type 1C	ACVR1C	2q24.1	OG6_103647	21812	ENSMUSG00000007613	MGI:98728	transforming growth factor, beta receptor I	Tgfbr1	4	OG6_103647	OrthoMCL
92	ENSG00000121989	HGNC:173	activin A receptor type 2A	ACVR2A	2q22.3-q23.1	OG6_104478,70013at9347,92,ENSG00000121989,ENOG5035BD7,HUMAN|HGNC=173|UniProtKB=P27037,Phy0008AYB_HUMAN,HGNC:173,HUMAN64936,ENSP00000241416,20391,P27037	11480	ENSMUSG00000052155	MGI:102806	activin receptor IIA	Acvr2a	2	OG6_104478,70013at9347,11480,ENSMUSG00000052155,ENOG5035BD7,MOUSE|MGI=MGI=102806|UniProtKB=P27038,Phy000A54I_MOUSE,MGI:102806,MOUSE36155,ENSMUSP00000067305,20391,P27038	OrthoMCL,OrthoDB,NCBI,Ensembl,EggNOG,Panther,PhylomeDB,HGNC,OMA,Treefam,HomoloGene,Inparanoid
92	ENSG00000121989	HGNC:173	activin A receptor type 2A	ACVR2A	2q22.3-q23.1	70013at9347,OG6_104478	11481	ENSMUSG00000061393	MGI:87912	activin receptor IIB	Acvr2b	9	70013at9347,OG6_104478	OrthoDB,OrthoMCL
93	ENSG00000114739	HGNC:174	activin A receptor type 2B	ACVR2B	3p22.2	OG6_104478,70013at9347,93,HGNC:174,Phy0008DJL_HUMAN,HUMAN|HGNC=174|UniProtKB=Q13705,863,HUMAN69230,ENOG5035D20,ENSG00000114739,ENSP00000340361,Q13705	11481	ENSMUSG00000061393	MGI:87912	activin receptor IIB	Acvr2b	9	OG6_104478,70013at9347,11481,MGI:87912,Phy0009WYB_MOUSE,MOUSE|MGI=MGI=87912|UniProtKB=P27040,863,MOUSE63996,ENOG5035D20,ENSMUSG00000061393,ENSMUSP00000126108,P27040	OrthoMCL,OrthoDB,NCBI,HGNC,PhylomeDB,Panther,HomoloGene,OMA,EggNOG,Ensembl,Treefam,Inparanoid
93	ENSG00000114739	HGNC:174	activin A receptor type 2B	ACVR2B	3p22.2	70013at9347,OG6_104478	11480	ENSMUSG00000052155	MGI:102806	activin receptor IIA	Acvr2a	2	70013at9347,OG6_104478	OrthoDB,OrthoMCL
94	ENSG00000139567	HGNC:175	activin A receptor like type 1	ACVRL1	12q13.13	ENOG5035BAI,ENSG00000139567,P37023,20058,ENSP00000373574,HUMAN|HGNC=175|UniProtKB=P37023,HGNC:175,80690at9347,94,OG6_128294,HUMAN12789	11482	ENSMUSG00000000530	MGI:1338946	activin A receptor, type II-like 1	Acvrl1	15	ENOG5035BAI,ENSMUSG00000000530,Q61288,20058,ENSMUSP00000000542,MOUSE|MGI=MGI=1338946|UniProtKB=Q61288,MGI:1338946,80690at9347,11482,OG6_128294,MOUSE16667	EggNOG,Ensembl,Inparanoid,HomoloGene,Treefam,Panther,HGNC,OrthoDB,NCBI,OrthoMCL,OMA
95	ENSG00000243989	HGNC:177	aminoacylase 1	ACY1	3p21.2	95,OG6_100626,ENSP00000384296,110440,HGNC:177,Phy0008DS0_HUMAN,102544at9347,ENSG00000243989,HUMAN|HGNC=177|UniProtKB=Q03154	109652	ENSMUSG00000023262	MGI:87913	aminoacylase 1	Acy1	9	109652,OG6_100626,ENSMUSP00000024031,110440,MGI:87913,Phy001ROVW_MOUSE,102544at9347,ENSMUSG00000023262,MOUSE|MGI=MGI=87913|UniProtKB=Q99JW2	NCBI,OrthoMCL,Treefam,HomoloGene,HGNC,PhylomeDB,OrthoDB,Ensembl,Panther
91703	ENSG00000132744	HGNC:24104	aminoacylase 3	ACY3	11q13.2	HGNC:24104,192478at9347,ENSP00000255082,Q96HD9,12401,91703,OG6_109525,ENSG00000132744,ENOG5035AG0,Phy00081RA_HUMAN,HUMAN|HGNC=24104|UniProtKB=Q96HD9,HUMAN07633	71670	ENSMUSG00000024866	MGI:1918920	aspartoacylase (aminoacylase) 3	Acy3	19	MGI:1918920,192478at9347,ENSMUSP00000050056,Q91XE4,12401,71670,OG6_109525,ENSMUSG00000024866,ENOG5035AG0,Phy0009YB3_MOUSE,MOUSE|MGI=MGI=1918920|UniProtKB=Q91XE4,MOUSE26834	HGNC,OrthoDB,Treefam,Inparanoid,HomoloGene,NCBI,OrthoMCL,Ensembl,EggNOG,PhylomeDB,Panther,OMA
97	ENSG00000119640	HGNC:179	acylphosphatase 1	ACYP1	14q24.3	ENOG5035Q2A,11932,ENSP00000238618,P07311,HUMAN|HGNC=179|UniProtKB=P07311,Phy00084HU_HUMAN,HGNC:179,195155at9347,97,OG6_101060,HUMAN20357	66204	ENSMUSG00000008822	MGI:1913454	acylphosphatase 1, erythrocyte (common) type	Acyp1	12	ENOG5035Q2A,11932,ENSMUSP00000008966,P56376,MOUSE|MGI=MGI=1913454|UniProtKB=P56376,Phy001ROVX_MOUSE,MGI:1913454,195155at9347,66204,OG6_101060,MOUSE07811	EggNOG,HomoloGene,Treefam,Inparanoid,Panther,PhylomeDB,HGNC,OrthoDB,NCBI,OrthoMCL,OMA
98	ENSG00000170634	HGNC:180	acylphosphatase 2	ACYP2	2p16.2	98,HUMAN62665,OG6_101060,HUMAN|HGNC=180|UniProtKB=P14621,41776,ENSP00000378161,P14621,HGNC:180,Phy0008ABJ_HUMAN,ENSG00000170634	75572	ENSMUSG00000060923	MGI:1922822	acylphosphatase 2, muscle type	Acyp2	11	75572,MOUSE03659,OG6_101060,MOUSE|MGI=MGI=1922822|UniProtKB=P56375,41776,ENSMUSP00000074195,P56375,MGI:1922822,Phy000A1J5_MOUSE,ENSMUSG00000060923	NCBI,OMA,OrthoMCL,Panther,HomoloGene,Treefam,Inparanoid,HGNC,PhylomeDB,Ensembl
100	ENSG00000196839	HGNC:186	adenosine deaminase	ADA	20q13.12	ENOG5035HAN,ENSG00000196839,37249,P00813,ENSP00000361965,HUMAN|HGNC=186|UniProtKB=P00813,Phy0008C3L_HUMAN,HGNC:186,114817at9347,100,OG6_103627,HUMAN57117	11486	ENSMUSG00000017697	MGI:87916	adenosine deaminase	Ada	2	ENOG5035HAN,ENSMUSG00000017697,37249,P03958,ENSMUSP00000017841,MOUSE|MGI=MGI=87916|UniProtKB=P03958,Phy000A6A2_MOUSE,MGI:87916,114817at9347,11486,OG6_103627,MOUSE33640	EggNOG,Ensembl,HomoloGene,Inparanoid,Treefam,Panther,PhylomeDB,HGNC,OrthoDB,NCBI,OrthoMCL,OMA
132612	ENSG00000164113	HGNC:30713	adenosine deaminase domain containing 1	ADAD1	4q27	HUMAN77259,OG6_120392,Q96M93,7569,ENSP00000296513,HUMAN|HGNC=30713|UniProtKB=Q96M93,ENSG00000164113,ENOG5035NPI,63472at9347,132612,HGNC:30713,Phy001RHZH_HUMAN	21744	ENSMUSG00000027719	MGI:103258	adenosine deaminase domain containing 1 (testis specific)	Adad1	3	MOUSE37063,OG6_120392,Q5SUE7,7569,ENSMUSP00000115260,MOUSE|MGI=MGI=103258|UniProtKB=Q5SUE7,ENSMUSG00000027719,ENOG5035NPI,63472at9347,21744,MGI:103258,Phy0009X7U_MOUSE	OMA,OrthoMCL,Inparanoid,HomoloGene,Treefam,Panther,Ensembl,EggNOG,OrthoDB,NCBI,HGNC,PhylomeDB
161931	ENSG00000140955	HGNC:30714	adenosine deaminase domain containing 2	ADAD2	16q24.1	ENOG5035EWQ,ENSG00000140955,16392,Q8NCV1,ENSP00000268624,HUMAN|HGNC=30714|UniProtKB=Q8NCV1,Phy00086HV_HUMAN,HGNC:30714,62610at9347,161931,OG6_122002,HUMAN30021	75773	ENSMUSG00000024266	MGI:1923023	adenosine deaminase domain containing 2	Adad2	8	ENOG5035EWQ,ENSMUSG00000024266,16392,Q9D5P4,ENSMUSP00000095964,MOUSE|MGI=MGI=1923023|UniProtKB=Q9D5P4,Phy001S0IM_MOUSE,MGI:1923023,62610at9347,75773,OG6_122002,MOUSE58732	EggNOG,Ensembl,HomoloGene,Inparanoid,Treefam,Panther,PhylomeDB,HGNC,OrthoDB,NCBI,OrthoMCL,OMA
161823	ENSG00000168803	HGNC:31853	adenosine deaminase like	ADAL	15q15.3	ENOG5035HW7,ENSG00000168803,13827,Q6DHV7,ENSP00000413074,HUMAN|HGNC=31853|UniProtKB=Q6DHV7,Phy0008506_HUMAN,HGNC:31853,123579at9347,161823,OG6_103864,HUMAN22651	75894	ENSMUSG00000027259	MGI:1923144	adenosine deaminase-like	Adal	2	ENOG5035HW7,ENSMUSG00000027259,13827,Q80SY6,ENSMUSP00000113052,MOUSE|MGI=MGI=1923144|UniProtKB=Q80SY6,Phy000A5RL_MOUSE,MGI:1923144,123579at9347,75894,OG6_103864,MOUSE32359	EggNOG,Ensembl,HomoloGene,Inparanoid,Treefam,Panther,PhylomeDB,HGNC,OrthoDB,NCBI,OrthoMCL,OMA
102	ENSG00000137845	HGNC:188	ADAM metallopeptidase domain 10	ADAM10	15q21.3	ENOG5035A4D,ENSG00000137845,O14672,865,ENSP00000260408,HUMAN|HGNC=188|UniProtKB=O14672,HGNC:188,38890at9347,102,OG6_104685,HUMAN23332	11487	ENSMUSG00000054693	MGI:109548	a disintegrin and metallopeptidase domain 10	Adam10	9	ENOG5035A4D,ENSMUSG00000054693,O35598,865,ENSMUSP00000063839,MOUSE|MGI=MGI=109548|UniProtKB=O35598,MGI:109548,38890at9347,11487,OG6_104685,MOUSE63940	EggNOG,Ensembl,Inparanoid,HomoloGene,Treefam,Panther,HGNC,OrthoDB,NCBI,OrthoMCL,OMA
4185	ENSG00000073670	HGNC:189	ADAM metallopeptidase domain 11	ADAM11	17q21.31	ENOG5035NCI,ENSG00000073670,7614,O75078,ENSP00000200557,HUMAN|HGNC=189|UniProtKB=O75078,Phy00087EF_HUMAN,HGNC:189,39312at9347,4185,OG6_103986,HUMAN34256	11488	ENSMUSG00000020926	MGI:1098667	a disintegrin and metallopeptidase domain 11	Adam11	11	ENOG5035NCI,ENSMUSG00000020926,7614,Q9R1V4,ENSMUSP00000069466,MOUSE|MGI=MGI=1098667|UniProtKB=Q9R1V4,Phy000A2S9_MOUSE,MGI:1098667,39312at9347,11488,OG6_103986,MOUSE05428	EggNOG,Ensembl,HomoloGene,Inparanoid,Treefam,Panther,PhylomeDB,HGNC,OrthoDB,NCBI,OrthoMCL,OMA
4185	ENSG00000073670	HGNC:189	ADAM metallopeptidase domain 11	ADAM11	17q21.31	OG6_103986	11496	ENSMUSG00000040537	MGI:1340046	a disintegrin and metallopeptidase domain 22	Adam22	5	OG6_103986	OrthoMCL
4185	ENSG00000073670	HGNC:189	ADAM metallopeptidase domain 11	ADAM11	17q21.31	OG6_103986	23792	ENSMUSG00000025964	MGI:1345162	a disintegrin and metallopeptidase domain 23	Adam23	1	OG6_103986	OrthoMCL
8038	ENSG00000148848	HGNC:190	ADAM metallopeptidase domain 12	ADAM12	10q26.2	OG6_101958,HUMAN03363,HGNC:190,ENSG00000148848,ENOG5035C8J,74862,O43184,ENSP00000357668,HUMAN|HGNC=190|UniProtKB=O43184,8038,27861at9347	11489	ENSMUSG00000054555	MGI:105378	a disintegrin and metallopeptidase domain 12 (meltrin alpha)	Adam12	7	OG6_101958,MOUSE55983,MGI:105378,ENSMUSG00000054555,ENOG5035C8J,74862,Q61824,ENSMUSP00000065213,MOUSE|MGI=MGI=105378|UniProtKB=Q61824,11489,27861at9347	OrthoMCL,OMA,HGNC,Ensembl,EggNOG,HomoloGene,Inparanoid,Treefam,Panther,NCBI,OrthoDB
8038	ENSG00000148848	HGNC:190	ADAM metallopeptidase domain 12	ADAM12	10q26.2	OG6_101958	11492	ENSMUSG00000011256	MGI:105377	a disintegrin and metallopeptidase domain 19 (meltrin beta)	Adam19	11	OG6_101958	OrthoMCL
8751	ENSG00000143537	HGNC:193	ADAM metallopeptidase domain 15	ADAM15	1q21.3	HUMAN52462,Phy0007YV9_HUMAN,ENSP00000349436,HUMAN|HGNC=193|UniProtKB=Q13444,ENSG00000143537,ENOG5035E7Z,HGNC:193,OG6_130192,47094at9347,8751,2829,Q13444	11490	ENSMUSG00000028041	MGI:1333882	a disintegrin and metallopeptidase domain 15 (metargidin)	Adam15	3	MOUSE38786,Phy0009XLG_MOUSE,ENSMUSP00000029676,MOUSE|MGI=MGI=1333882|UniProtKB=O88839,ENSMUSG00000028041,ENOG5035E7Z,MGI:1333882,OG6_130192,47094at9347,11490,2829,O88839	OMA,PhylomeDB,Treefam,Panther,Ensembl,EggNOG,HGNC,OrthoMCL,OrthoDB,NCBI,HomoloGene,Inparanoid
6868	ENSG00000151694	HGNC:195	ADAM metallopeptidase domain 17	ADAM17	2p25.1	HGNC:195,HUMAN61483,OG6_106716,ENOG5035BQA,ENSG00000151694,P78536,2395,6868,31451at9347,HUMAN|HGNC=195|UniProtKB=P78536,ENSP00000309968	11491	ENSMUSG00000052593	MGI:1096335	a disintegrin and metallopeptidase domain 17	Adam17	12	MGI:1096335,MOUSE08058,OG6_106716,ENOG5035BQA,ENSMUSG00000052593,Q9Z0F8,2395,11491,31451at9347,MOUSE|MGI=MGI=1096335|UniProtKB=Q9Z0F8,ENSMUSP00000067953	HGNC,OMA,OrthoMCL,EggNOG,Ensembl,Inparanoid,HomoloGene,NCBI,OrthoDB,Panther,Treefam
8749	ENSG00000168619	HGNC:196	ADAM metallopeptidase domain 18	ADAM18	8p11.22	55855at9347,ENSG00000168619,ENOG5035DD6,OG6_109138,HUMAN93555,Q9Y3Q7,74941,HUMAN|HGNC=196|UniProtKB=Q9Y3Q7,ENSP00000265707,HGNC:196	13524	ENSMUSG00000031552	MGI:105986	a disintegrin and metallopeptidase domain 18	Adam18	8	55855at9347,ENSMUSG00000031552,ENOG5035DD6,OG6_109138,MOUSE59091,Q9R157,74941,MOUSE|MGI=MGI=105986|UniProtKB=Q9R157,ENSMUSP00000033957,MGI:105986	OrthoDB,Ensembl,EggNOG,OrthoMCL,OMA,Inparanoid,HomoloGene,Panther,Treefam,HGNC
8749	ENSG00000168619	HGNC:196	ADAM metallopeptidase domain 18	ADAM18	8p11.22	55855at9347	11499	ENSMUSG00000031554	MGI:104730	a disintegrin and metallopeptidase domain 5	Adam5	8	55855at9347	OrthoDB
8728	ENSG00000135074	HGNC:197	ADAM metallopeptidase domain 19	ADAM19	5q33.3	HUMAN82021,Q9H013,8728,OG6_101958,40540at9347,HGNC:197,Phy003J1XJ_HUMAN,ENOG5035A11,74925,ENSP00000257527,HUMAN|HGNC=197|UniProtKB=Q9H013	11492	ENSMUSG00000011256	MGI:105377	a disintegrin and metallopeptidase domain 19 (meltrin beta)	Adam19	11	MOUSE04239,O35674,11492,OG6_101958,40540at9347,MGI:105377,Phy000A1MN_MOUSE,ENOG5035A11,74925,ENSMUSP00000011400,MOUSE|MGI=MGI=105377|UniProtKB=O35674	OMA,Inparanoid,NCBI,OrthoMCL,OrthoDB,HGNC,PhylomeDB,EggNOG,HomoloGene,Treefam,Panther
8728	ENSG00000135074	HGNC:197	ADAM metallopeptidase domain 19	ADAM19	5q33.3	OG6_101958	11489	ENSMUSG00000054555	MGI:105378	a disintegrin and metallopeptidase domain 12 (meltrin alpha)	Adam12	7	OG6_101958	OrthoMCL
8728	ENSG00000135074	HGNC:197	ADAM metallopeptidase domain 19	ADAM19	5q33.3	OG6_101958	110751	ENSMUSG00000027318	MGI:1341813	a disintegrin and metallopeptidase domain 33	Adam33	2	OG6_101958	OrthoMCL
8759	ENSG00000229186	HGNC:187	ADAM metallopeptidase domain 1A (pseudogene)	ADAM1A	12q24.12-q24.13	HGNC:187	280668	ENSMUSG00000072647	MGI:2429504	a disintegrin and metallopeptidase domain 1a	Adam1a	5	MGI:2429504	HGNC
100420505	ENSG00000226469	HGNC:44366	ADAM metallopeptidase domain 1B (pseudogene)	ADAM1B	12q24.13	HGNC:44366	280667	ENSMUSG00000062438	MGI:2429506	a disintegrin and metallopeptidase domain 1b	Adam1b	5	MGI:2429506	HGNC
2515	ENSG00000104755	HGNC:198	ADAM metallopeptidase domain 2	ADAM2	8p11.22	ENSG00000104755,ENOG5035CUV,Phy0008JCL_HUMAN,HGNC:198,2515,OG6_109138,75704at9347,HUMAN|HGNC=198|UniProtKB=Q99965,ENSP00000265708,1127,Q99965,HUMAN93561	11495	ENSMUSG00000022039	MGI:1340894	a disintegrin and metallopeptidase domain 2	Adam2	14	ENSMUSG00000022039,ENOG5035CUV,Phy001ROWE_MOUSE,MGI:1340894,11495,OG6_109138,75704at9347,MOUSE|MGI=MGI=1340894|UniProtKB=Q60718,ENSMUSP00000022618,1127,Q60718,MOUSE12783	Ensembl,EggNOG,PhylomeDB,HGNC,NCBI,OrthoMCL,OrthoDB,Panther,Treefam,HomoloGene,Inparanoid,OMA
8748	ENSG00000134007	HGNC:199	ADAM metallopeptidase domain 20	ADAM20	14q24.2	ENSG00000134007,128364,HUMAN|HGNC=199|UniProtKB=O43506,OG6_107158	23793	ENSMUSG00000071937	MGI:1345157	a disintegrin and metallopeptidase domain 25 (testase 2)	Adam25	8	ENSMUSG00000071937,128364,MOUSE|MGI=MGI=1345157|UniProtKB=Q9R159,OG6_107158	Ensembl,HomoloGene,Panther,OrthoMCL
8748	ENSG00000134007	HGNC:199	ADAM metallopeptidase domain 20	ADAM20	14q24.2	ENSG00000134007,128364,HUMAN|HGNC=199|UniProtKB=O43506,OG6_107158	384806	ENSMUSG00000046282	MGI:2152342	a disintegrin and metallopeptidase domain 20	Adam20	8	ENSMUSG00000046282,128364,MOUSE|MGI=MGI=2152342|UniProtKB=Q7M763,OG6_107158	Ensembl,HomoloGene,Panther,OrthoMCL
8748	ENSG00000134007	HGNC:199	ADAM metallopeptidase domain 20	ADAM20	14q24.2	ENSG00000134007,128364,HUMAN|HGNC=199|UniProtKB=O43506,OG6_107158	546055	ENSMUSG00000054033	MGI:3045694	a disintegrin and metallopeptidase domain 39	Adam39	8	ENSMUSG00000054033,128364,MOUSE|MGI=MGI=3045694|UniProtKB=Q7M762,OG6_107158	Ensembl,HomoloGene,Panther,OrthoMCL
8748	ENSG00000134007	HGNC:199	ADAM metallopeptidase domain 20	ADAM20	14q24.2	HUMAN|HGNC=199|UniProtKB=O43506,OG6_107158	13526	ENSMUSG00000046723	MGI:105984	a disintegrin and metallopeptidase domain 24 (testase 1)	Adam24	8	MOUSE|MGI=MGI=105984|UniProtKB=Q9R160,OG6_107158	Panther,OrthoMCL
8748	ENSG00000134007	HGNC:199	ADAM metallopeptidase domain 20	ADAM20	14q24.2	50214at9347,OG6_107158	56622	ENSMUSG00000008438	MGI:1861229	a disintegrin and metallopeptidase domain 21	Adam21	12	50214at9347,OG6_107158	OrthoDB,OrthoMCL
8748	ENSG00000134007	HGNC:199	ADAM metallopeptidase domain 20	ADAM20	14q24.2	OG6_107158	13525	ENSMUSG00000048516	MGI:105985	a disintegrin and metallopeptidase domain 26A (testase 3)	Adam26a	8	OG6_107158	OrthoMCL
8748	ENSG00000134007	HGNC:199	ADAM metallopeptidase domain 20	ADAM20	14q24.2	OG6_107158	252866	ENSMUSG00000079058	MGI:2181992	a disintegrin and metallopeptidase domain 34	Adam34	8	OG6_107158	OrthoMCL
8748	ENSG00000134007	HGNC:199	ADAM metallopeptidase domain 20	ADAM20	14q24.2	OG6_107158	244486	ENSMUSG00000046258	MGI:2676326	a disintegrin and metallopeptidase domain 29	Adam29	8	OG6_107158	OrthoMCL
8748	ENSG00000134007	HGNC:199	ADAM metallopeptidase domain 20	ADAM20	14q24.2	OG6_107158	382007	ENSMUSG00000063900	MGI:3588304	a disintegrin and metallopeptidase domain 26B	Adam26b	8	OG6_107158	OrthoMCL
8748	ENSG00000134007	HGNC:199	ADAM metallopeptidase domain 20	ADAM20	14q24.2	OG6_107158	384813	ENSMUSG00000050190	MGI:3647273	a disintegrin and metallopeptidase domain 34 like	Adam34l	8	OG6_107158	OrthoMCL
8747	ENSG00000139985	HGNC:200	ADAM metallopeptidase domain 21	ADAM21	14q24.2	ENOG5035F46,ENSG00000139985,Q9UKJ8,68365,HUMAN|HGNC=200|UniProtKB=Q9UKJ8,Phy00084FL_HUMAN,HGNC:200,50214at9347,OG6_107158,HUMAN20059	56622	ENSMUSG00000008438	MGI:1861229	a disintegrin and metallopeptidase domain 21	Adam21	12	ENOG5035F46,ENSMUSG00000008438,Q9JI76,68365,MOUSE|MGI=MGI=1861229|UniProtKB=Q9JI76,Phy000A0V7_MOUSE,MGI:1861229,50214at9347,OG6_107158,MOUSE09389	EggNOG,Ensembl,Inparanoid,HomoloGene,Panther,PhylomeDB,HGNC,OrthoDB,OrthoMCL,OMA
8747	ENSG00000139985	HGNC:200	ADAM metallopeptidase domain 21	ADAM21	14q24.2	OG6_107158	13526	ENSMUSG00000046723	MGI:105984	a disintegrin and metallopeptidase domain 24 (testase 1)	Adam24	8	OG6_107158	OrthoMCL
8747	ENSG00000139985	HGNC:200	ADAM metallopeptidase domain 21	ADAM21	14q24.2	OG6_107158	13525	ENSMUSG00000048516	MGI:105985	a disintegrin and metallopeptidase domain 26A (testase 3)	Adam26a	8	OG6_107158	OrthoMCL
8747	ENSG00000139985	HGNC:200	ADAM metallopeptidase domain 21	ADAM21	14q24.2	OG6_107158	23793	ENSMUSG00000071937	MGI:1345157	a disintegrin and metallopeptidase domain 25 (testase 2)	Adam25	8	OG6_107158	OrthoMCL
8747	ENSG00000139985	HGNC:200	ADAM metallopeptidase domain 21	ADAM21	14q24.2	OG6_107158	384806	ENSMUSG00000046282	MGI:2152342	a disintegrin and metallopeptidase domain 20	Adam20	8	OG6_107158	OrthoMCL
8747	ENSG00000139985	HGNC:200	ADAM metallopeptidase domain 21	ADAM21	14q24.2	OG6_107158	252866	ENSMUSG00000079058	MGI:2181992	a disintegrin and metallopeptidase domain 34	Adam34	8	OG6_107158	OrthoMCL
8747	ENSG00000139985	HGNC:200	ADAM metallopeptidase domain 21	ADAM21	14q24.2	OG6_107158	244486	ENSMUSG00000046258	MGI:2676326	a disintegrin and metallopeptidase domain 29	Adam29	8	OG6_107158	OrthoMCL
8747	ENSG00000139985	HGNC:200	ADAM metallopeptidase domain 21	ADAM21	14q24.2	OG6_107158	546055	ENSMUSG00000054033	MGI:3045694	a disintegrin and metallopeptidase domain 39	Adam39	8	OG6_107158	OrthoMCL
8747	ENSG00000139985	HGNC:200	ADAM metallopeptidase domain 21	ADAM21	14q24.2	OG6_107158	382007	ENSMUSG00000063900	MGI:3588304	a disintegrin and metallopeptidase domain 26B	Adam26b	8	OG6_107158	OrthoMCL
8747	ENSG00000139985	HGNC:200	ADAM metallopeptidase domain 21	ADAM21	14q24.2	OG6_107158	384813	ENSMUSG00000050190	MGI:3647273	a disintegrin and metallopeptidase domain 34 like	Adam34l	8	OG6_107158	OrthoMCL
53616	ENSG00000008277	HGNC:201	ADAM metallopeptidase domain 22	ADAM22	7q21.12	OG6_103986,26834at9347,53616,Q9P0K1,37898,ENSG00000008277,ENOG5035IY3,ENSP00000265727,HUMAN|HGNC=201|UniProtKB=Q9P0K1,HUMAN89718,HGNC:201,Phy001R4HA_HUMAN	11496	ENSMUSG00000040537	MGI:1340046	a disintegrin and metallopeptidase domain 22	Adam22	5	OG6_103986,26834at9347,11496,Q9R1V6,37898,ENSMUSG00000040537,ENOG5035IY3,ENSMUSP00000055000,MOUSE|MGI=MGI=1340046|UniProtKB=Q9R1V6,MOUSE43947,MGI:1340046,Phy001ROW7_MOUSE	OrthoMCL,OrthoDB,NCBI,Inparanoid,HomoloGene,Ensembl,EggNOG,Treefam,Panther,OMA,HGNC,PhylomeDB
53616	ENSG00000008277	HGNC:201	ADAM metallopeptidase domain 22	ADAM22	7q21.12	OG6_103986	11488	ENSMUSG00000020926	MGI:1098667	a disintegrin and metallopeptidase domain 11	Adam11	11	OG6_103986	OrthoMCL
53616	ENSG00000008277	HGNC:201	ADAM metallopeptidase domain 22	ADAM22	7q21.12	OG6_103986	23792	ENSMUSG00000025964	MGI:1345162	a disintegrin and metallopeptidase domain 23	Adam23	1	OG6_103986	OrthoMCL
8745	ENSG00000114948	HGNC:202	ADAM metallopeptidase domain 23	ADAM23	2q33.3	OG6_103986,8745,33614at9347,HUMAN|HGNC=202|UniProtKB=O75077,ENSG00000114948,HUMAN66587,HGNC:202,2826,O75077	23792	ENSMUSG00000025964	MGI:1345162	a disintegrin and metallopeptidase domain 23	Adam23	1	OG6_103986,23792,33614at9347,MOUSE|MGI=MGI=1345162|UniProtKB=Q9R1V7,ENSMUSG00000025964,MOUSE29570,MGI:1345162,2826,Q9R1V7	OrthoMCL,NCBI,OrthoDB,Panther,Ensembl,OMA,HGNC,HomoloGene,Inparanoid
8745	ENSG00000114948	HGNC:202	ADAM metallopeptidase domain 23	ADAM23	2q33.3	OG6_103986	11488	ENSMUSG00000020926	MGI:1098667	a disintegrin and metallopeptidase domain 11	Adam11	11	OG6_103986	OrthoMCL
8745	ENSG00000114948	HGNC:202	ADAM metallopeptidase domain 23	ADAM23	2q33.3	OG6_103986	11496	ENSMUSG00000040537	MGI:1340046	a disintegrin and metallopeptidase domain 22	Adam22	5	OG6_103986	OrthoMCL
646479	ENSG00000214607	HGNC:203	ADAM metallopeptidase domain 24, pseudogene	ADAM24P	8p22	HGNC:203	13526	ENSMUSG00000046723	MGI:105984	a disintegrin and metallopeptidase domain 24 (testase 1)	Adam24	8	MGI:105984	HGNC
10863	ENSG00000042980	HGNC:206	ADAM metallopeptidase domain 28	ADAM28	8p21.2	HUMAN|HGNC=206|UniProtKB=Q9UKQ2,ENSP00000265769,ENSG00000042980,ENOG5035A6S,HUMAN93043,HGNC:206,Phy0008J8R_HUMAN,40705,Q9UKQ2,OG6_118313,10863,92530at9347	13522	ENSMUSG00000014725	MGI:105988	a disintegrin and metallopeptidase domain 28	Adam28	14	MOUSE|MGI=MGI=105988|UniProtKB=Q9JLN6,ENSMUSP00000022642,ENSMUSG00000014725,ENOG5035A6S,MOUSE12912,MGI:105988,Phy001ROWA_MOUSE,40705,Q9JLN6,OG6_118313,13522,92530at9347	Panther,Treefam,Ensembl,EggNOG,OMA,HGNC,PhylomeDB,HomoloGene,Inparanoid,OrthoMCL,NCBI,OrthoDB
10863	ENSG00000042980	HGNC:206	ADAM metallopeptidase domain 28	ADAM28	8p21.2	92530at9347	58860	ENSMUSG00000022057	MGI:1917650	ADAM-like, decysin 1	Adamdec1	14	92530at9347	OrthoDB
11086	ENSG00000168594	HGNC:207	ADAM metallopeptidase domain 29	ADAM29	4q34.1	OG6_107158,HUMAN78180,44872at9347,11086,Phy0008FGD_HUMAN,HGNC:207,ENSG00000168594,ENOG5035G2M,8607,Q9UKF5,HUMAN|HGNC=207|UniProtKB=Q9UKF5,ENSP00000352177	244486	ENSMUSG00000046258	MGI:2676326	a disintegrin and metallopeptidase domain 29	Adam29	8	OG6_107158,MOUSE58298,44872at9347,244486,Phy001S66L_MOUSE,MGI:2676326,ENSMUSG00000046258,ENOG5035G2M,8607,Q811Q4,MOUSE|MGI=MGI=2676326|UniProtKB=Q811Q4,ENSMUSP00000054292	OrthoMCL,OMA,OrthoDB,NCBI,PhylomeDB,HGNC,Ensembl,EggNOG,HomoloGene,Inparanoid,Panther,Treefam
11086	ENSG00000168594	HGNC:207	ADAM metallopeptidase domain 29	ADAM29	4q34.1	OG6_107158,44872at9347	13526	ENSMUSG00000046723	MGI:105984	a disintegrin and metallopeptidase domain 24 (testase 1)	Adam24	8	OG6_107158,44872at9347	OrthoMCL,OrthoDB
11086	ENSG00000168594	HGNC:207	ADAM metallopeptidase domain 29	ADAM29	4q34.1	OG6_107158,44872at9347	384806	ENSMUSG00000046282	MGI:2152342	a disintegrin and metallopeptidase domain 20	Adam20	8	OG6_107158,44872at9347	OrthoMCL,OrthoDB
11086	ENSG00000168594	HGNC:207	ADAM metallopeptidase domain 29	ADAM29	4q34.1	OG6_107158,44872at9347	546055	ENSMUSG00000054033	MGI:3045694	a disintegrin and metallopeptidase domain 39	Adam39	8	OG6_107158,44872at9347	OrthoMCL,OrthoDB
11086	ENSG00000168594	HGNC:207	ADAM metallopeptidase domain 29	ADAM29	4q34.1	OG6_107158	13525	ENSMUSG00000048516	MGI:105985	a disintegrin and metallopeptidase domain 26A (testase 3)	Adam26a	8	OG6_107158	OrthoMCL
11086	ENSG00000168594	HGNC:207	ADAM metallopeptidase domain 29	ADAM29	4q34.1	OG6_107158	23793	ENSMUSG00000071937	MGI:1345157	a disintegrin and metallopeptidase domain 25 (testase 2)	Adam25	8	OG6_107158	OrthoMCL
11086	ENSG00000168594	HGNC:207	ADAM metallopeptidase domain 29	ADAM29	4q34.1	OG6_107158	56622	ENSMUSG00000008438	MGI:1861229	a disintegrin and metallopeptidase domain 21	Adam21	12	OG6_107158	OrthoMCL
11086	ENSG00000168594	HGNC:207	ADAM metallopeptidase domain 29	ADAM29	4q34.1	OG6_107158	252866	ENSMUSG00000079058	MGI:2181992	a disintegrin and metallopeptidase domain 34	Adam34	8	OG6_107158	OrthoMCL
11086	ENSG00000168594	HGNC:207	ADAM metallopeptidase domain 29	ADAM29	4q34.1	OG6_107158	382007	ENSMUSG00000063900	MGI:3588304	a disintegrin and metallopeptidase domain 26B	Adam26b	8	OG6_107158	OrthoMCL
11086	ENSG00000168594	HGNC:207	ADAM metallopeptidase domain 29	ADAM29	4q34.1	OG6_107158	384813	ENSMUSG00000050190	MGI:3647273	a disintegrin and metallopeptidase domain 34 like	Adam34l	8	OG6_107158	OrthoMCL
11085	ENSG00000134249	HGNC:208	ADAM metallopeptidase domain 30	ADAM30	1p12	11038,Q9UKF2,11085,OG6_125795,64998at9347,ENOG5035M23,ENSG00000134249,HGNC:208,HUMAN51576,Phy0007YM4_HUMAN,ENSP00000358407,HUMAN|HGNC=208|UniProtKB=Q9UKF2	71078	ENSMUSG00000043468	MGI:1918328	a disintegrin and metallopeptidase domain 30	Adam30	3	11038,Q811Q3,71078,OG6_125795,64998at9347,ENOG5035M23,ENSMUSG00000043468,MGI:1918328,MOUSE37732,Phy0009XTR_MOUSE,ENSMUSP00000060505,MOUSE|MGI=MGI=1918328|UniProtKB=Q811Q3	HomoloGene,Inparanoid,NCBI,OrthoMCL,OrthoDB,EggNOG,Ensembl,HGNC,OMA,PhylomeDB,Treefam,Panther
203102	ENSG00000197140	HGNC:15479	ADAM metallopeptidase domain 32	ADAM32	8p11.22	Q8TC27,44478at9347,HUMAN93551,OG6_109138,ENOG5035A3M,ENSG00000197140,17021,HGNC:15479,HUMAN|HGNC=15479|UniProtKB=Q8TC27,ENSP00000369238	353188	ENSMUSG00000037437	MGI:2653822	a disintegrin and metallopeptidase domain 32	Adam32	8	Q8K410,44478at9347,MOUSE59180,OG6_109138,ENOG5035A3M,ENSMUSG00000037437,17021,MGI:2653822,MOUSE|MGI=MGI=2653822|UniProtKB=Q8K410,ENSMUSP00000113627	Inparanoid,OrthoDB,OMA,OrthoMCL,EggNOG,Ensembl,HomoloGene,HGNC,Panther,Treefam
80332	ENSG00000149451	HGNC:15478	ADAM metallopeptidase domain 33	ADAM33	20p13	ENOG5035IN4,ENSG00000149451,Q9BZ11,11881,ENSP00000348912,HUMAN|HGNC=15478|UniProtKB=Q9BZ11,Phy0008BQ0_HUMAN,HGNC:15478,38270at9347,80332,OG6_101958,HUMAN55959	110751	ENSMUSG00000027318	MGI:1341813	a disintegrin and metallopeptidase domain 33	Adam33	2	ENOG5035IN4,ENSMUSG00000027318,Q923W9,11881,ENSMUSP00000105861,MOUSE|MGI=MGI=1341813|UniProtKB=Q923W9,Phy000A5X6_MOUSE,MGI:1341813,38270at9347,110751,OG6_101958,MOUSE34484	EggNOG,Ensembl,Inparanoid,HomoloGene,Treefam,Panther,PhylomeDB,HGNC,OrthoDB,NCBI,OrthoMCL,OMA
80332	ENSG00000149451	HGNC:15478	ADAM metallopeptidase domain 33	ADAM33	20p13	OG6_101958	11492	ENSMUSG00000011256	MGI:105377	a disintegrin and metallopeptidase domain 19 (meltrin beta)	Adam19	11	OG6_101958	OrthoMCL
80332	ENSG00000149451	HGNC:15478	ADAM metallopeptidase domain 33	ADAM33	20p13	OG6_101958	11489	ENSMUSG00000054555	MGI:105378	a disintegrin and metallopeptidase domain 12 (meltrin alpha)	Adam12	7	OG6_101958	OrthoMCL
1587	ENSG00000197475	HGNC:209	ADAM metallopeptidase domain 3A (pseudogene)	ADAM3A	8p11.22	HGNC:209	11497	ENSMUSG00000031553	MGI:102518	a disintegrin and metallopeptidase domain 3 (cyritestin)	Adam3	8	MGI:102518	HGNC
255926	ENSG00000196115	HGNC:212	ADAM metallopeptidase domain 5 (pseudogene)	ADAM5	8p11.22	Phy001RB3Q_HUMAN,HGNC:212	11499	ENSMUSG00000031554	MGI:104730	a disintegrin and metallopeptidase domain 5	Adam5	8	Phy0038SCR_MOUSE,MGI:104730	PhylomeDB,HGNC
8755	ENSG00000271968	HGNC:213	ADAM metallopeptidase domain 6 (pseudogene)	ADAM6	14q32.33	HGNC:213	238406	ENSMUSG00000043945	MGI:2676316	a disintegrin and metallopeptidase domain 6A	Adam6a	12	MGI:2676316	HGNC
8756	ENSG00000069206	HGNC:214	ADAM metallopeptidase domain 7	ADAM7	8p21.2	OG6_135450,8756,53019at9347,HGNC:214,HUMAN|HGNC=214|UniProtKB=Q9H2U9,ENSP00000175238,Q9H2U9,2830,HUMAN93053,ENSG00000069206,ENOG5035K4H	11500	ENSMUSG00000022056	MGI:107247	a disintegrin and metallopeptidase domain 7	Adam7	14	OG6_135450,11500,53019at9347,MGI:107247,MOUSE|MGI=MGI=107247|UniProtKB=O35227,ENSMUSP00000022640,O35227,2830,MOUSE12900,ENSMUSG00000022056,ENOG5035K4H	OrthoMCL,NCBI,OrthoDB,HGNC,Panther,Treefam,Inparanoid,HomoloGene,OMA,Ensembl,EggNOG
101	ENSG00000151651	HGNC:215	ADAM metallopeptidase domain 8	ADAM8	10q26.3	ENSG00000151651,ENOG5035F0C,OG6_116674,HUMAN03463,HUMAN|HGNC=215|UniProtKB=P78325,74384,ENSP00000453302,HGNC:215,101,46062at9347,P78325	11501	ENSMUSG00000025473	MGI:107825	a disintegrin and metallopeptidase domain 8	Adam8	7	ENSMUSG00000025473,ENOG5035F0C,OG6_116674,MOUSE57441,MOUSE|MGI=MGI=107825|UniProtKB=Q05910,74384,ENSMUSP00000101684,MGI:107825,11501,46062at9347,Q05910	Ensembl,EggNOG,OrthoMCL,OMA,Panther,HomoloGene,Treefam,HGNC,NCBI,OrthoDB,Inparanoid
8754	ENSG00000168615	HGNC:216	ADAM metallopeptidase domain 9	ADAM9	8p11.22	HUMAN|HGNC=216|UniProtKB=Q13443,ENSP00000419446,20824,ENOG5035MWM,ENSG00000168615,HGNC:216,34119at9347,8754,Q13443,HUMAN93537,OG6_111837	11502	ENSMUSG00000031555	MGI:105376	a disintegrin and metallopeptidase domain 9 (meltrin gamma)	Adam9	8	MOUSE|MGI=MGI=105376|UniProtKB=Q61072,ENSMUSP00000081048,20824,ENOG5035MWM,ENSMUSG00000031555,MGI:105376,34119at9347,11502,Q61072,MOUSE59213,OG6_111837	Panther,Treefam,HomoloGene,EggNOG,Ensembl,HGNC,OrthoDB,NCBI,Inparanoid,OMA,OrthoMCL
27299	ENSG00000134028	HGNC:16299	ADAM like decysin 1	ADAMDEC1	8p21.2	92530at9347,OG6_135240,27299,8711,O15204,HGNC:16299,Phy0008J8S_HUMAN,HUMAN93049,ENOG5035CUX,ENSG00000134028,ENSP00000256412,HUMAN|HGNC=16299|UniProtKB=O15204	58860	ENSMUSG00000022057	MGI:1917650	ADAM-like, decysin 1	Adamdec1	14	92530at9347,OG6_135240,58860,8711,Q9R0X2,MGI:1917650,Phy001ROWT_MOUSE,MOUSE12901,ENOG5035CUX,ENSMUSG00000022057,ENSMUSP00000022641,MOUSE|MGI=MGI=1917650|UniProtKB=Q9R0X2	OrthoDB,OrthoMCL,NCBI,HomoloGene,Inparanoid,HGNC,PhylomeDB,OMA,EggNOG,Ensembl,Treefam,Panther
27299	ENSG00000134028	HGNC:16299	ADAM like decysin 1	ADAMDEC1	8p21.2	92530at9347	13522	ENSMUSG00000014725	MGI:105988	a disintegrin and metallopeptidase domain 28	Adam28	14	92530at9347	OrthoDB
9510	ENSG00000154734	HGNC:217	ADAM metallopeptidase with thrombospondin type 1 motif 1	ADAMTS1	21q21.3	ENOG5035JZ8,ENSG00000154734,Q9UHI8,ENSP00000284984,21381,HUMAN|HGNC=217|UniProtKB=Q9UHI8,HGNC:217,23813at9347,9510,OG6_100241,HUMAN58157	11504	ENSMUSG00000022893	MGI:109249	a disintegrin-like and metallopeptidase (reprolysin type) with thrombospondin type 1 motif, 1	Adamts1	16	ENOG5035JZ8,ENSMUSG00000022893,P97857,ENSMUSP00000023610,21381,MOUSE|MGI=MGI=109249|UniProtKB=P97857,MGI:109249,23813at9347,11504,OG6_100241,MOUSE18734	EggNOG,Ensembl,Inparanoid,Treefam,HomoloGene,Panther,HGNC,OrthoDB,NCBI,OrthoMCL,OMA
9510	ENSG00000154734	HGNC:217	ADAM metallopeptidase with thrombospondin type 1 motif 1	ADAMTS1	21q21.3	OG6_100241	240913	ENSMUSG00000006403	MGI:1339949	a disintegrin-like and metallopeptidase (reprolysin type) with thrombospondin type 1 motif, 4	Adamts4	1	OG6_100241	OrthoMCL
9510	ENSG00000154734	HGNC:217	ADAM metallopeptidase with thrombospondin type 1 motif 1	ADAMTS1	21q21.3	OG6_100241	23794	ENSMUSG00000022894	MGI:1346321	a disintegrin-like and metallopeptidase (reprolysin type) with thrombospondin type 1 motif, 5 (aggrecanase-2)	Adamts5	16	OG6_100241	OrthoMCL
9510	ENSG00000154734	HGNC:217	ADAM metallopeptidase with thrombospondin type 1 motif 1	ADAMTS1	21q21.3	OG6_100241	30806	ENSMUSG00000031994	MGI:1353468	a disintegrin-like and metallopeptidase (reprolysin type) with thrombospondin type 1 motif, 8	Adamts8	9	OG6_100241	OrthoMCL
9510	ENSG00000154734	HGNC:217	ADAM metallopeptidase with thrombospondin type 1 motif 1	ADAMTS1	21q21.3	OG6_100241	101401	ENSMUSG00000030022	MGI:1916320	a disintegrin-like and metallopeptidase (reprolysin type) with thrombospondin type 1 motif, 9	Adamts9	6	OG6_100241	OrthoMCL
9510	ENSG00000154734	HGNC:217	ADAM metallopeptidase with thrombospondin type 1 motif 1	ADAMTS1	21q21.3	OG6_100241	235130	ENSMUSG00000033453	MGI:2449569	a disintegrin-like and metallopeptidase (reprolysin type) with thrombospondin type 1 motif, 15	Adamts15	9	OG6_100241	OrthoMCL
9510	ENSG00000154734	HGNC:217	ADAM metallopeptidase with thrombospondin type 1 motif 1	ADAMTS1	21q21.3	OG6_100241	223838	ENSMUSG00000022449	MGI:2660628	a disintegrin-like and metallopeptidase (reprolysin type) with thrombospondin type 1 motif, 20	Adamts20	15	OG6_100241	OrthoMCL
81794	ENSG00000142303	HGNC:13201	ADAM metallopeptidase with thrombospondin type 1 motif 10	ADAMTS10	19p13.2	ENOG5035EBX,ENSG00000142303,81940,Q9H324,ENSP00000270328,HUMAN|HGNC=13201|UniProtKB=Q9H324,Phy00088NE_HUMAN,HGNC:13201,15298at9347,81794,OG6_100241,HUMAN40419	224697	ENSMUSG00000024299	MGI:2449112	a disintegrin-like and metallopeptidase (reprolysin type) with thrombospondin type 1 motif, 10	Adamts10	17	ENOG5035EBX,ENSMUSG00000024299,81940,P58459,ENSMUSP00000084905,MOUSE|MGI=MGI=2449112|UniProtKB=P58459,Phy0038TDX_MOUSE,MGI:2449112,15298at9347,224697,OG6_100241,MOUSE22973	EggNOG,Ensembl,HomoloGene,Inparanoid,Treefam,Panther,PhylomeDB,HGNC,OrthoDB,NCBI,OrthoMCL,OMA
81794	ENSG00000142303	HGNC:13201	ADAM metallopeptidase with thrombospondin type 1 motif 10	ADAMTS10	19p13.2	15298at9347,OG6_100241	108154	ENSMUSG00000046169	MGI:1347348	a disintegrin-like and metallopeptidase (reprolysin type) with thrombospondin type 1 motif, 6	Adamts6	13	15298at9347,OG6_100241	OrthoDB,OrthoMCL
81794	ENSG00000142303	HGNC:13201	ADAM metallopeptidase with thrombospondin type 1 motif 10	ADAMTS10	19p13.2	OG6_100241	108153	ENSMUSG00000032363	MGI:1347346	a disintegrin-like and metallopeptidase (reprolysin type) with thrombospondin type 1 motif, 7	Adamts7	9	OG6_100241	OrthoMCL
81794	ENSG00000142303	HGNC:13201	ADAM metallopeptidase with thrombospondin type 1 motif 10	ADAMTS10	19p13.2	OG6_100241	239337	ENSMUSG00000047497	MGI:2146046	a disintegrin-like and metallopeptidase (reprolysin type) with thrombospondin type 1 motif, 12	Adamts12	15	OG6_100241	OrthoMCL
81794	ENSG00000142303	HGNC:13201	ADAM metallopeptidase with thrombospondin type 1 motif 10	ADAMTS10	19p13.2	OG6_100241	271127	ENSMUSG00000049538	MGI:2429637	a disintegrin-like and metallopeptidase (reprolysin type) with thrombospondin type 1 motif, 16	Adamts16	13	OG6_100241	OrthoMCL
81794	ENSG00000142303	HGNC:13201	ADAM metallopeptidase with thrombospondin type 1 motif 10	ADAMTS10	19p13.2	OG6_100241	208936	ENSMUSG00000053399	MGI:2442600	a disintegrin-like and metallopeptidase (reprolysin type) with thrombospondin type 1 motif, 18	Adamts18	8	OG6_100241	OrthoMCL
81792	ENSG00000151388	HGNC:14605	ADAM metallopeptidase with thrombospondin type 1 motif 12	ADAMTS12	5p13.3-p13.2	OG6_100241,HUMAN78761,HGNC:14605,ENSG00000151388,P58397,ENOG5035A4W,HUMAN|HGNC=14605|UniProtKB=P58397,ENSP00000422554,8742at9347,81792,12808	239337	ENSMUSG00000047497	MGI:2146046	a disintegrin-like and metallopeptidase (reprolysin type) with thrombospondin type 1 motif, 12	Adamts12	15	OG6_100241,MOUSE15485,MGI:2146046,ENSMUSG00000047497,Q811B3,ENOG5035A4W,MOUSE|MGI=MGI=2146046|UniProtKB=Q811B3,ENSMUSP00000057796,8742at9347,239337,12808	OrthoMCL,OMA,HGNC,Ensembl,Inparanoid,EggNOG,Panther,Treefam,OrthoDB,NCBI,HomoloGene
81792	ENSG00000151388	HGNC:14605	ADAM metallopeptidase with thrombospondin type 1 motif 12	ADAMTS12	5p13.3-p13.2	OG6_100241	108153	ENSMUSG00000032363	MGI:1347346	a disintegrin-like and metallopeptidase (reprolysin type) with thrombospondin type 1 motif, 7	Adamts7	9	OG6_100241	OrthoMCL
81792	ENSG00000151388	HGNC:14605	ADAM metallopeptidase with thrombospondin type 1 motif 12	ADAMTS12	5p13.3-p13.2	OG6_100241	108154	ENSMUSG00000046169	MGI:1347348	a disintegrin-like and metallopeptidase (reprolysin type) with thrombospondin type 1 motif, 6	Adamts6	13	OG6_100241	OrthoMCL
81792	ENSG00000151388	HGNC:14605	ADAM metallopeptidase with thrombospondin type 1 motif 12	ADAMTS12	5p13.3-p13.2	OG6_100241	271127	ENSMUSG00000049538	MGI:2429637	a disintegrin-like and metallopeptidase (reprolysin type) with thrombospondin type 1 motif, 16	Adamts16	13	OG6_100241	OrthoMCL
81792	ENSG00000151388	HGNC:14605	ADAM metallopeptidase with thrombospondin type 1 motif 12	ADAMTS12	5p13.3-p13.2	OG6_100241	208936	ENSMUSG00000053399	MGI:2442600	a disintegrin-like and metallopeptidase (reprolysin type) with thrombospondin type 1 motif, 18	Adamts18	8	OG6_100241	OrthoMCL
81792	ENSG00000151388	HGNC:14605	ADAM metallopeptidase with thrombospondin type 1 motif 12	ADAMTS12	5p13.3-p13.2	OG6_100241	224697	ENSMUSG00000024299	MGI:2449112	a disintegrin-like and metallopeptidase (reprolysin type) with thrombospondin type 1 motif, 10	Adamts10	17	OG6_100241	OrthoMCL
11093	ENSG00000160323	HGNC:1366	ADAM metallopeptidase with thrombospondin type 1 motif 13	ADAMTS13	9q34.2	Phy0008KRF_HUMAN,16124at9347,HGNC:1366,16372,Q76LX8,11093,ENSG00000160323,ENOG5035A9D,OG6_114509,HUMAN99141,ENSP00000360997,HUMAN|HGNC=1366|UniProtKB=Q76LX8	279028	ENSMUSG00000014852	MGI:2685556	a disintegrin-like and metallopeptidase (reprolysin type) with thrombospondin type 1 motif, 13	Adamts13	2	Phy001RP4V_MOUSE,16124at9347,MGI:2685556,16372,Q769J6,279028,ENSMUSG00000014852,ENOG5035A9D,OG6_114509,MOUSE31169,ENSMUSP00000099955,MOUSE|MGI=MGI=2685556|UniProtKB=Q769J6	PhylomeDB,OrthoDB,HGNC,HomoloGene,Inparanoid,NCBI,Ensembl,EggNOG,OrthoMCL,OMA,Treefam,Panther
140766	ENSG00000138316	HGNC:14899	ADAM metallopeptidase with thrombospondin type 1 motif 14	ADAMTS14	10q22.1	OG6_104524,140766,ENSP00000362304,HUMAN|HGNC=14899|UniProtKB=Q8WXS8,HUMAN01526,ENOG5035KVQ,ENSG00000138316,16383,Q8WXS8,HGNC:14899,13687at9347	237360	ENSMUSG00000059901	MGI:2179942	a disintegrin-like and metallopeptidase (reprolysin type) with thrombospondin type 1 motif, 14	Adamts14	10	OG6_104524,237360,ENSMUSP00000090143,MOUSE|MGI=MGI=2179942|UniProtKB=E9PX39,MOUSE01931,ENOG5035KVQ,ENSMUSG00000059901,16383,E9PX39,MGI:2179942,13687at9347	OrthoMCL,NCBI,Treefam,Panther,OMA,EggNOG,Ensembl,HomoloGene,Inparanoid,HGNC,OrthoDB
140766	ENSG00000138316	HGNC:14899	ADAM metallopeptidase with thrombospondin type 1 motif 14	ADAMTS14	10q22.1	OG6_104524	216725	ENSMUSG00000036545	MGI:1347356	a disintegrin-like and metallopeptidase (reprolysin type) with thrombospondin type 1 motif, 2	Adamts2	11	OG6_104524	OrthoMCL
140766	ENSG00000138316	HGNC:14899	ADAM metallopeptidase with thrombospondin type 1 motif 14	ADAMTS14	10q22.1	OG6_104524	330119	ENSMUSG00000043635	MGI:3045353	a disintegrin-like and metallopeptidase (reprolysin type) with thrombospondin type 1 motif, 3	Adamts3	5	OG6_104524	OrthoMCL
170689	ENSG00000166106	HGNC:16305	ADAM metallopeptidase with thrombospondin type 1 motif 15	ADAMTS15	11q24.3	OG6_100241,HUMAN10270,HGNC:16305,26223at9347,170689,8610,Q8TE58,ENSP00000299164,ENOG5035IV8,ENSG00000166106,HUMAN|HGNC=16305|UniProtKB=Q8TE58,Phy00082AZ_HUMAN	235130	ENSMUSG00000033453	MGI:2449569	a disintegrin-like and metallopeptidase (reprolysin type) with thrombospondin type 1 motif, 15	Adamts15	9	OG6_100241,MOUSE60589,MGI:2449569,26223at9347,235130,8610,P59384,ENSMUSP00000067022,ENOG5035IV8,ENSMUSG00000033453,MOUSE|MGI=MGI=2449569|UniProtKB=P59384,Phy001RP4W_MOUSE	OrthoMCL,OMA,HGNC,OrthoDB,NCBI,HomoloGene,Inparanoid,Treefam,EggNOG,Ensembl,Panther,PhylomeDB
170689	ENSG00000166106	HGNC:16305	ADAM metallopeptidase with thrombospondin type 1 motif 15	ADAMTS15	11q24.3	OG6_100241	23794	ENSMUSG00000022894	MGI:1346321	a disintegrin-like and metallopeptidase (reprolysin type) with thrombospondin type 1 motif, 5 (aggrecanase-2)	Adamts5	16	OG6_100241	OrthoMCL
170689	ENSG00000166106	HGNC:16305	ADAM metallopeptidase with thrombospondin type 1 motif 15	ADAMTS15	11q24.3	OG6_100241	30806	ENSMUSG00000031994	MGI:1353468	a disintegrin-like and metallopeptidase (reprolysin type) with thrombospondin type 1 motif, 8	Adamts8	9	OG6_100241	OrthoMCL
170689	ENSG00000166106	HGNC:16305	ADAM metallopeptidase with thrombospondin type 1 motif 15	ADAMTS15	11q24.3	OG6_100241	101401	ENSMUSG00000030022	MGI:1916320	a disintegrin-like and metallopeptidase (reprolysin type) with thrombospondin type 1 motif, 9	Adamts9	6	OG6_100241	OrthoMCL
170689	ENSG00000166106	HGNC:16305	ADAM metallopeptidase with thrombospondin type 1 motif 15	ADAMTS15	11q24.3	OG6_100241	223838	ENSMUSG00000022449	MGI:2660628	a disintegrin-like and metallopeptidase (reprolysin type) with thrombospondin type 1 motif, 20	Adamts20	15	OG6_100241	OrthoMCL
170689	ENSG00000166106	HGNC:16305	ADAM metallopeptidase with thrombospondin type 1 motif 15	ADAMTS15	11q24.3	OG6_100241	11504	ENSMUSG00000022893	MGI:109249	a disintegrin-like and metallopeptidase (reprolysin type) with thrombospondin type 1 motif, 1	Adamts1	16	OG6_100241	OrthoMCL
170689	ENSG00000166106	HGNC:16305	ADAM metallopeptidase with thrombospondin type 1 motif 15	ADAMTS15	11q24.3	OG6_100241	240913	ENSMUSG00000006403	MGI:1339949	a disintegrin-like and metallopeptidase (reprolysin type) with thrombospondin type 1 motif, 4	Adamts4	1	OG6_100241	OrthoMCL
170690	ENSG00000145536	HGNC:17108	ADAM metallopeptidase with thrombospondin type 1 motif 16	ADAMTS16	5p15.32	OG6_100241,170690,Phy0008FK2_HUMAN,13109at9347,HGNC:17108,HUMAN78561,15146,HUMAN|HGNC=17108|UniProtKB=Q8TE57,ENSP00000274181,Q8TE57,ENOG5035DHS,ENSG00000145536	271127	ENSMUSG00000049538	MGI:2429637	a disintegrin-like and metallopeptidase (reprolysin type) with thrombospondin type 1 motif, 16	Adamts16	13	OG6_100241,271127,Phy001RP4X_MOUSE,13109at9347,MGI:2429637,MOUSE10486,15146,MOUSE|MGI=MGI=2429637|UniProtKB=Q69Z28,ENSMUSP00000079041,Q69Z28,ENOG5035DHS,ENSMUSG00000049538	OrthoMCL,NCBI,PhylomeDB,OrthoDB,HGNC,OMA,HomoloGene,Panther,Treefam,Inparanoid,EggNOG,Ensembl
170690	ENSG00000145536	HGNC:17108	ADAM metallopeptidase with thrombospondin type 1 motif 16	ADAMTS16	5p15.32	OG6_100241	108153	ENSMUSG00000032363	MGI:1347346	a disintegrin-like and metallopeptidase (reprolysin type) with thrombospondin type 1 motif, 7	Adamts7	9	OG6_100241	OrthoMCL
170690	ENSG00000145536	HGNC:17108	ADAM metallopeptidase with thrombospondin type 1 motif 16	ADAMTS16	5p15.32	OG6_100241	108154	ENSMUSG00000046169	MGI:1347348	a disintegrin-like and metallopeptidase (reprolysin type) with thrombospondin type 1 motif, 6	Adamts6	13	OG6_100241	OrthoMCL
170690	ENSG00000145536	HGNC:17108	ADAM metallopeptidase with thrombospondin type 1 motif 16	ADAMTS16	5p15.32	OG6_100241	239337	ENSMUSG00000047497	MGI:2146046	a disintegrin-like and metallopeptidase (reprolysin type) with thrombospondin type 1 motif, 12	Adamts12	15	OG6_100241	OrthoMCL
170690	ENSG00000145536	HGNC:17108	ADAM metallopeptidase with thrombospondin type 1 motif 16	ADAMTS16	5p15.32	OG6_100241	208936	ENSMUSG00000053399	MGI:2442600	a disintegrin-like and metallopeptidase (reprolysin type) with thrombospondin type 1 motif, 18	Adamts18	8	OG6_100241	OrthoMCL
170690	ENSG00000145536	HGNC:17108	ADAM metallopeptidase with thrombospondin type 1 motif 16	ADAMTS16	5p15.32	OG6_100241	224697	ENSMUSG00000024299	MGI:2449112	a disintegrin-like and metallopeptidase (reprolysin type) with thrombospondin type 1 motif, 10	Adamts10	17	OG6_100241	OrthoMCL
170691	ENSG00000140470	HGNC:17109	ADAM metallopeptidase with thrombospondin type 1 motif 17	ADAMTS17	15q26.3	ENOG5035H8I,ENSG00000140470,Q8TE56,16373,ENSP00000268070,HUMAN|HGNC=17109|UniProtKB=Q8TE56,HGNC:17109,16905at9347,170691,OG6_110312,HUMAN25246	233332	ENSMUSG00000058145	MGI:3588195	a disintegrin-like and metallopeptidase (reprolysin type) with thrombospondin type 1 motif, 17	Adamts17	7	ENOG5035H8I,ENSMUSG00000058145,E9Q4D1,16373,ENSMUSP00000095984,MOUSE|MGI=MGI=3588195|UniProtKB=E9Q4D1,MGI:3588195,16905at9347,233332,OG6_110312,MOUSE52304	EggNOG,Ensembl,Inparanoid,HomoloGene,Treefam,Panther,HGNC,OrthoDB,NCBI,OrthoMCL,OMA
170691	ENSG00000140470	HGNC:17109	ADAM metallopeptidase with thrombospondin type 1 motif 17	ADAMTS17	15q26.3	OG6_110312	240322	ENSMUSG00000053441	MGI:2442875	a disintegrin-like and metallopeptidase (reprolysin type) with thrombospondin type 1 motif, 19	Adamts19	18	OG6_110312	OrthoMCL
170692	ENSG00000140873	HGNC:17110	ADAM metallopeptidase with thrombospondin type 1 motif 18	ADAMTS18	16q23.1	ENOG5035IXT,ENSG00000140873,Q8TE60,65241,ENSP00000282849,HUMAN|HGNC=17110|UniProtKB=Q8TE60,HGNC:17110,12197at9347,170692,OG6_100241,HUMAN29843	208936	ENSMUSG00000053399	MGI:2442600	a disintegrin-like and metallopeptidase (reprolysin type) with thrombospondin type 1 motif, 18	Adamts18	8	ENOG5035IXT,ENSMUSG00000053399,Q4VC17,65241,ENSMUSP00000090801,MOUSE|MGI=MGI=2442600|UniProtKB=Q4VC17,MGI:2442600,12197at9347,208936,OG6_100241,MOUSE58553	EggNOG,Ensembl,Inparanoid,HomoloGene,Treefam,Panther,HGNC,OrthoDB,NCBI,OrthoMCL,OMA
170692	ENSG00000140873	HGNC:17110	ADAM metallopeptidase with thrombospondin type 1 motif 18	ADAMTS18	16q23.1	OG6_100241	108153	ENSMUSG00000032363	MGI:1347346	a disintegrin-like and metallopeptidase (reprolysin type) with thrombospondin type 1 motif, 7	Adamts7	9	OG6_100241	OrthoMCL
170692	ENSG00000140873	HGNC:17110	ADAM metallopeptidase with thrombospondin type 1 motif 18	ADAMTS18	16q23.1	OG6_100241	108154	ENSMUSG00000046169	MGI:1347348	a disintegrin-like and metallopeptidase (reprolysin type) with thrombospondin type 1 motif, 6	Adamts6	13	OG6_100241	OrthoMCL
170692	ENSG00000140873	HGNC:17110	ADAM metallopeptidase with thrombospondin type 1 motif 18	ADAMTS18	16q23.1	OG6_100241	239337	ENSMUSG00000047497	MGI:2146046	a disintegrin-like and metallopeptidase (reprolysin type) with thrombospondin type 1 motif, 12	Adamts12	15	OG6_100241	OrthoMCL
170692	ENSG00000140873	HGNC:17110	ADAM metallopeptidase with thrombospondin type 1 motif 18	ADAMTS18	16q23.1	OG6_100241	271127	ENSMUSG00000049538	MGI:2429637	a disintegrin-like and metallopeptidase (reprolysin type) with thrombospondin type 1 motif, 16	Adamts16	13	OG6_100241	OrthoMCL
170692	ENSG00000140873	HGNC:17110	ADAM metallopeptidase with thrombospondin type 1 motif 18	ADAMTS18	16q23.1	OG6_100241	224697	ENSMUSG00000024299	MGI:2449112	a disintegrin-like and metallopeptidase (reprolysin type) with thrombospondin type 1 motif, 10	Adamts10	17	OG6_100241	OrthoMCL
171019	ENSG00000145808	HGNC:17111	ADAM metallopeptidase with thrombospondin type 1 motif 19	ADAMTS19	5q23.3	OG6_110312,171019,ENSG00000145808,ENOG5035K0I,15860,HUMAN|HGNC=17111|UniProtKB=Q8TE59,ENSP00000274487,HGNC:17111,Phy0008G1G_HUMAN,16283at9347,Q8TE59,HUMAN80568	240322	ENSMUSG00000053441	MGI:2442875	a disintegrin-like and metallopeptidase (reprolysin type) with thrombospondin type 1 motif, 19	Adamts19	18	OG6_110312,240322,ENSMUSG00000053441,ENOG5035K0I,15860,MOUSE|MGI=MGI=2442875|UniProtKB=P59509,ENSMUSP00000050535,MGI:2442875,Phy0009HH3_MOUSE,16283at9347,P59509,MOUSE23255	OrthoMCL,NCBI,Ensembl,EggNOG,HomoloGene,Panther,Treefam,HGNC,PhylomeDB,OrthoDB,Inparanoid,OMA
171019	ENSG00000145808	HGNC:17111	ADAM metallopeptidase with thrombospondin type 1 motif 19	ADAMTS19	5q23.3	OG6_110312	233332	ENSMUSG00000058145	MGI:3588195	a disintegrin-like and metallopeptidase (reprolysin type) with thrombospondin type 1 motif, 17	Adamts17	7	OG6_110312	OrthoMCL
9509	ENSG00000087116	HGNC:218	ADAM metallopeptidase with thrombospondin type 1 motif 2	ADAMTS2	5q35.3	ENSG00000087116,8597,ENOG5035MV2,HUMAN82655,O95450,OG6_104524,9509,14339at9347,Phy0008GHJ_HUMAN,HGNC:218,HUMAN|HGNC=218|UniProtKB=O95450,ENSP00000251582	216725	ENSMUSG00000036545	MGI:1347356	a disintegrin-like and metallopeptidase (reprolysin type) with thrombospondin type 1 motif, 2	Adamts2	11	ENSMUSG00000036545,8597,ENOG5035MV2,MOUSE04817,Q8C9W3,OG6_104524,216725,14339at9347,Phy000A1P5_MOUSE,MGI:1347356,MOUSE|MGI=MGI=1347356|UniProtKB=Q8C9W3,ENSMUSP00000040171	Ensembl,HomoloGene,EggNOG,OMA,Inparanoid,OrthoMCL,NCBI,OrthoDB,PhylomeDB,HGNC,Panther,Treefam
9509	ENSG00000087116	HGNC:218	ADAM metallopeptidase with thrombospondin type 1 motif 2	ADAMTS2	5q35.3	OG6_104524	237360	ENSMUSG00000059901	MGI:2179942	a disintegrin-like and metallopeptidase (reprolysin type) with thrombospondin type 1 motif, 14	Adamts14	10	OG6_104524	OrthoMCL
9509	ENSG00000087116	HGNC:218	ADAM metallopeptidase with thrombospondin type 1 motif 2	ADAMTS2	5q35.3	OG6_104524	330119	ENSMUSG00000043635	MGI:3045353	a disintegrin-like and metallopeptidase (reprolysin type) with thrombospondin type 1 motif, 3	Adamts3	5	OG6_104524	OrthoMCL
80070	ENSG00000173157	HGNC:17178	ADAM metallopeptidase with thrombospondin type 1 motif 20	ADAMTS20	12q12	ENOG5035CP7,ENSG00000173157,P59510,11808,ENSP00000374071,HUMAN|HGNC=17178|UniProtKB=P59510,HGNC:17178,3636at9347,80070,OG6_100241,HUMAN12092	223838	ENSMUSG00000022449	MGI:2660628	a disintegrin-like and metallopeptidase (reprolysin type) with thrombospondin type 1 motif, 20	Adamts20	15	ENOG5035CP7,ENSMUSG00000022449,P59511,11808,ENSMUSP00000036330,MOUSE|MGI=MGI=2660628|UniProtKB=P59511,MGI:2660628,3636at9347,223838,OG6_100241,MOUSE16008	EggNOG,Ensembl,Inparanoid,HomoloGene,Treefam,Panther,HGNC,OrthoDB,NCBI,OrthoMCL,OMA
80070	ENSG00000173157	HGNC:17178	ADAM metallopeptidase with thrombospondin type 1 motif 20	ADAMTS20	12q12	OG6_100241	11504	ENSMUSG00000022893	MGI:109249	a disintegrin-like and metallopeptidase (reprolysin type) with thrombospondin type 1 motif, 1	Adamts1	16	OG6_100241	OrthoMCL
80070	ENSG00000173157	HGNC:17178	ADAM metallopeptidase with thrombospondin type 1 motif 20	ADAMTS20	12q12	OG6_100241	240913	ENSMUSG00000006403	MGI:1339949	a disintegrin-like and metallopeptidase (reprolysin type) with thrombospondin type 1 motif, 4	Adamts4	1	OG6_100241	OrthoMCL
80070	ENSG00000173157	HGNC:17178	ADAM metallopeptidase with thrombospondin type 1 motif 20	ADAMTS20	12q12	OG6_100241	23794	ENSMUSG00000022894	MGI:1346321	a disintegrin-like and metallopeptidase (reprolysin type) with thrombospondin type 1 motif, 5 (aggrecanase-2)	Adamts5	16	OG6_100241	OrthoMCL
80070	ENSG00000173157	HGNC:17178	ADAM metallopeptidase with thrombospondin type 1 motif 20	ADAMTS20	12q12	OG6_100241	30806	ENSMUSG00000031994	MGI:1353468	a disintegrin-like and metallopeptidase (reprolysin type) with thrombospondin type 1 motif, 8	Adamts8	9	OG6_100241	OrthoMCL
80070	ENSG00000173157	HGNC:17178	ADAM metallopeptidase with thrombospondin type 1 motif 20	ADAMTS20	12q12	OG6_100241	101401	ENSMUSG00000030022	MGI:1916320	a disintegrin-like and metallopeptidase (reprolysin type) with thrombospondin type 1 motif, 9	Adamts9	6	OG6_100241	OrthoMCL
80070	ENSG00000173157	HGNC:17178	ADAM metallopeptidase with thrombospondin type 1 motif 20	ADAMTS20	12q12	OG6_100241	235130	ENSMUSG00000033453	MGI:2449569	a disintegrin-like and metallopeptidase (reprolysin type) with thrombospondin type 1 motif, 15	Adamts15	9	OG6_100241	OrthoMCL
9508	ENSG00000156140	HGNC:219	ADAM metallopeptidase with thrombospondin type 1 motif 3	ADAMTS3	4q13.3	OG6_104524,HUMAN75857,HUMAN|HGNC=219|UniProtKB=O15072,ENSP00000286657,9508,O15072,8596,HGNC:219,12282at9347,ENSG00000156140,ENOG5035H1K	330119	ENSMUSG00000043635	MGI:3045353	a disintegrin-like and metallopeptidase (reprolysin type) with thrombospondin type 1 motif, 3	Adamts3	5	OG6_104524,MOUSE45464,MOUSE|MGI=MGI=3045353|UniProtKB=E9Q287,ENSMUSP00000132219,330119,E9Q287,8596,MGI:3045353,12282at9347,ENSMUSG00000043635,ENOG5035H1K	OrthoMCL,OMA,Panther,Treefam,NCBI,Inparanoid,HomoloGene,HGNC,OrthoDB,Ensembl,EggNOG
9508	ENSG00000156140	HGNC:219	ADAM metallopeptidase with thrombospondin type 1 motif 3	ADAMTS3	4q13.3	OG6_104524	216725	ENSMUSG00000036545	MGI:1347356	a disintegrin-like and metallopeptidase (reprolysin type) with thrombospondin type 1 motif, 2	Adamts2	11	OG6_104524	OrthoMCL
9508	ENSG00000156140	HGNC:219	ADAM metallopeptidase with thrombospondin type 1 motif 3	ADAMTS3	4q13.3	OG6_104524	237360	ENSMUSG00000059901	MGI:2179942	a disintegrin-like and metallopeptidase (reprolysin type) with thrombospondin type 1 motif, 14	Adamts14	10	OG6_104524	OrthoMCL
9507	ENSG00000158859	HGNC:220	ADAM metallopeptidase with thrombospondin type 1 motif 4	ADAMTS4	1q23.3	OG6_100241,HUMAN53168,34044at9347,9507,HUMAN|HGNC=220|UniProtKB=O75173,ENSG00000158859,HGNC:220,36169,O75173	240913	ENSMUSG00000006403	MGI:1339949	a disintegrin-like and metallopeptidase (reprolysin type) with thrombospondin type 1 motif, 4	Adamts4	1	OG6_100241,MOUSE30178,34044at9347,240913,MOUSE|MGI=MGI=1339949|UniProtKB=Q8BNJ2,ENSMUSG00000006403,MGI:1339949,36169,Q8BNJ2	OrthoMCL,OMA,OrthoDB,NCBI,Panther,Ensembl,HGNC,HomoloGene,Inparanoid
9507	ENSG00000158859	HGNC:220	ADAM metallopeptidase with thrombospondin type 1 motif 4	ADAMTS4	1q23.3	OG6_100241	11504	ENSMUSG00000022893	MGI:109249	a disintegrin-like and metallopeptidase (reprolysin type) with thrombospondin type 1 motif, 1	Adamts1	16	OG6_100241	OrthoMCL
[truncated: 67,737 more rows]
