# Supplementary material for: To Tweak or Not to Tweak. How Exploiting Flexibilities in Gene Set Analysis Leads to Overoptimism
Source: Biom J. 2024 Dec 19;67(1):e70016. doi: 10.1002/bimj.70016 (PMC11656295; doi:10.1002/bimj.70016)
Supplement: Supplementary file 1 — Supporting Information [file BIMJ-67-e70016-s002.zip › OverOptimism_in_GeneSetAnalysis-main/R/Code_figures/Figure3.R]

################################################################################
### Results illustrations: number of differentially enriched gene sets for the
### Pickrell data set ##########################################################
################################################################################

library(ggplot2)
library(tidyr)
library(cowplot)

################################################################################
### load help functions to generate results illustrations ######################
################################################################################

source("./R/Code_figures/helpfunctions_results_illustrations_n_DEGS.R")


################################################################################
#### Illustration of difference in n_DEGS across all tools #####################
################################################################################

#Load GOSeq results

load("./Results/Intermediate_results/GOSeq_Results_Pickrell_OriginalPhenotype.RData")
load("./Results/Intermediate_results/GOSeq_Results_Pickrell_PhenotypePermutations.RData")


# Load clusterProfiler's ORA results

load("./Results/Intermediate_results/ORA_Results_Pickrell_OriginalPhenotype.RData")
load("./Results/Intermediate_results/ORA_Results_Pickrell_PhenotypePermutations.RData")


# Load DAVID results:
# Since DAVID is a web-based application, the results are extracted from the
# corresponding R-script manually

# Load clusterProfiler's GSEA results

load("./Results/Intermediate_results/cP_GSEA_Results_Pickrell_OriginalPhenotype.RData")
load("./Results/Intermediate_results/cP_GSEA_Results_Pickrell_PhenotypePermutations.RData")

# Load PADOG results

load("./Results/Intermediate_results/PADOG_Results_Pickrell_OriginalPhenotype.RData")
load("./Results/Intermediate_results/PADOG_Results_Pickrell_PhenotypePermutations.RData")


# GSEA & GSEAPreranked results
# Since these are both web-based tools, the optimization of the result was performed manually and outside of R.
# -> We therefore have to preprocess the information on the increase of the differentially enriched gene sets manually
# -> see below


########
# GOSeq
########

# true sample labels

# optimal n_DEGS
n_DEGS_GOSeq_pickrell_truephen_optim <- optim_GOSeq_results_Pickrell_originalphenotype$documentation$n_DEGS[length(optim_GOSeq_results_Pickrell_originalphenotype$documentation$n_DEGS)]
# default n_DEGS
n_DEGS_GOSeq_pickrell_truephen_default <- optim_GOSeq_results_Pickrell_originalphenotype$documentation$n_DEGS[1]

# permuted sample labels

# store optimal n_DEGS for the 10 permutations of the true sample labels
n_DEGS_GOSeq_pickrell_phenpermutation_optim <- c()
# store default n_DEGS for the 10 permutations of the true sample labels
n_DEGS_GOSeq_pickrell_phenpermutation_default <- c()

for(i in 1:10){

  # store the optimal number of differentially enriched gene sets
  n_DEGS_GOSeq_pickrell_phenpermutation_optim[i] <- optim_GOSeq_results_Pickrell_phenotypepermutation[[i]]$documentation$n_DEGS[length(optim_GOSeq_results_Pickrell_phenotypepermutation[[i]]$documentation$n_DEGS)]
  # store the default number of differentially enriched gene sets
  n_DEGS_GOSeq_pickrell_phenpermutation_default[i] <- optim_GOSeq_results_Pickrell_phenotypepermutation[[i]]$documentation$n_DEGS[1]


}

###########
# DAVID ###
###########


# true conditions

# optimal n_DEGS
n_DEGS_DAVID_pickrell_truephen_default <- 0
# default n_DEGS
n_DEGS_DAVID_pickrell_truephen_optim <- 0

# random permutations of conditions

# optimal n_DEGS
n_DEGS_DAVID_pickrell_phenpermutation_default <- rep(0, times = 10)
# true n_DEGS
n_DEGS_DAVID_pickrell_phenpermutation_optim <- rep(0, times = 10)


#######################
# clusterProfiler's ORA
#######################

# true sample labels

# optimal n_DEGS
n_DEGS_cP_ORA_pickrell_truephen_optim <- optim_ORA_results_Pickrell_originalphenotype$documentation$n_DEGS[length(optim_ORA_results_Pickrell_originalphenotype$documentation$n_DEGS)]
# default n_DEGS
n_DEGS_cP_ORA_pickrell_truephen_default <- optim_ORA_results_Pickrell_originalphenotype$documentation$n_DEGS[1]

# permuted sample labels

# optimal n_DEGS
n_DEGS_cP_ORA_pickrell_phenpermutation_optim <- c()
# true n_DEGS
n_DEGS_cP_ORA_pickrell_phenpermutation_default <- c()

for(i in 1:10){

  n_DEGS_cP_ORA_pickrell_phenpermutation_optim[i] <- optim_ORA_results_Pickrell_phenotypepermutation[[i]]$documentation$n_DEGS[length(optim_ORA_results_Pickrell_phenotypepermutation[[i]]$documentation$n_DEGS)]

  n_DEGS_cP_ORA_pickrell_phenpermutation_default[i] <- optim_ORA_results_Pickrell_phenotypepermutation[[i]]$documentation$n_DEGS[1]


}


########################
# clusterProfiler's GSEA
########################

# true sample labels

# optimal n_DEGS
n_DEGS_cP_GSEA_pickrell_truephen_optim <- optim_cP_GSEA_results_Pickrell_originalphenotype$documentation$n_DEGS[length(optim_cP_GSEA_results_Pickrell_originalphenotype$documentation$n_DEGS)]
# default n_DEGS
n_DEGS_cP_GSEA_pickrell_truephen_default <- optim_cP_GSEA_results_Pickrell_originalphenotype$documentation$n_DEGS[1]


# permuted sample labels

# optimal n_DEGS
n_DEGS_cP_GSEA_pickrell_phenpermutation_optim <- c()
# default n_DEGS
n_DEGS_cP_GSEA_pickrell_phenpermutation_default <- c()

for(i in 1:10){

  n_DEGS_cP_GSEA_pickrell_phenpermutation_optim[i] <- optim_cP_GSEA_results_Pickrell_phenotypepermutation[[i]]$documentation$n_DEGS[length(optim_cP_GSEA_results_Pickrell_phenotypepermutation[[i]]$documentation$n_DEGS)]

  n_DEGS_cP_GSEA_pickrell_phenpermutation_default[i] <- optim_cP_GSEA_results_Pickrell_phenotypepermutation[[i]]$documentation$n_DEGS[1]


}

#######
# PADOG
#######

# true sample labels

# optimal n_DEGS
n_DEGS_PADOG_pickrell_truephen_optim <- optim_PADOG_results_Pickrell_originalphenotype$documentation$n_DEGS[length(optim_PADOG_results_Pickrell_originalphenotype$documentation$n_DEGS)]
# default n_DEGS
n_DEGS_PADOG_pickrell_truephen_default <- optim_PADOG_results_Pickrell_originalphenotype$documentation$n_DEGS[1]

# permuted sample labels

# optimal n_DEGS
n_DEGS_PADOG_pickrell_phenpermutation_optim <- c()
# default n_DEGS
n_DEGS_PADOG_pickrell_phenpermutation_default <- c()

for(i in 1:10){

  n_DEGS_PADOG_pickrell_phenpermutation_optim[i] <- optim_PADOG_results_Pickrell_phenotypepermutation[[i]]$documentation$n_DEGS[length(optim_PADOG_results_Pickrell_phenotypepermutation[[i]]$documentation$n_DEGS)]

  n_DEGS_PADOG_pickrell_phenpermutation_default[i] <- optim_PADOG_results_Pickrell_phenotypepermutation[[i]]$documentation$n_DEGS[1]


}


#################
# GSEA (web tool)
#################

# true conditions

# optimal n_DEGS
n_DEGS_GSEA_pickrell_truephen_optim <- 41
# default n_DEGS
n_DEGS_GSEA_pickrell_truephen_default <- 6

# random permutations of conditions

# optimal n_DEGS
n_DEGS_GSEA_pickrell_phenpermutation_default <- c(1, 79, 0, 2, 3, 0, 155, 0, 20, 0)
# default n_DEGS
n_DEGS_GSEA_pickrell_phenpermutation_optim <- c(18, 80, 2, 3, 3, 1, 155, 40, 20, 0)


###############
# GSEAPreranked
###############

# optimal n_DEGS
n_DEGS_GSEAPreranked_pickrell_truephen_default <- 194
# default n_DEGS
n_DEGS_GSEAPreranked_pickrell_truephen_optim <- 541

# random permutations of conditions

# optimal n_DEGS
n_DEGS_GSEAPreranked_pickrell_phenpermutation_default <- c(48, 251, 38, 48, 12, 1, 110, 1, 29, 25)
# default n_DEGS
n_DEGS_GSEAPreranked_pickrell_phenpermutation_optim <- c(351, 639, 133, 710, 196, 10, 352, 9, 173, 125)


################################################################################
### Summary ####################################################################
################################################################################

######################################################
# (1) summarize the increase for the pickrell data set
######################################################

# for each GSA tool, we display the default and optimal number of differentially enriched gene sets in the following
# data frame

# (i) True sample conditions
dat_overview_n_DEGS_pickrell_truephen <- data.frame(cP_ORA = c(n_DEGS_cP_ORA_pickrell_truephen_default, n_DEGS_cP_ORA_pickrell_truephen_optim),
                                                     GOSeq = c(n_DEGS_GOSeq_pickrell_truephen_default, n_DEGS_GOSeq_pickrell_truephen_optim),
                                                     DAVID = c(n_DEGS_DAVID_pickrell_truephen_default, n_DEGS_DAVID_pickrell_truephen_optim),
                                                     PADOG = c(n_DEGS_PADOG_pickrell_truephen_default, n_DEGS_PADOG_pickrell_truephen_optim),
                                                     GSEA = c(n_DEGS_GSEA_pickrell_truephen_default, n_DEGS_GSEA_pickrell_truephen_optim),
                                                     GSEAPreranked = c(n_DEGS_GSEAPreranked_pickrell_truephen_default, n_DEGS_GSEAPreranked_pickrell_truephen_optim),
                                                     cP_GSEA = c(n_DEGS_cP_GSEA_pickrell_truephen_default, n_DEGS_cP_GSEA_pickrell_truephen_optim),
                                                     state = c("Default", "Maximum")) # declare default vs. optimum


# (ii) Random permutations of the true sample conditions (Pickrell data set)
dat_overview_n_DEGS_pickrell_phenpermutation <- data.frame(cP_ORA = c(n_DEGS_cP_ORA_pickrell_phenpermutation_default, n_DEGS_cP_ORA_pickrell_phenpermutation_optim),
                                                            GOSeq = c(n_DEGS_GOSeq_pickrell_phenpermutation_default, n_DEGS_GOSeq_pickrell_phenpermutation_optim),
                                                            DAVID = c(n_DEGS_DAVID_pickrell_phenpermutation_default, n_DEGS_DAVID_pickrell_phenpermutation_optim),
                                                            PADOG = c(n_DEGS_PADOG_pickrell_phenpermutation_default, n_DEGS_PADOG_pickrell_phenpermutation_optim),
                                                            GSEA = c(n_DEGS_GSEA_pickrell_phenpermutation_default, n_DEGS_GSEA_pickrell_phenpermutation_optim),
                                                            GSEAPreranked = c(n_DEGS_GSEAPreranked_pickrell_phenpermutation_default, n_DEGS_GSEAPreranked_pickrell_phenpermutation_optim),
                                                            cP_GSEA = c(n_DEGS_cP_GSEA_pickrell_phenpermutation_default, n_DEGS_cP_GSEA_pickrell_phenpermutation_optim),
                                                            state = c(rep("Default", 10), rep("Maximum", 10)), # state: default vs. optimum
                                                            ID = rep(c(1:10), 2)) # add the number of the permutation


################################################################################
### Generate ggplots ###########################################################
################################################################################

plot_truelabels <- create_results_illustration_n_DEGS(dat_overview_n_DEGS_pickrell_truephen, "true_labels", -10)

plot_permutedlabels <- create_results_illustration_n_DEGS(dat_overview_n_DEGS_pickrell_phenpermutation,
                                                           "random_permutations", -12)

plot_grid(plot_permutedlabels, plot_truelabels, labels=c("A", "B"), ncol = 1, nrow = 2)

## uncomment to save
ggsave("./Results/Figures/Figure3.eps",
       width = 10,
       height = 12)
