# Supplementary material for: To Tweak or Not to Tweak. How Exploiting Flexibilities in Gene Set Analysis Leads to Overoptimism
Source: Biom J. 2024 Dec 19;67(1):e70016. doi: 10.1002/bimj.70016 (PMC11656295; doi:10.1002/bimj.70016)
Supplement: Supplementary file 1 — Supporting Information [file BIMJ-67-e70016-s002.zip › OverOptimism_in_GeneSetAnalysis-main/R/Code_figures/FigureS1.R]

#Illustration of results in step diagram
library(stringr)
library(ggplot2)
# load clusterProfiler's GSEA results

load("./Results/Intermediate_results/cP_GSEA_Results_Pickrell_PhenotypePermutations.RData")

# load documentation frame
doc_illustration  <- optim_cP_GSEA_results_Pickrell_phenotypepermutation[[6]]$documentation

# insert line break for one optimal parameter
doc_illustration$optimal_parameter[doc_illustration$optimal_parameter == "by cpm>1 in at least 2 samples"]  <- "by cpm > 1 in at \n least two samples"
doc_illustration$optimal_parameter[4]  <- paste0("method ", doc_illustration$optimal_parameter[4])

# Set optimisation steps to sentence case
doc_illustration$step  <- str_to_sentence(doc_illustration$step)
# Revert "id" to "ID"
doc_illustration$step[doc_illustration$step == "Duplicate gene id removal"]  <- "Duplicate gene ID removal"
# Add numbering
doc_illustration$step  <- paste0(1:length(doc_illustration$step), ". ", doc_illustration$step)


#for facet wrap labels
doc_illustration$phenotype_permutation <-as.factor("Phenotype Permutation 6")
doc_illustration$step  <- factor(doc_illustration$step,
                                levels = doc_illustration$step)


#plot step diagram
ggplot(doc_illustration) +
  geom_step(aes(x = step, y = n_DEGS, group = factor(phenotype_permutation), colour = "#F8766D"), direction = "hv", linetype = 2) +
  geom_point(aes(x = step, y = n_DEGS, colour = "#F8766D"), size = 1.5) +
  geom_text(aes(x = step, y = n_DEGS), label = doc_illustration$optimal_parameter, nudge_y = 4,  colour = "black", size = 4.5)+
  theme(axis.text.x = element_text(angle = 30, hjust = 1)) +
  #xlab("Optimization Step") +
  theme(axis.title.x = element_blank(),
        axis.title.y = element_text(size = 14),
        axis.text.x = element_text(size = 12)) +
  ylab("Number of differentially enriched gene sets") +
  xlab("Optimisation step") +
  scale_y_continuous(breaks = seq(0, 50, 10), limits = c(-5, 40)) +
  theme(legend.position = "none")

# Export to .eps
ggsave(file = "./Results/Figures/FigureS1.eps",
       width = 10,
       height = 7)
