# Supplementary material for: To Tweak or Not to Tweak. How Exploiting Flexibilities in Gene Set Analysis Leads to Overoptimism
Source: Biom J. 2024 Dec 19;67(1):e70016. doi: 10.1002/bimj.70016 (PMC11656295; doi:10.1002/bimj.70016)
Supplement: Supplementary file 1 — Supporting Information [file BIMJ-67-e70016-s002.zip › OverOptimism_in_GeneSetAnalysis-main/R/Code_figures/helpfunctions_results_illustrations_n_DEGS.R]

################################################################################
### Functions to generate the results illustration plots goal 1  ###############
################################################################################

# These help functions are relevant for Figure 3 in the main manuscript and Figure
# S2 in the supplement

library(ggplot2)
library(plyr)
library(dplyr)


################################################################################
### Prepare the data frame to be plotted in the ggplot #########################
################################################################################


# function arguments:
# - default_to_optim: a data frame containing
#                     * ONE column for each method which contains first a vector of the default and then the optimized values
#                       -> e.g. of the form DAVID = c(n_DEGS_DAVID_tCell_phenpermutation_default, n_DEGS_DAVID_tCell_phenpermutation_optim)
#                     * column 'state' indicating for each value from the "method columns" whether it is a default or an optimized value
#                       -> e.g. column state = c(rep("Default", 10), rep("Maximum", 10))
#                     * column ID indicating the ID of the permutation (takes values 1 to 10; only needed for analysis on the random permutations)
#                       -> e.g. colum ID = rep(c(1:10), 2))
#
# - sample_labels: one of "true_labels" or "random_permutations" to indicate
#                  whether the analysis was performed for the true sample labels
#                  or the ten random permutations

prep_data_for_ggplot_n_DEGS  <- function(default_to_optim, sample_labels){


  # if the data contain the data for the permutations of the sample labels, add column "ID" which contains the
  # which indicates the number of the corresponding permutation
  if(sample_labels == "random_permutations"){

    default_to_optim$ID  <- rep(c(1:10), 2)

  }

  # check which of both columns "state" and "ID" are contained in the data sets
  # "state" is always contained, "ID" is contained if the data set contains
  # data on the random permutations
  # we need this indicator "column" to NOT pivot these columns to a longer format
  columns  <- c("state", "ID")[c("state", "ID") %in% colnames(default_to_optim)]


  # transform data frame such that each observed adjusted p-value value is in a separate column, additionally labelled by the
  # associated GSA tool and state
  default_to_optim  <- pivot_longer(default_to_optim,
                                   cols = !columns,
                                   names_to = "GSA_tool",
                                   values_to = "n_DEGS")


  # add the combination of
  # - the GSA tool,
  # - the gene set number for each tool (1 vs. 2)
  # - and the permutation ID, IF the data contains the permutations
  # -> this way, each value appears exactly twice and matches the default and optimal value for each tool in each permutation
  default_to_optim$unique_ID  <- default_to_optim$GSA_tool


  if(sample_labels == "random_permutations"){
    default_to_optim$unique_ID  <- paste0(default_to_optim$unique_ID,
                                         "_",
                                         default_to_optim$ID)

  }


  ############################
  ### fix order of GSA methods
  ############################

  # the order of the methods in the results illustration shall be based on the following
  allmethods  <- c("GOSeq", "DAVID", "cP_ORA",  "PADOG", "cP_GSEA", "GSEA", "GSEAPreranked")
  # get the list of tools existent in the current data
  currentmethods  <- unique(default_to_optim$GSA_tool)
  # specify the order of the existent methods in the results illustrations
  levels  <- currentmethods[order(match(currentmethods, allmethods))]


  # transform GSA tools to factors
  # -> this way we can fix the order of the tools in the graphic
  default_to_optim$GSA_tool  <- factor(default_to_optim$GSA_tool,
                                      levels = levels)


  # return processed data set
  return(default_to_optim)


}

################################################################################
### generate ggplot ############################################################
################################################################################


# function to square transform the y-axis
# we display the data on the sqrt-scale due to the different magnitudes of the
# points

labels_sq  <- function(x) {
  paste(x^2)
}


# function arguments:
# - default_to_optim: a data frame containing
#                     * ONE column for each method which contains first the default and then the optimized values
#                       -> e.g. of the form DAVID = c(n_DEGS_DAVID_pickrell_phenpermutation_default, n_DEGS_DAVID_pickrell_phenpermutation_optim)
#                     * column 'state' indicating for each value from the "method columns" whether it is a default or an optimized value
#                       -> e.g. column state = c(rep("Default", 10), rep("Maximum", 10))
#                     * column ID indicating the ID of the permutation (takes values 1 to 10; only needed for analysis on the random permutations)
#                       -> e.g. colum ID = rep(c(1:10), 2))
#
# - sample labels: one of "true_labels" or "random_permutations" to indicate
#                  whether the analysis was performed for the true sample labels
#                  or the ten random permutations
#
# - vpos_methodlabels: determines the vertical position of the method labels
#                     in function annotate() in the plot (this needs to be adjusted
#                     to each data set individually since the magnitude of n_DEGS
#                     differs considerably between the magnitude settings)
create_results_illustration_n_DEGS  <- function(default_to_optim, sample_labels, vpos_methodlabels){


  data_prep  <- prep_data_for_ggplot_n_DEGS(default_to_optim, sample_labels)


  # Replace "GSEAPreranked" by "GSEA- \n Preranked" (line break makes plot easier to understand)
  add_labels_xaxis  <- levels(data_prep$GSA_tool)
  add_labels_xaxis[add_labels_xaxis == "GSEAPreranked"]  <- "GSEA- \n Preranked"


  # Replace "cP_GSEA" by "clusterProfiler's \n GSEA" (line break makes plot easier to understand)
  add_labels_xaxis[add_labels_xaxis == "cP_GSEA"]  <- "clusterProfiler's \n GSEA"


  # Replace "cP_ORA" by "clusterProfiler's \n ORA" (line break makes plot easier to understand)
  add_labels_xaxis[add_labels_xaxis == "cP_ORA"]  <- "clusterProfiler's \n ORA"


  plot  <- ggplot(data = data_prep,
                 aes(x = interaction(GSA_tool, state, lex.order = TRUE),
                     y = sqrt(n_DEGS), group = 1)) +
    geom_line(aes(group = unique_ID), size = 0.4,  col = "#F8766D") +
    geom_point(size = 1.3,  col = "#F8766D") +
    scale_x_discrete(labels = rep(c("Default", "Maximum"),
                                 times = length(unique(data_prep$GSA_tool)))) +
    theme(axis.text.x = element_text(angle = 50, vjust = 1, hjust = 1, size = 11),
          axis.title.x = element_text(vjust = -15, size = 14),
          plot.margin = margin(t = 1, b = 3, l = 1, r = 1, unit = "cm"),  ## add space below the actual plot (needed for the GSA tool names)
          axis.title.y = element_text(size = 14)) +
    # Add the tool names to the plot:
    annotate(geom = "text",
             x = 1.5 + 2*(0:(length(unique(data_prep$GSA_tool))-1)),
             y = vpos_methodlabels,
             label = add_labels_xaxis, size = 4 )+
    coord_cartesian(ylim = c(0, round_any(sqrt(max(data_prep$n_DEGS)), 5, ceiling)), clip = "off")+ # clip = "off" required to add GSA tool names below the plot
    xlab("GSA methods") +
    ylab("Number of differentially enriched gene sets")+
    theme(panel.grid.minor = element_blank()) +
    scale_y_continuous(label = labels_sq)

  # return ggplot
  return(plot)

}
