# Supplementary material for: To Tweak or Not to Tweak. How Exploiting Flexibilities in Gene Set Analysis Leads to Overoptimism
Source: Biom J. 2024 Dec 19;67(1):e70016. doi: 10.1002/bimj.70016 (PMC11656295; doi:10.1002/bimj.70016)
Supplement: Supplementary file 1 — Supporting Information [file BIMJ-67-e70016-s002.zip › OverOptimism_in_GeneSetAnalysis-main/R/Help_functions/helpfunctions_DAVID.R]

################################################################################
### help function DAVID ########################################################
################################################################################

#########################################
###generate necessary input for DAVID ###
#########################################

DAVID_input_preparation <- function(DE_results){

  #required input for clusterProfiler function: vector of entrez gene ID
  #-> need to pre-process results table DE_results

  #vector of differentially expressed genes
  #DEG_vec serves as input vector for ORA performed by clusterProfiler


  # classify those genes as DE that have an adjusted p-value < 0.05
  DEG_vec <- rownames(DE_results[(DE_results$p_adj < 0.05) & (!is.na(DE_results$p_adj)), ])


  # return vector of differentially expressed genes
  return(DEG_vec)

}
