# Supplementary material for: To Tweak or Not to Tweak. How Exploiting Flexibilities in Gene Set Analysis Leads to Overoptimism
Source: Biom J. 2024 Dec 19;67(1):e70016. doi: 10.1002/bimj.70016 (PMC11656295; doi:10.1002/bimj.70016)
Supplement: Supplementary file 1 — Supporting Information [file BIMJ-67-e70016-s002.zip › OverOptimism_in_GeneSetAnalysis-main/R/Help_functions/RNASeq_Transformation.R]

#Pre-Processing of the expression data set for FCS methods **PADOG and GSEA (web application)**

#In this file,  two functions are defined to perform voom and the variance
#stabilizing transformation on the expression data set(s)

#-> required for PADOG and GSEA


library(edgeR)
library(limma)
library(DESeq2)
library(dplyr)

################################################################################
#option 1: voom transformation #################################################
################################################################################

# function arguments:
# - expression_data: gene expression data to be transformed
# - phenotype_labels: vector of binary labels indicating the status of each sample
#       in the gene expression data set
# - normmethod: normalization method (one of the values in c("TMM", "upperquartile")
voom_trans <- function(expression_data, phenotype_labels, normmethod = "TMM"){


  #step 1: generate DGEList object from the expression data
  counts_voom <- DGEList(expression_data,
                         group = phenotype_labels)

  #step 2: perform normalization (calculate normalization/scaling factor)
  counts_voom <- calcNormFactors(counts_voom,
                                 method = normmethod)

  #step 3: perform voom function (do NOT make use of precision weights)
  counts_voom <- voom(counts_voom)

  #return transformed expression data set
  return(counts_voom$E)
}


################################################################################
#option 2: varianceStabilizingTransformation via DESeq2#########################
################################################################################
# perform a variance stabilizing transformation so that the resulting
# transformed data are homoscedastic (and can be modeled as Microarray Data,
# according to EnrichmentBrowser Package)


# function arguments:
# - expression_data: gene expression data to be transformed
# - phenotype_labels: vector of binary labels indicating the status of each sample
#       in the gene expression data set
# - normmethod: normalization method (one of the values in c("TMM", "upperquartile")
variancetransform <- function(expression_data, phenotype_labels){

  #generate data frame that contains information on samples (required format for DESeq2)
  coldata <- data.frame(phenotype_labels,
                        row.names = colnames(expression_data))
  colnames(coldata) <- "condition"
  coldata$condition <- factor(coldata$condition,  labels = c("untreated",  "treated"))

  #create DESeqDataSet (required format to later output normalized count data)
  dds <- DESeqDataSetFromMatrix(countData = expression_data,
                                colData = coldata,
                                design = ~ condition)

  #perform variance stabilizing transformation
  #function assay() retrieves transformed counts
  dds_transform <- vst(dds,
                       blind = TRUE,
                       fitType = "parametric") %>%
    assay()

  # return transformed gene expression data set
  return(dds_transform)

}
