# Supplementary material for: To Tweak or Not to Tweak. How Exploiting Flexibilities in Gene Set Analysis Leads to Overoptimism
Source: Biom J. 2024 Dec 19;67(1):e70016. doi: 10.1002/bimj.70016 (PMC11656295; doi:10.1002/bimj.70016)
Supplement: Supplementary file 1 — Supporting Information [file BIMJ-67-e70016-s002.zip › OverOptimism_in_GeneSetAnalysis-main/R/Optimisation_functions/DAVID/generate_Inputs_DAVID.R]

################################################################################
### Generate the input objects (i.e. lists of differentially enriched gene sets)
### based on the Pickrell data set for the web-based application DAVID #########
################################################################################


library(DESeq2)
library(limma)
library(edgeR) # for filterByExpr()
library(org.Hs.eg.db)
library(dplyr)


# the link to run DAVID is the following: https://david.ncifcrf.gov/

# If not already done, specify working directory using setwd()

# load gene expression data set with true phenotype randomly permuted phenotype assignments
source("./R/Prepare_data_and_permutations/Random_Phenotype_Permutations.R")

# load functions required for data preprocessing
source("./R/Help_functions/PreProcessing_Functions.R")


### Generate the folders required to store the inputs
dir.create("./Results/Intermediate_results/DAVID")


### source DAVID help functions
source("./R/Help_functions/helpfunctions_DAVID.R")

name_data <- c("Pickrell", "Bottomly")
for(j in 1:2){

  # create folder to contain everything associated with the Pickrell data set
  dir.create(paste0("./Results/Intermediate_results/DAVID/", name_data[j]))

  # create folder to contain all data
  dir.create(paste0("./Results/Intermediate_results/DAVID/", name_data[j], "/Data"))

  # create folder to contain the data for the true sample labels
  dir.create(paste0("./Results/Intermediate_results/DAVID/", name_data[j], "/Data/Phen_Original"))

  for(i in 1:10){

    dir.create(paste0("./Results/Intermediate_results/DAVID/", name_data[j], "/Data/Permutation", i))

  }

}


################################################################################
### Generate gene lists (input object) for original Phenotype ##################
################################################################################

# j = 1: Pickrell data set, j = 2: Bottomly data set
for(j in 1:2){

  # get unprocessed gene expression data set
  raw_data <- eval(parse(text = paste0("Biobase::exprs(", tolower(name_data[j]), ".eset)")))

  # building block to access the sample conditions
  condition <- ifelse(j == 1, "gender", "strain")

  # access the true sample conditions
  true_phen_labels <- eval(parse(text = paste0(tolower(name_data[j]), ".eset$", condition)))
  # access the permuted sample conditions
  perm_phen_labels <- eval(parse(text = paste0("phen_", tolower(name_data[j]))))


  # generate DESeq2 results and rename column for adjusted p-values
  DESeq2_results_phenorig <- pre_filt(raw_data, threshold = 10) %>%
    deseq_preprocess(phenotype_labels = true_phen_labels) %>%
    DESeq() %>% results() %>%
    as.data.frame() %>% dplyr::rename(p_adj = padj)

  # from DESeq2 results, generate list of differentially expressed genes
  DEGs_DESeq2_phenorig <- DAVID_input_preparation(DESeq2_results_phenorig)

  # count number of differentially expressed genes
  n_DEGs_DESeq2_phenorig <- length(DEGs_DESeq2_phenorig)


  # create path for storage of DESeq2 results
  path_DEGs_deseq2_phenorig <- paste0("./Results/Intermediate_results/DAVID/", name_data[j], "/Data/Phen_Original/DEGs_DESeq2_phenorig.txt")

  # export DESeq2 results
  write.table(DEGs_DESeq2_phenorig,
              file = path_DEGs_deseq2_phenorig,
              quote = FALSE,
              row.names = FALSE,
              col.names = FALSE)


  ### Universe ###


  # generate alternative universe (i.e. all those genes from the experiment with a non-NA adjusted p-value)
  universe_DESeq2_phenorig <- rownames(DESeq2_results_phenorig[!is.na(DESeq2_results_phenorig$p_adj), ])


  # create path for storage of DESeq2 results
  path_universe_deseq2_phenorig <- paste0("./Results/Intermediate_results/DAVID/", name_data[j], "/Data/Phen_Original/universe_DESeq2_phenorig.txt")

  # export alternative universe
  write.table(universe_DESeq2_phenorig,
              file = path_universe_deseq2_phenorig,
              quote = FALSE,
              row.names = FALSE,
              col.names = FALSE)


  ############
  ### limma
  ############

  ### limma results ###


  # generate list of differentially expressed genes using limma

  # (i.1) generate pre-filtering indicator using edgeR's filterByExpr
  ind_filt_phenorig <- DGEList(raw_data, group =  true_phen_labels) %>% filterByExpr()

  # (i.2) generate design matrix
  mm_phenorig <-  model.matrix(~ true_phen_labels)

  # (ii) run limma workflow and rename column containing adjusted p-values
  limma_results_phenorig <- DGEList(raw_data[ind_filt_phenorig, ], group =  true_phen_labels) %>% calcNormFactors() %>%
    voom(design = mm_phenorig) %>% lmFit(design = mm_phenorig) %>% eBayes() %>%
    topTable(coef = ncol(mm_phenorig), number = 60000) %>%
    as.data.frame() %>% dplyr::rename(p_adj = adj.P.Val)


  # from limma results, generate list of differentially expressed genes
  DEGs_limma_phenorig <- DAVID_input_preparation(limma_results_phenorig)

  # count number of differentially expressed genes
  n_DEGs_limma_phenorig <- length(DEGs_limma_phenorig)


  # create path for storage of limma results
  path_DEGs_limma_phenorig <- paste0("./Results/Intermediate_results/DAVID/", name_data[j], "/Data/Phen_Original/DEGs_limma_phenorig.txt")

  # export DESeq2 results
  write.table(DEGs_limma_phenorig,
              file = path_DEGs_limma_phenorig,
              quote = FALSE,
              row.names = FALSE,
              col.names = FALSE)


  # generate alternative universe (i.e. all those genes from the experiment with a non-NA adjusted p-value)
  universe_limma_phenorig <- rownames(limma_results_phenorig[!is.na(limma_results_phenorig$p_adj), ])


  # create path for storage of limma results
  path_universe_limma_phenorig <- paste0("./Results/Intermediate_results/DAVID/", name_data[j], "/Data/Phen_Original/universe_limma_phenorig.txt")

  # export alternative universe
  write.table(universe_limma_phenorig,
              file = path_universe_limma_phenorig,
              quote = FALSE,
              row.names = FALSE,
              col.names = FALSE)


  ################################################################################
  ### Random Phenotype Permutations ##############################################
  ################################################################################

  # for double-checking: store number of differentially enriched gene set for each
  # permutation of the true sample labels

  n_DEGs_limma_phenperm <- c()
  n_DEGs_DESeq2_phenperm <- c()

  for(i in 1:ncol(perm_phen_labels)){


    ############
    ### DESeq2
    ############

    ### DESeq2 results ###


    # generate DESeq2 results and rename column for adjusted p-values
    DESeq2_results <- pre_filt(raw_data, threshold = 10) %>%
      deseq_preprocess(phenotype_labels = perm_phen_labels[, i]) %>%
      DESeq() %>% results() %>%
      as.data.frame() %>% dplyr::rename(p_adj = padj)

    # from DESeq2 results, generate list of differentially expressed genes
    DEGs_DESeq2 <- DAVID_input_preparation(DESeq2_results)

    # count number of differentially expressed genes
    n_DEGs_DESeq2_phenperm[i] <- length(DEGs_DESeq2)


    # create path for storage of DESeq2 results
    path_DEGs_deseq2 <- paste0("./Results/Intermediate_results/DAVID/", name_data[j], "/Data/Permutation", i, "/DEGs_DESeq2_permutation", i, ".txt")

    # # export DESeq2 results
    write.table(DEGs_DESeq2,
                file = path_DEGs_deseq2,
                quote = FALSE,
                row.names = FALSE,
                col.names = FALSE)


    ### Universe ###

    # generate alternative universe (i.e. all those genes from the experiment with a non-NA adjusted p-value)
    universe_DESeq2 <- rownames(DESeq2_results[!is.na(DESeq2_results$p_adj), ])


    # create path for storage of DESeq2 results
    path_universe_deseq2 <- paste0("./Results/Intermediate_results/DAVID/", name_data[j], "/Data/Permutation", i, "/universe_DESeq2_permutation", i, ".txt")

    # export alternative universe
    write.table(universe_DESeq2,
                file = path_universe_deseq2,
                quote = FALSE,
                row.names = FALSE,
                col.names = FALSE)


    ############
    ### limma
    ############

    ### limma results ###


    # generate list of differentially expressed genes using limma

    # (i.1) generate pre-filtering indicator using edgeR's filterByExpr
    ind_filt <- DGEList(raw_data, group =  perm_phen_labels[, i]) %>%
      filterByExpr()

    # (i.2) generate design matrix
    mm <- model.matrix(~ perm_phen_labels[, i])

    # (ii) run limma workflow and rename column containing adjusted p-values
    limma_results <- DGEList(counts = raw_data[ind_filt, ], group =  perm_phen_labels[, i]) %>%
      calcNormFactors() %>% voom(design = mm) %>% lmFit(design = mm) %>% eBayes() %>%
      topTable(coef = ncol(mm), number = 60000) %>%
      as.data.frame() %>% dplyr::rename(p_adj = adj.P.Val)


    # from limma results, generate list of differentially expressed genes
    DEGs_limma <- DAVID_input_preparation(limma_results)

    # count number of differentially expressed genes
    n_DEGs_limma_phenperm[i] <- length(DEGs_limma)


    # create path for storage of limma results
    path_DEGs_limma <- paste0("./Results/Intermediate_results/DAVID/", name_data[j], "/Data/Permutation", i, "/DEGs_limma_permutation", i, ".txt")

    # export DESeq2 results
    write.table(DEGs_limma,
                file = path_DEGs_limma,
                quote = FALSE,
                row.names = FALSE,
                col.names = FALSE)


    # generate alternative universe (i.e. all those genes from the experiment with a non-NA adjusted p-value)
    universe_limma <- rownames(limma_results[!is.na(limma_results$p_adj), ])


    # create path for storage of limma results
    path_universe_limma <- paste0("./Results/Intermediate_results/DAVID/", name_data[j], "/Data/Permutation", i, "/universe_limma_permutation", i, ".txt")

    # export alternative universe
    write.table(universe_limma,
                file = path_universe_limma,
                quote = FALSE,
                row.names = FALSE,
                col.names = FALSE)


  }

}
