# Supplementary material for: To Tweak or Not to Tweak. How Exploiting Flexibilities in Gene Set Analysis Leads to Overoptimism
Source: Biom J. 2024 Dec 19;67(1):e70016. doi: 10.1002/bimj.70016 (PMC11656295; doi:10.1002/bimj.70016)
Supplement: Supplementary file 1 — Supporting Information [file BIMJ-67-e70016-s002.zip › OverOptimism_in_GeneSetAnalysis-main/R/Optimisation_functions/GSEAPreranked/task2_documentation_GSEAPreranked_Bottomly_Demethylation.txt]

################################################################################
### (I) Full Optimization Process (Pre-Processing and Internal Parameters) #####
################################################################################


################################################################################
### Original Phenotypes ########################################################
################################################################################


#########
# 1. step: Default
#########

# -> adj. p-value = 1


#########
# 2. step: change method to generate ranking
#########

# alternative 1: limma, ranking by p.value -> adj. p-value = 0.7782243

# -> proceed with alternative ranking generated using limma 


#########
# 3. step: change exponent 
#########

# alternative 1: exponent 0 -> adj. p-value = 0.8592782
# alternative 2: exponent 1.5 -> adj. p-value = 0.9421213
# alternative 3: exponent 2 -> adj. p-value = 0.97644556

### -> final results: adj. p-value = 0.7782243
# achieved with ALTERNATIVE ranking generated using limma 


################################################################################
### Random Phenotype Permutations ##############################################
################################################################################


################################################################################
### Phenotype Permutation 1  ###################################################
################################################################################


#########
# 1. step: Default
#########

# -> ad. p-value = 0.96234596


#########
# 2. step: change method to generate ranking
#########

# alternative 1: limma, ranking by p-value -> adj. p-value = 0.8012302

# -> proceed with alternative ranking generated using limma 


#########
# 3. step: change exponent 
#########

# alternative 1: exponent 0 -> adj. p-value = 0.8657209
# alternative 2: exponent 1.5 -> adj. p-value = 0.9722188
# alternative 3: exponent 2 -> adj. p-value = 0.88604337


# ->> final results: adj. p-value = 0.8012302
# achieved with ALTERNATIVE ranking generated using limma


################################################################################
### Phenotype Permutation 2  ###################################################
################################################################################


#########
# 1. step: Default
#########

# -> adj. p-value = 0.8051632


#########
# 2. step: change method to generate ranking
#########

# alternative 1: limma, ranking by p-value -> adj. p-value = 0.98688334

# -> return to alternative ranking generated using DESeq2 

#########
# 4. step: change exponent 
#########

# alternative 1: exponent 0 -> adj. p-value = 0.7094091
# alternative 2: exponent 1.5 -> adj. p-value = 0.9343729
# alternative 3: exponent 2 -> adj. p-value = 0.8565582


### -> final results: adj. p-value = 0.7094091
# achieved with ALTERNATIVE exponent 0 


################################################################################
### Phenotype Permutation 3  ###################################################
################################################################################


#########
# 1. step: Default
#########

# -> adj. p.value = 1


#########
# 2. step: change method to generate ranking
#########

# alternative: limma -> adj. p-value = 0.9742243

# -> proceed with alternative ranking generated using limma 

#########
# 3. step: change exponent 
#########

# alternative 1: exponent 0 -> adj. p-value = 0.82716495
# alternative 2: exponent 1.5 -> adj. p-value = 0.9730491
# alternative 3: exponent 2 -> adj. p-value = 0.8913735

### final results: 0.82716495
# achieved with 
# ALTERNATIVE ranking generated using limma 
# ALTERNATIVE exponent 0 


################################################################################
### Phenotype Permutation 4  ###################################################
################################################################################


#########
# 1. step: Default
#########

# -> adj p-value = 0.570286


#########
# 2. step: change method to generate ranking
#########

# alternative 1: limma, ranking by p-value -> adj. p-value = 0.45094678

# -> proceed with alternative ranking generated using limma 

#########
# 4. step: change exponent 
######### 

# alternative 1: exponent 0 -> adj. p-value = 0.29060203
# alternative 2: exponent 1.5 -> adj. p-value = 0.18697453
# alternative 3: exponent 2 -> adj. p-value = 0.52947795

# final results: adj. p-value = 0.18697453
# achieved with 
# ALTERNATIVE ranking using limma
# ALTERNATIVE exponent 1.5 


################################################################################
### Phenotype Permutation 5  ###################################################
################################################################################


#########
# 1. step: Default
#########

# -> adj. p-value = 0.830275


#########
# 2. step: change method to generate ranking
#########

# alternative: limma -> adj. p-value = 0.98121935

#-> return to default ranking generated using DESeq2


#########
# 3. step: change exponent 
#########

# alternative 1: exponent 0 -> adj. p-value = 0.88973737
# alternative 2: exponent 1.5 -> adj. p-value = 0.63283294
# alternative 3: exponent 2 -> adj. p-value = 0.71145576


### final results: adj. p-value = 0.63283294
# achieved with ALTERNATIVE exponent 1.5 


################################################################################
### Phenotype Permutation 6  ###################################################
################################################################################


#########
# 1. step: Default
#########

# -> adj. p-value = 0.9600195


#########
# 2. step: change method to generate ranking
#########

# alternative: limma -> adj. p-value = 0.5233512

# -> proceed with alternative ranking generated using limma 

#########
# 3. step: change exponent 
#########

# alternative 1: exponent 0 -> adj. p-value = 0.67543787
# alternative 2: exponent 1.5 -> adj. p-value = 0.80939955
# alternative 3: exponent 2 -> adj. p-value = 0.8578707

# final results: adj. p-value = 0.5233512
# achieved with ALTERNATIVE ranking generated using limma 


################################################################################
### Phenotype Permutation 7  ###################################################
################################################################################


#########
# 1. step: Default
#########

# -> adj. p-value = 0.94243234

#########
# 2. step: change method to generate ranking
#########

# alternative 1: limma, ranking by p-value -> adj. p-value = 0.97424823

# -> return to default ranking generated using DESEq2 

#########
# 3. step: change exponent 
#########

# alternative 1: exponent 0 -> adj. p-value = 0.802475
# alternative 2: exponent 1.5 -> adj. p-value = 1
# alternative 3: exponent 2 -> adj. p-value = 0.9533078


# final results: adj. p-value = 0.802475
# achieved with ALTERNATIVE exponent 0


################################################################################
### Phenotype Permutation 8  ###################################################
################################################################################


#########
# 1. step: Default
#########

# -> adj. p-value = 0.504847


#########
# 2. step: change method to generate ranking
#########

# alternative 1: limma, ranking by p-value -> adj. p-value = 0.32133782

# -> proceed with alternative ranking generated using limma


#########
# 3. step: change exponent 
#########

# alternative 1: exponent 0 -> adj. p-value = 0.83227265
# alternative 2: exponent 1.5 -> adj. p-value = 0.6183978
# alternative 3: exponent 2 -> adj. p-value = 0.36100945


### final results: adj. p-value = 0.32133782
# achieved with ALTERNATIVE ranking generated using limma


################################################################################
### Phenotype Permutation 9  ###################################################
################################################################################


#########
# 1. step: Default
#########

# -> adj. p-value = 1

#########
# 2. step: change method to generate ranking
#########

# alternative 1: limma, ranking by p-value -> adj. p-value = 0.482392

# proceed with alternative ranking generated using limma 

#########
# 3. step: change exponent 
#########

# alternative 1: exponent 0 -> adj. p-value = 0.4624351
# alternative 2: exponent 1.5 -> adj. p-value = 0.3807886
# alternative 3: exponent 2 -> adj. p-value = 0.720276

### ->> final results: final results: adj. p-value = 0.3807886
# achieved with 
# ALTERNATIVE ranking generated using limma 
# ALTERNATIVE exponent 1.5


################################################################################
### Phenotype Permutation 10  ##################################################
################################################################################


#########
# 1. step: Default
#########

# ->  adj. p-value = 0.25253952


#########
# 2. step: change method to generate ranking
#########

# alternative1 : limma, ranking by p-value  -> adj. p-value = 0.300356

# -> return to default ranking generated using DESeq2

#########
# 3. step: change exponent 
#########

# alternative 1: exponent 0 ->  adj. p-value = 0.7292872
# alternative 2: exponent 1.5 -> adj. p-value = 0.2666834
# alternative 3: exponent 2 -> adj. p-value = 0.30151334


### -> final results: adj. p-value = 0.2525395
# default configuration coincides with optimal configuration 
