# Supplementary material for: To Tweak or Not to Tweak. How Exploiting Flexibilities in Gene Set Analysis Leads to Overoptimism
Source: Biom J. 2024 Dec 19;67(1):e70016. doi: 10.1002/bimj.70016 (PMC11656295; doi:10.1002/bimj.70016)
Supplement: Supplementary file 1 — Supporting Information [file BIMJ-67-e70016-s002.zip › OverOptimism_in_GeneSetAnalysis-main/R/Optimisation_functions/GSEAPreranked/task2_documentation_GSEAPreranked_Bottomly_tCell.txt]

################################################################################
### (I) Full Optimization Process (Pre-Processing and Internal Parameters) #####
################################################################################


################################################################################
### Original Phenotypes ########################################################
################################################################################


#########
# 1. step: Default
#########

# -> adj. p-value = 1


#########
# 2. step: change method to generate ranking
#########

# alternative 1: limma -> adj. p-value = 1

# -> proceed with the default ranking generated using DESeq2 


#########
# 3. step: change exponent 
#########

# alternative 1: exponent 0 -> adj. p-value = 1
# alternative 2: exponent 1.5 -> adj. p-value = 1
# alternative 3: exponent 2 -> adj. p-value = 1

### -> final results: adj. p-value = 1
# optimal setting coincides with default setting 


################################################################################
### Random Phenotype Permutations ##############################################
################################################################################


################################################################################
### Phenotype Permutation 1  ###################################################
################################################################################


#########
# 1. step: Default
#########

# -> ad. p-value = 0.6604594


#########
# 2. step: change method to generate ranking
#########

# alternative: limma, ranking by p-value -> adj. p-value = 0.759344
# -> return to alternative ranking generated using DESeq2 

#########
# 3. step: change exponent 
#########

# alternative 1: exponent 0 -> adj. p-value = 0.93330926
# alternative 2: exponent 1.5 -> adj. p-value = 0.8523406
# alternative 3: exponent 2 -> adj. p-value = 0.7235578


#  -> > final results: adj. p-value = 0.6604594
# default configuration coincides with optimal configuration


################################################################################
### Phenotype Permutation 2  ###################################################
################################################################################


#########
# 1. step: Default
#########

# -> adj. p-value = 1


#########
# 2. step: change method to generate ranking
#########

# alternative 1: limma, ranking by p-value -> adj. p-value = 0.7542026

# -> proceed with alternative ranking generated using limma

#########
# 4. step: change exponent 
#########

# alternative 1: exponent 0 -> adj. p-value = 0.97179914
# alternative 2: exponent 1.5 -> adj. p-value = 1
# alternative 3: exponent 2 -> adj. p-value = 0.9234213


### -> final results: adj. p-value = 0.7542026
# achieved with ALTERNATIVE ranking generated using limma


################################################################################
### Phenotype Permutation 3  ###################################################
################################################################################


#########
# 1. step: Default
#########

# -> adj. p.value = 0.9798141


#########
# 2. step: change method to generate ranking
#########

# alternative : limma -> p.adj = 0.9576295

# -> proceed with alternative ranking generated using limma 


#########
# 3. step: change exponent 
#########

# alternative 1: exponent 0 -> adj. p-value = 0.7589818
# alternative 2: exponent 1.5 -> adj. p-value = 0.9908181
# alternative 3: exponent 2 -> adj. p-value = 0.9933294

### final results: adj. p-value = 0.7589818
# achieved with 
# ALTERNATIVE ranking generated using limma 
# ALTERNATIVE exponent 0 


################################################################################
### Phenotype Permutation 4  ###################################################
################################################################################


#########
# 1. step: Default
#########

# -> adj p-value = 0.57627034

#########
# 2. step: change method to generate ranking
#########

# alternative: limma -> adj. p-value = 0.9729733

# -> proceed with default ranking generated using DESeq2


#########
# 4. step: change exponent 
######### 

# alternative 1: exponent 0 -> adj. p-value = 0.8624485
# alternative 2: exponent 1.5 -> adj. p-value = 0.6021893
# alternative 3: exponent 2 -> adj. p-value = 0.7074654

# final results: adj. p-value = 0.57627034
# optimal configuration coincides with default configuration of parameters 


################################################################################
### Phenotype Permutation 5  ###################################################
################################################################################


#########
# 1. step: Default
#########

# -> adj. p-value = 0.822709


#########
# 2. step: change method to generate ranking
#########

# alternative: limma -> adj. p-value = 0.929875

# -> return to default ranking generated using DESeq2 


#########
# 3. step: change exponent 
#########

# alternative 1: exponent 0 -> adj. p-value = 0.9414946
# alternative 2: exponent 1.5 -> adj. p-value = 1
# alternative 3: exponent 2 -> adj. p-value = 0.9689939


### final results: adj. p-value = 0.822709
# optimal configuration of coincides with default configuration


################################################################################
### Phenotype Permutation 6  ###################################################
################################################################################


#########
# 1. step: Default
#########

# -> adj. p-value = 0.937159


#########
# 2. step: change method to generate ranking
#########

# alternative: limma -> adj. p-value = 1

# -> return to default ranking generated using DESeq2


#########
# 3. step: change exponent 
#########

# alternative 1: exponent 0 -> adj. p-value = 1
# alternative 2: exponent 1.5 -> adj. p-value = 1
# alternative 3: exponent 2 -> adj. p-value = 0.83406526

# final results: adj. p-value =  0.83406526
# achieved with ALTERNATIVE exponent 2 


################################################################################
### Phenotype Permutation 7  ###################################################
################################################################################


#########
# 1. step: Default
#########

# -> adj. p-value = 0.88564014

#########
# 2. step: change method to generate ranking
#########

# alternative : limma -> adj. p-value = 0.7940431

# proceed with alternative ranking generated using limma 

#########
# 3. step: change exponent 
#########

# alternative 1: exponent 0 -> adj. p-value = 0.82804126
# alternative 2: exponent 1.5 -> adj. p-value = 0.7937083
# alternative 3: exponent 2 -> adj. p-value = 0.9930696


# final results: adj. p-value = 0.7937083
# achieved with 
# ALTERNATIVE ranking using limma 
# ALTERNATIVE exponent 1.5 


################################################################################
### Phenotype Permutation 8  ###################################################
################################################################################


#########
# 1. step: Default
#########

# -> adj. p-value = 0.62759393


#########
# 2. step: change method to generate ranking
#########

# alternative 1: limma -> adj. p-value = 0.6549921

# proceed with default ranking generated using DESeq2

#########
# 3. step: change exponent 
#########

# alternative 1: exponent 0 -> adj. p-value = 0.8552458
# alternative 2: exponent 1.5 -> adj. p-value = 0.75988406
# alternative 3: exponent 2 -> adj. p-value = 0.43375164


### final results: adj. p-value = 0.43375164
# achieved with ALTERNATIVE exponent 2 


################################################################################
### Phenotype Permutation 9  ###################################################
################################################################################


#########
# 1. step: Default
#########

# -> adj. p-value = 0.99037695

#########
# 2. step: change method to generate ranking
#########

# alternative: limma -> adj. p-value = 0.45262173

# -> proceed with alternative ranking generated using limma 

#########
# 3. step: change exponent 
#########

# alternative 1: exponent 0 -> adj. p-value = 0.21605846
# alternative 2: exponent 1.5 -> adj. p-value = 0.058096815
# alternative 3: exponent 2 -> adj. p-value = 0.468571

###  -> > final results: final results: adj. p-value = 0.058096815
# achieved with
# ALTERNATIVE ranking generated using limma 
# ALTERNATIVE exponent 1.5


################################################################################
### Phenotype Permutation 10  ##################################################
################################################################################


#########
# 1. step: Default
#########

# ->  adj. p-value = 0.8831213


#########
# 2. step: change method to generate ranking
#########

# alternative : limma, ranking by p-value  -> adj. p-value = 0.8108312

# -> proceed with alternative ranking generated using limma 


#########
# 3. step: change exponent 
#########

# alternative 1: exponent 0 ->  adj. p-value = 0.98778003
# alternative 2: exponent 1.5 -> adj. p-value = 0.93723977
# alternative 3: exponent 2 -> adj. p-value = 0.64864224


### -> final results: adj. p-value = 0.64864224
# achieved with 
# ALTERNATIVE ranking generated using limma 
# ALTERNATIVE exponent 2
