# Supplementary material for: To Tweak or Not to Tweak. How Exploiting Flexibilities in Gene Set Analysis Leads to Overoptimism
Source: Biom J. 2024 Dec 19;67(1):e70016. doi: 10.1002/bimj.70016 (PMC11656295; doi:10.1002/bimj.70016)
Supplement: Supplementary file 1 — Supporting Information [file BIMJ-67-e70016-s002.zip › OverOptimism_in_GeneSetAnalysis-main/R/Optimisation_functions/GSEAPreranked/task2_documentation_GSEAPreranked_Pickrell_Demethylation.txt]

################################################################################
### (I) Full Optimization Process (Pre-Processing and Internal Parameters) #####
################################################################################


################################################################################
### Original Phenotypes ########################################################
################################################################################


#########
# 1. step: Default
#########

# -> adj. p-value = 1


#########
# 2. step: change method to generate ranking
#########

# alternative : limma -> adj. p-value = 0.7741705
# ->> proceed with alternative ranking generated with limma 


#########
# 3. step: change exponent 
#########

# alternative 1: exponent 0 -> adj. p-value = 0.5797117
# alternative 2: exponent 1.5 -> adj. p-value = 1
# alternative 3: exponent 2 -> adj. p-value = 0.833569


### -> final results: adj. p-value = 0.5797117
# achieved with 
# ALTERNATIVE DE method limma
# ALTERNATIVE exponent 0


################################################################################
### Random Phenotype Permutations ##############################################
################################################################################


################################################################################
### Phenotype Permutation 1  ###################################################
################################################################################


#########
# 1. step: Default
#########

# -> adj. p-value = 0.9515698


#########
# 2. step: change method to generate ranking
#########

# alternative: limma -> adj. p-value = 1
# return to default ranking generated with DESeq2


#########
# 4. step: change exponent 
#########

# alternative 1: exponent 0 -> adj. p-value = 0.7741079
# alternative 2: exponent 1.5 -> adj. p-value = 0.9991246
# alternative 3: exponent 2 -> adj. p-value = 0.93343735


### -> final results: adj. p-value = 0.7741079
# achieved with ALTERNATIVE exponent 0


################################################################################
### Phenotype Permutation 2  ###################################################
################################################################################


#########
# 1. step: Default
#########

# -> ad. p-value = 1


#########
# 2. step: change method to generate ranking
#########

# alternative: limma -> adj. p-value = 1
# return to default ranking generated with DESeq2 


#########
# 3. step: change exponent 
#########

# alternative 1: exponent 0 -> adj. p-value = 0.79784477
# alternative 2: exponent 1.5 -> adj. p-value = 1
# alternative 3: exponent 2 -> adj. p-value = 0.9145065


# ->> final results: adj. p-value = 0.79784477
# achieved with ALTERNATIVE exponent 0 


################################################################################
### Phenotype Permutation 3  ###################################################
################################################################################


#########
# 1. step: Default
#########

# -> adj. p.value = 0.8563729


#########
# 2. step: change method to generate ranking
#########

# alternative: limma -> adj. p-value = 0.7663056
# -> proceed with alternative ranking generated using limma


#########
# 3. step: change exponent 
#########

# alternative 1: exponent 0 -> adj. p-value = 0.82038635
# alternative 2: exponent 1.5 -> adj. p-value = 0.57265633
# alternative 3: exponent 2 -> adj. p-value = 0.9501285

### final results: adj. p-value = 0.57265633
# alternative ranking limma 
# alternative exponent 1.5  


################################################################################
### Phenotype Permutation 4  ###################################################
################################################################################


#########
# 1. step: Default
#########

# -> adj p-value = 0.7072792


#########
# 2. step: change method to generate ranking
#########

# alternative: limma -> adj. p-value = 0.40634802
# proceed with alternative ranking generated using limma 


#########
# 4. step: change exponent 
#########

# alternative 1: exponent 0 -> adj. p-value = 0.41356856
# alternative 2: exponent 1.5 -> adj. p-value = 0.21785524
# alternative 3: exponent 2 -> adj. p-value = 0.5714616

# final results: adj. p-value = 0.21785524
# achieved with 
# ALTERNATIVE ranking using limma 
# ALTERNATIVE exponent 1.5


################################################################################
### Phenotype Permutation 5  ###################################################
################################################################################


#########
# 1. step: Default
#########

# -> adj. p-value = 1


#########
# 2. step: change method to generate ranking
#########

# alternative: limma -> adj. p-value = 1
# -> return to default ranking generated using DESeq2 


#########
# 3. step: change exponent 
#########

# alternative 1: exponent 0 -> adj. p-value = 0.8207579
# alternative 2: exponent 1.5 -> adj. p-value = 0.898171
# alternative 3: exponent 2 -> adj. p-value = 0.9855435


### final results: adj. p-value = 0.8207579
# -> achieved with ALTERNATIVE exponent 0 


################################################################################
### Phenotype Permutation 6  ###################################################
################################################################################


#########
# 1. step: Default
#########

# -> adj. p-value = 0.98473054


#########
# 2. step: change method to generate ranking
#########

# alternative: limma -> adj. p-value = 0.925139
#-> proceed with alternative ranking generated using limma 


#########
# 3. step: change exponent 
#########

# alternative 1: exponent 0 -> adj. p-value = 0.9058178
# alternative 2: exponent 1.5 -> adj. p-value = 1
# alternative 3: exponent 2 -> adj. p-value = 0.96148

# final results: adj. p-value = 0.9058178
# achieved with 
# ALTERNATIVE DE method limma 
# ALTERNATIVE exponent 0


################################################################################
### Phenotype Permutation 7  ###################################################
################################################################################


#########
# 1. step: Default
#########

# -> adj. p-value = 0.7614166

#########
# 2. step: change method to generate ranking
#########

# alternative: limma -> adj. p-value = 0.9976935
# return to default ranking generated with DESeq2 


#########
# 3. step: change exponent 
#########

# alternative 1: exponent 0 -> adj. p-value = 0.44686085
# alternative 2: exponent 1.5 -> adj. p-value = 0.67056024
# alternative 3: exponent 2 -> adj. p-value = 0.8624121


# final results: adj. p-value = 0.44686085
# achieved with ALTERNATIVE exponent 0 


################################################################################
### Phenotype Permutation 8  ###################################################
################################################################################


#########
# 1. step: Default
#########

# -> adj. p-value = 0.9899683


#########
# 2. step: change method to generate ranking
#########

# alternative: limma -> adj. p-value = 1
# -> return to default ranking generated with DESeq2 


#########
# 3. step: change exponent 
#########

# alternative 1: exponent 0 -> adj. p-value = 0.914528
# alternative 2: exponent 1.5 -> adj. p-value = 0.99306244
# alternative 3: exponent 2 -> adj. p-value = 0.9867912


### final results: adj. p-value = 0.914528
# achieved with ALTERNATIVE exponent 0


################################################################################
### Phenotype Permutation 9  ###################################################
################################################################################


#########
# 1. step: Default
#########

# -> adj. p-value = 0.9928293


#########
# 2. step: change method to generate ranking
#########

# alternative: limma -> adj. p-value = 1
# -> return to default ranking generated with DESeq2 


#########
# 3. step: change exponent 
#########

# alternative 1: exponent 0 -> adj. p-value = 0.9904498
# alternative 2: exponent 1.5 -> adj. p-value = 1
# alternative 3: exponent 2 -> adj. p-value = 1

### ->> final results: final results: adj. p-value = 0.9904498
# achieved with ALTERNATIVE exponent 0 


################################################################################
### Phenotype Permutation 10  ##################################################
################################################################################


#########
# 1. step: Default
#########

# ->  adj. p-value = 0.99997205


#########
# 2. step: change method to generate ranking
#########

# alternative: limma -> adj. p-value = 0.6236835
#-> proceed with alternative ranking generated using limma


#########
# 3. step: change exponent 
#########

# alternative 1: exponent 0 ->  adj. p-value = 0.18632615
# alternative 2: exponent 1.5 -> adj. p-value = 0.45285654
# alternative 3: exponent 2 -> adj. p-value = 0.9555865


### -> final results: adj. p-value = 0.18632615
# achieved with 
# ALTERNATIVE DE method limma 
# ALTERNATIVE exponent 0


################################################################################
### (II) Optimization of Internal Parameters ###################################
################################################################################


################################################################################
### Original Phenotypes ########################################################
################################################################################


#########
# 1. step: Default
#########

# -> 194 DEGS 


#########
# 2. step: change geneset database to KEGG 
#########

# -> 12 DEGS 
# ->> return to default geneset database GO (BP) 


#########
# 3. step: change exponent 
#########

# alternative 1: exponent 0 -> 67 + 400 = 467 DEGS 
# alternative 2: exponent 1.5 -> 0 DEGS 
# alternative 3: exponent 2 -> 0 DEGS 

### -> final results: 467 DEGS 
### -> achieved with ALTERNATIVE exponent 0         


################################################################################
### Phenotype Permutation 1 ####################################################
################################################################################


#########
# 1. step: Default
#########

# -> 18 + 30 = 48 DEGS 


#########
# 2. step: change geneset database to KEGG 
#########

# -> 1 DEGS 
# ->> return to default geneset database GO (BP)


#########
# 3. step: change exponent 
#########

# alternative 1: exponent 0 -> 33 + 37 = 70 DEGS 
# alternative 2: exponent 1.5 -> 6 + 6 = 12 DEGS 
# alternative 3: exponent 2 -> 11 DEGS 

# ->> final results: 48 DEGS 
# optimal parameter configuration coincides with default configuration 
# number of differentially enriched gene sets cannot be increased 


################################################################################
### Phenotype Permutation 2 ####################################################
################################################################################


#########
# 1. step: Default
#########

# -> 79 + 172 = 251 DEGS 


#########
# 2. step: change geneset database to KEGG 
#########

# -> 18 + 13 = 31 DEGS 
# ->> return to default geneset database GO (BP)


#########
# 3. step: change exponent 
#########

# alternative 1: exponent 0 -> 471 + 204 = 675 DEGS
# alternative 2: exponent 1.5 -> 0 + 57 DEGS 
# alternative 3: exponent 2 -> 45 + 70 = 115 DEGS 

# ->> final results: 675 DEGS 
# achieved with ALTERNATIVE exponent 0 


################################################################################
### Phenotype Permutation 3 ####################################################
################################################################################


#########
# 1. step: Default
#########

# -> 1+ 37 = 38 DEGS 


#########
# 2. step: change geneset database to KEGG 
#########

# -> 10 DEGS 
# ->> return to default gene set database GO (BP)


#########
# 3. step: change exponent 
#########

# alternative 1: exponent 0 -> 21 + 264 = 285 DEGS 
# alternative 2: exponent 1.5 -> 16 DEGS 
# alternative 3: exponent 2 -> 0 DEGS 

################################################################################
### Phenotype Permutation 4 ####################################################
################################################################################


#########
# 1. step: Default
#########

# -> 31 + 17 = 48 DEGS 


#########
# 2. step: change geneset database to KEGG 
#########

# -> 14 DEGS 
# ->> return to default geneset database GO (BP)


#########
# 3. step: change exponent 
#########

# alternative 1: exponent 0 -> 98 + 622 = 720 DEGS 
# alternative 2: exponent 1.5 -> 58 DEGS 
# alternative 3: exponent 2 -> 7 DEGS 


### -> final results: 720 DEGS 
### achieved with ALERNATIVE exponent 0 


################################################################################
### Phenotype Permutation 5 ####################################################
################################################################################


#########
# 1. step: Default
#########

# -> 12 DEGS 


#########
# 2. step: change geneset database to KEGG 
#########

# -> 7 DEGS 
# ->> return to default geneset database GO (BP)


#########
# 3. step: change exponent 
#########

# alternative 1: exponent 0 -> 65 + 72 = 137 DEGS
# alternative 2: exponent 1.5 -> 0 DEGS 
# alternative 3: exponent 2 -> 1 DEGS 


### -> final results: 137 DEGS 
# achieved with ALTERNATIVE exponent 0 


################################################################################
### Phenotype Permutation 6 ####################################################
################################################################################


#########
# 1. step: Default
#########

# -> 1 DEGS 


#########
# 2. step: change geneset database to KEGG 
#########

# -> 3 DEGS 
# ->> proceed with geneset database KEGG 


#########
# 3. step: change exponent 
#########

# alternative 1: exponent 0 -> 5 DEGS
# alternative 2: exponent 1.5 -> 10 DEGS 
# alternative 3: exponent 2 -> 0 DEGS 


### -> final results: 10 DEGS 
# achieved with 
# ALTERNATIVE geneset database KEGG 
# ALTERNATIVE exponent 1.5 


################################################################################
### Phenotype Permutation 7 ####################################################
################################################################################


#########
# 1. step: Default
#########

# -> 33 + 77 = 110 DEGS 


#########
# 2. step: change geneset database to KEGG 
#########

# -> 10 DEGS 
# ->> return to default geneset database GO (BP)


#########
# 3. step: change exponent 
#########

# alternative 1: exponent 0 -> 5 + 243 = 248 DEGS
# alternative 2: exponent 1.5 -> 2 + 57 = 59 DEGS 
# alternative 3: exponent 2 -> 63 + 22 = 85 DEGS

# ->> final results: 248 DEGS
# achieved with ALTERNATIVE exponent 0 


################################################################################
### Phenotype Permutation 8 ####################################################
################################################################################


#########
# 1. step: Default
#########

# -> 1 DEGS


#########
# 2. step: change geneset database to KEGG 
#########

# -> 13 DEGS
# ->> proceed with geneset database KEGG 


#########
# 3. step: change exponent 
#########

# alternative 1: exponent 0 -> 4 DEGS
# alternative 2: exponent 1.5 -> 9 DEGS 
# alternative 3: exponent 2 -> 11 DEGS

# -> final results: 13 DEGS
# achieved with ALTERNATIVE geneset database KEGG 


################################################################################
### Phenotype Permutation 9 ####################################################
################################################################################


#########
# 1. step: Default
#########

# -> 27 + 2 = 27 DEGS 


#########
# 2. step: change geneset database to KEGG 
#########

# -> 4 DEGS 
# ->> return to default geneset database GO (BP)


#########
# 3. step: change exponent 
#########

# alternative 1: exponent 0 -> 140 + 33 = 173 DEGS
# alternative 2: exponent 1.5 -> 8 DEGS 
# alternative 3: exponent 2 -> 1 DEGS 


################################################################################
### Phenotype Permutation 10 ####################################################
################################################################################


#########
# 1. step: Default
#########

# -> 19 + 6 = 25 DEGS 

#########
# 2. step: change geneset database to KEGG 
#########

# -> 9 + 3 = 12 DEGS 
# ->> return to default geneset database GO (BP)


#########
# 3. step: change exponent 
#########

# alternative 1: exponent 0 -> 39 + 19 = 58 DEGS
# alternative 2: exponent 1.5 -> 3 + 6 = 9 DEGS 
# alternative 3: exponent 2 -> 0 DEGS 

### -> final results: 58 DEGS 
# achieved with ALTERNATIVE exponent 0 


################################################################################
### (I) Full Optimization Process (Pre-Processing and Internal Parameters) #####
################################################################################


################################################################################
### Original Phenotypes ########################################################
################################################################################


#########
# 1. step: Default
#########

# -> adj. p-value = 1


#########
# 2. step: change method to generate ranking
#########

# alternative : limma -> adj. p-value = 0.7741705
# ->> proceed with alternative ranking generated with limma 


#########
# 3. step: change exponent 
#########

# alternative 1: exponent 0 -> adj. p-value = 0.5797117
# alternative 2: exponent 1.5 -> adj. p-value = 1
# alternative 3: exponent 2 -> adj. p-value = 0.833569


### -> final results: adj. p-value = 0.5797117
# achieved with 
# ALTERNATIVE DE method limma
# ALTERNATIVE exponent 0


################################################################################
### Random Phenotype Permutations ##############################################
################################################################################


################################################################################
### Phenotype Permutation 1  ###################################################
################################################################################


#########
# 1. step: Default
#########

# -> adj. p-value = 0.9515698


#########
# 2. step: change method to generate ranking
#########

# alternative: limma -> adj. p-value = 1
# return to default ranking generated with DESeq2


#########
# 4. step: change exponent 
#########

# alternative 1: exponent 0 -> adj. p-value = 0.7741079
# alternative 2: exponent 1.5 -> adj. p-value = 0.9991246
# alternative 3: exponent 2 -> adj. p-value = 0.93343735


### -> final results: adj. p-value = 0.7741079
# achieved with ALTERNATIVE exponent 0


################################################################################
### Phenotype Permutation 2  ###################################################
################################################################################


#########
# 1. step: Default
#########

# -> ad. p-value = 1


#########
# 2. step: change method to generate ranking
#########

# alternative: limma -> adj. p-value = 1
# return to default ranking generated with DESeq2 


#########
# 3. step: change exponent 
#########

# alternative 1: exponent 0 -> adj. p-value = 0.79784477
# alternative 2: exponent 1.5 -> adj. p-value = 1
# alternative 3: exponent 2 -> adj. p-value = 0.9145065


# ->> final results: adj. p-value = 0.79784477
# achieved with ALTERNATIVE exponent 0 


################################################################################
### Phenotype Permutation 3  ###################################################
################################################################################


#########
# 1. step: Default
#########

# -> adj. p.value = 0.8563729


#########
# 2. step: change method to generate ranking
#########

# alternative: limma -> adj. p-value = 0.7663056
# -> proceed with alternative ranking generated using limma


#########
# 3. step: change exponent 
#########

# alternative 1: exponent 0 -> adj. p-value = 0.82038635
# alternative 2: exponent 1.5 -> adj. p-value = 0.57265633
# alternative 3: exponent 2 -> adj. p-value = 0.9501285

### final results: adj. p-value = 0.57265633
# alternative ranking limma 
# alternative exponent 1.5  


################################################################################
### Phenotype Permutation 4  ###################################################
################################################################################


#########
# 1. step: Default
#########

# -> adj p-value = 0.7072792


#########
# 2. step: change method to generate ranking
#########

# alternative: limma -> adj. p-value = 0.40634802
# proceed with alternative ranking generated using limma 


#########
# 4. step: change exponent 
#########

# alternative 1: exponent 0 -> adj. p-value = 0.41356856
# alternative 2: exponent 1.5 -> adj. p-value = 0.21785524
# alternative 3: exponent 2 -> adj. p-value = 0.5714616

# final results: adj. p-value = 0.21785524
# achieved with 
# ALTERNATIVE ranking using limma 
# ALTERNATIVE exponent 1.5


################################################################################
### Phenotype Permutation 5  ###################################################
################################################################################


#########
# 1. step: Default
#########

# -> adj. p-value = 1


#########
# 2. step: change method to generate ranking
#########

# alternative: limma -> adj. p-value = 1
# -> return to default ranking generated using DESeq2 


#########
# 3. step: change exponent 
#########

# alternative 1: exponent 0 -> adj. p-value = 0.8207579
# alternative 2: exponent 1.5 -> adj. p-value = 0.898171
# alternative 3: exponent 2 -> adj. p-value = 0.9855435


### final results: adj. p-value = 0.8207579
# -> achieved with ALTERNATIVE exponent 0 


################################################################################
### Phenotype Permutation 6  ###################################################
################################################################################


#########
# 1. step: Default
#########

# -> adj. p-value = 0.98473054


#########
# 2. step: change method to generate ranking
#########

# alternative: limma -> adj. p-value = 0.925139
#-> proceed with alternative ranking generated using limma 


#########
# 3. step: change exponent 
#########

# alternative 1: exponent 0 -> adj. p-value = 0.9058178
# alternative 2: exponent 1.5 -> adj. p-value = 1
# alternative 3: exponent 2 -> adj. p-value = 0.96148

# final results: adj. p-value = 0.9058178
# achieved with 
# ALTERNATIVE DE method limma 
# ALTERNATIVE exponent 0


################################################################################
### Phenotype Permutation 7  ###################################################
################################################################################


#########
# 1. step: Default
#########

# -> adj. p-value = 0.7614166

#########
# 2. step: change method to generate ranking
#########

# alternative: limma -> adj. p-value = 0.9976935
# return to default ranking generated with DESeq2 


#########
# 3. step: change exponent 
#########

# alternative 1: exponent 0 -> adj. p-value = 0.44686085
# alternative 2: exponent 1.5 -> adj. p-value = 0.67056024
# alternative 3: exponent 2 -> adj. p-value = 0.8624121


# final results: adj. p-value = 0.44686085
# achieved with ALTERNATIVE exponent 0 


################################################################################
### Phenotype Permutation 8  ###################################################
################################################################################


#########
# 1. step: Default
#########

# -> adj. p-value = 0.9899683


#########
# 2. step: change method to generate ranking
#########

# alternative: limma -> adj. p-value = 1
# -> return to default ranking generated with DESeq2 


#########
# 3. step: change exponent 
#########

# alternative 1: exponent 0 -> adj. p-value = 0.914528
# alternative 2: exponent 1.5 -> adj. p-value = 0.99306244
# alternative 3: exponent 2 -> adj. p-value = 0.9867912


### final results: adj. p-value = 0.914528
# achieved with ALTERNATIVE exponent 0


################################################################################
### Phenotype Permutation 9  ###################################################
################################################################################


#########
# 1. step: Default
#########

# -> adj. p-value = 0.9928293


#########
# 2. step: change method to generate ranking
#########

# alternative: limma -> adj. p-value = 1
# -> return to default ranking generated with DESeq2 


#########
# 3. step: change exponent 
#########

# alternative 1: exponent 0 -> adj. p-value = 0.9904498
# alternative 2: exponent 1.5 -> adj. p-value = 1
# alternative 3: exponent 2 -> adj. p-value = 1

### ->> final results: final results: adj. p-value = 0.9904498
# achieved with ALTERNATIVE exponent 0 


################################################################################
### Phenotype Permutation 10  ##################################################
################################################################################


#########
# 1. step: Default
#########

# ->  adj. p-value = 0.99997205


#########
# 2. step: change method to generate ranking
#########

# alternative: limma -> adj. p-value = 0.6236835
#-> proceed with alternative ranking generated using limma


#########
# 3. step: change exponent 
#########

# alternative 1: exponent 0 ->  adj. p-value = 0.18632615
# alternative 2: exponent 1.5 -> adj. p-value = 0.45285654
# alternative 3: exponent 2 -> adj. p-value = 0.9555865


### -> final results: adj. p-value = 0.18632615
# achieved with 
# ALTERNATIVE DE method limma 
# ALTERNATIVE exponent 0


################################################################################
### (II) Optimization of Internal Parameters ###################################
################################################################################


################################################################################
### Original Phenotypes ########################################################
################################################################################


#########
# 1. step: Default
#########

# -> 194 DEGS 


#########
# 2. step: change geneset database to KEGG 
#########

# -> 12 DEGS 
# ->> return to default geneset database GO (BP) 


#########
# 3. step: change exponent 
#########

# alternative 1: exponent 0 -> 67 + 400 = 467 DEGS 
# alternative 2: exponent 1.5 -> 0 DEGS 
# alternative 3: exponent 2 -> 0 DEGS 

### -> final results: 467 DEGS 
### -> achieved with ALTERNATIVE exponent 0         


################################################################################
### Phenotype Permutation 1 ####################################################
################################################################################


#########
# 1. step: Default
#########

# -> 18 + 30 = 48 DEGS 


#########
# 2. step: change geneset database to KEGG 
#########

# -> 1 DEGS 
# ->> return to default geneset database GO (BP)


#########
# 3. step: change exponent 
#########

# alternative 1: exponent 0 -> 33 + 37 = 70 DEGS 
# alternative 2: exponent 1.5 -> 6 + 6 = 12 DEGS 
# alternative 3: exponent 2 -> 11 DEGS 

# ->> final results: 48 DEGS 
# optimal parameter configuration coincides with default configuration 
# number of differentially enriched gene sets cannot be increased 


################################################################################
### Phenotype Permutation 2 ####################################################
################################################################################


#########
# 1. step: Default
#########

# -> 79 + 172 = 251 DEGS 


#########
# 2. step: change geneset database to KEGG 
#########

# -> 18 + 13 = 31 DEGS 
# ->> return to default geneset database GO (BP)


#########
# 3. step: change exponent 
#########

# alternative 1: exponent 0 -> 471 + 204 = 675 DEGS
# alternative 2: exponent 1.5 -> 0 + 57 DEGS 
# alternative 3: exponent 2 -> 45 + 70 = 115 DEGS 

# ->> final results: 675 DEGS 
# achieved with ALTERNATIVE exponent 0 


################################################################################
### Phenotype Permutation 3 ####################################################
################################################################################


#########
# 1. step: Default
#########

# -> 1+ 37 = 38 DEGS 


#########
# 2. step: change geneset database to KEGG 
#########

# -> 10 DEGS 
# ->> return to default gene set database GO (BP)


#########
# 3. step: change exponent 
#########

# alternative 1: exponent 0 -> 21 + 264 = 285 DEGS 
# alternative 2: exponent 1.5 -> 16 DEGS 
# alternative 3: exponent 2 -> 0 DEGS 

################################################################################
### Phenotype Permutation 4 ####################################################
################################################################################


#########
# 1. step: Default
#########

# -> 31 + 17 = 48 DEGS 


#########
# 2. step: change geneset database to KEGG 
#########

# -> 14 DEGS 
# ->> return to default geneset database GO (BP)


#########
# 3. step: change exponent 
#########

# alternative 1: exponent 0 -> 98 + 622 = 720 DEGS 
# alternative 2: exponent 1.5 -> 58 DEGS 
# alternative 3: exponent 2 -> 7 DEGS 


### -> final results: 720 DEGS 
### achieved with ALERNATIVE exponent 0 


################################################################################
### Phenotype Permutation 5 ####################################################
################################################################################


#########
# 1. step: Default
#########

# -> 12 DEGS 


#########
# 2. step: change geneset database to KEGG 
#########

# -> 7 DEGS 
# ->> return to default geneset database GO (BP)


#########
# 3. step: change exponent 
#########

# alternative 1: exponent 0 -> 65 + 72 = 137 DEGS
# alternative 2: exponent 1.5 -> 0 DEGS 
# alternative 3: exponent 2 -> 1 DEGS 


### -> final results: 137 DEGS 
# achieved with ALTERNATIVE exponent 0 


################################################################################
### Phenotype Permutation 6 ####################################################
################################################################################


#########
# 1. step: Default
#########

# -> 1 DEGS 


#########
# 2. step: change geneset database to KEGG 
#########

# -> 3 DEGS 
# ->> proceed with geneset database KEGG 


#########
# 3. step: change exponent 
#########

# alternative 1: exponent 0 -> 5 DEGS
# alternative 2: exponent 1.5 -> 10 DEGS 
# alternative 3: exponent 2 -> 0 DEGS 


### -> final results: 10 DEGS 
# achieved with 
# ALTERNATIVE geneset database KEGG 
# ALTERNATIVE exponent 1.5 


################################################################################
### Phenotype Permutation 7 ####################################################
################################################################################


#########
# 1. step: Default
#########

# -> 33 + 77 = 110 DEGS 


#########
# 2. step: change geneset database to KEGG 
#########

# -> 10 DEGS 
# ->> return to default geneset database GO (BP)


#########
# 3. step: change exponent 
#########

# alternative 1: exponent 0 -> 5 + 243 = 248 DEGS
# alternative 2: exponent 1.5 -> 2 + 57 = 59 DEGS 
# alternative 3: exponent 2 -> 63 + 22 = 85 DEGS

# ->> final results: 248 DEGS
# achieved with ALTERNATIVE exponent 0 


################################################################################
### Phenotype Permutation 8 ####################################################
################################################################################


#########
# 1. step: Default
#########

# -> 1 DEGS


#########
# 2. step: change geneset database to KEGG 
#########

# -> 13 DEGS
# ->> proceed with geneset database KEGG 


#########
# 3. step: change exponent 
#########

# alternative 1: exponent 0 -> 4 DEGS
# alternative 2: exponent 1.5 -> 9 DEGS 
# alternative 3: exponent 2 -> 11 DEGS

# -> final results: 13 DEGS
# achieved with ALTERNATIVE geneset database KEGG 


################################################################################
### Phenotype Permutation 9 ####################################################
################################################################################


#########
# 1. step: Default
#########

# -> 27 + 2 = 27 DEGS 


#########
# 2. step: change geneset database to KEGG 
#########

# -> 4 DEGS 
# ->> return to default geneset database GO (BP)


#########
# 3. step: change exponent 
#########

# alternative 1: exponent 0 -> 140 + 33 = 173 DEGS
# alternative 2: exponent 1.5 -> 8 DEGS 
# alternative 3: exponent 2 -> 1 DEGS 


################################################################################
### Phenotype Permutation 10 ####################################################
################################################################################


#########
# 1. step: Default
#########

# -> 19 + 6 = 25 DEGS 

#########
# 2. step: change geneset database to KEGG 
#########

# -> 9 + 3 = 12 DEGS 
# ->> return to default geneset database GO (BP)


#########
# 3. step: change exponent 
#########

# alternative 1: exponent 0 -> 39 + 19 = 58 DEGS
# alternative 2: exponent 1.5 -> 3 + 6 = 9 DEGS 
# alternative 3: exponent 2 -> 0 DEGS 

### -> final results: 58 DEGS 
# achieved with ALTERNATIVE exponent 0 
