# Supplementary material for: To Tweak or Not to Tweak. How Exploiting Flexibilities in Gene Set Analysis Leads to Overoptimism
Source: Biom J. 2024 Dec 19;67(1):e70016. doi: 10.1002/bimj.70016 (PMC11656295; doi:10.1002/bimj.70016)
Supplement: Supplementary file 1 — Supporting Information [file BIMJ-67-e70016-s002.zip › OverOptimism_in_GeneSetAnalysis-main/R/Optimisation_functions/GSEAPreranked/task2_documentation_GSEAPreranked_Pickrell_pvalue_tCell.txt]

################################################################################
### (I) Full Optimization Process (Pre-Processing and Internal Parameters) #####
################################################################################


################################################################################
### Original Phenotypes ########################################################
################################################################################


#########
# 1. step: Default
#########

# -> adj. p-value = 0.29280186


#########
# 2. step: change method to generate ranking
#########

# alternative : limma -> adj. p-value = 0.19926865
# proceed with alternative ranking generated using limma

#########
# 3. step: change exponent
#########

# alternative 1: exponent 0 -> adj. p-value = 0.32632166
# alternative 2: exponent 1.5 -> adj. p-value = 0.30013698
# alternative 3: exponent 2 -> adj. p-value = 0.400986


### -> final results: adj. p-value = 0.19926865
# achieved with alternative DE method limma


################################################################################
### Random Phenotype Permutations ##############################################
################################################################################


################################################################################
### Phenotype Permutation 1  ###################################################
################################################################################


#########
# 1. step: Default
#########

# -> adj. p-value = 0.7878191


#########
# 2. step: change method to generate ranking
#########

# alternative: limma -> adj. p-value = 0.72033966
# proceed with alternative ranking generated using limma 


#########
# 4. step: change exponent
#########

# alternative 1: exponent 0 -> adj. p-value = 0.9810708
# alternative 2: exponent 1.5 -> adj. p-value = 0.8131744
# alternative 3: exponent 2 -> adj. p-value = 0.5950162


### -> final results: adj. p-value = 0.5950162
# achieved with 
# ALTERNATIVE ranking using limma 
# ALTERNATIVE exponent 2 


################################################################################
### Phenotype Permutation 2  ###################################################
################################################################################


#########
# 1. step: Default
#########

# -> ad. p-value = 0.402


#########
# 2. step: change method to generate ranking
#########

# alternative: limma -> adj. p-value = 0.22
# -> proceed with alternative ranking generated using limma


#########
# 3. step: change exponent
#########

# alternative 1: exponent 0 -> adj. p-value = 0.0666967
# alternative 2: exponent 1.5 -> adj. p-value = 0.4472402
# alternative 3: exponent 2 -> adj. p-value = 0.20303501


# ->> final results: adj. p-value = 0.0666967
# achieved with
# ALTERNATIVE ranking generated with limma
# ALTERNATIVE exponent 0


################################################################################
### Phenotype Permutation 3  ###################################################
################################################################################


#########
# 1. step: Default
#########

# -> adj. p.value = 0.753551


#########
# 2. step: change method to generate ranking
#########

# alternative: limma -> adj. p-value = 0.38623196
# -> proceed with alternative ranking generated using limma


#########
# 3. step: change exponent
#########

# alternative 1: exponent 0 -> adj. p-value = 0.58000356
# alternative 2: exponent 1.5 -> adj. p-value = 0.34994227
# alternative 3: exponent 2 -> adj. p-value = 0.48524138

### final results: adj. p-value = 0.34994227
# achieved with
# ALTERNATIVE ranking generated with limma
# ALTERNATIVE exponent 1.5


################################################################################
### Phenotype Permutation 4  ###################################################
################################################################################


#########
# 1. step: Default
#########

# -> adj p-value = 0.63435495


#########
# 2. step: change method to generate ranking
#########

# alternative: limma -> adj. p-value = 0.7353239
# proceed with original ranking generated using DESeq2


#########
# 4. step: change exponent
#########

# alternative 1: exponent 0 -> adj. p-value = 0.34905225
# alternative 2: exponent 1.5 -> adj. p-value = 0.65464014
# alternative 3: exponent 2 -> adj. p-value = 0.973856

# final results: adj. p-value = 0.34905225
# achieved with
# ALTERNATIVE exponent 0


################################################################################
### Phenotype Permutation 5  ###################################################
################################################################################


#########
# 1. step: Default
#########

# -> adj. p-value = 0.9672442


#########
# 2. step: change method to generate ranking
#########

# alternative: limma -> adj. p-value = 0.6668899
# proceed with alternative ranking generated using limma


#########
# 3. step: change exponent
#########

# alternative 1: exponent 0 -> adj. p-value = 0.6326768
# alternative 2: exponent 1.5 -> adj. p-value = 0.3898187
# alternative 3: exponent 2 -> adj. p-value = 0.7132799


### final results: adj. p-value = 0.3898187
# achieved with
# ALTERNATIVE DE method limma
# ALTERNATIVE exponent 1.5


################################################################################
### Phenotype Permutation 6  ###################################################
################################################################################


#########
# 1. step: Default
#########

# -> adj. p-value = 0.85378665


#########
# 2. step: change method to generate ranking
#########

# alternative: limma -> adj. p-value = 0.94741356
# return to default ranking generated using DESeq2


#########
# 3. step: change exponent
#########

# alternative 1: exponent 0 -> adj. p-value = 0.8019363
# alternative 2: exponent 1.5 -> adj. p-value = 1
# alternative 3: exponent 2 -> adj. p-value = 0.90289086


# final results: adj. p-value = 0.8019363
# achieved with ALTERNATIVE exponent 0


################################################################################
### Phenotype Permutation 7  ###################################################
################################################################################


#########
# 1. step: Default
#########

# -> adj. p-value = 0.6656463

#########
# 2. step: change method to generate ranking
#########

# alternative: limma -> adj. p-value = 0.34265643
# -> proceed with alternative ranking generated using limma


#########
# 3. step: change exponent
#########

# alternative 1: exponent 0 -> adj. p-value = 0.8933058
# alternative 2: exponent 1.5 -> adj. p-value = 0.53598666
# alternative 3: exponent 2 -> adj. p-value = 0.31552422


# final results: adj. p-value = 0.31552422
# achieved with 
# ALTERNATIVE ranking using limma 
# ALTERNATIVE exponent 2 


################################################################################
### Phenotype Permutation 8  ###################################################
################################################################################


#########
# 1. step: Default
#########

# -> adj. p-value = 0.95102376

#########
# 2. step: change method to generate ranking
#########

# alternative: limma -> adj. p-value = 1
# -> return to default ranking generated with DESeq2 


#########
# 3. step: change exponent
#########

# alternative 1: exponent 0 -> adj. p-value = 0.9965451
# alternative 2: exponent 1.5 -> adj. p-value = 0.9515744
# alternative 3: exponent 2 -> adj. p-value = 0.9530233

# final results: adj. p-value = 0.95102376
# achieved with default parameter configuration


################################################################################
### Phenotype Permutation 9  ###################################################
################################################################################


#########
# 1. step: Default
#########

# -> adj. p-value = 0.9398062

#########
# 2. step: change method to generate ranking
#########

# alternative: limma -> adj. p-value = 0.92052054
# ->> proceed with alternative ranking generated using limma 


#########
# 3. step: change exponent
#########

# alternative 1: exponent 0 -> adj. p-value = 0.48474684
# alternative 2: exponent 1.5 -> adj. p-value = 0.7202658
# alternative 3: exponent 2 -> adj. p-value = 0.99052626

### ->> final results: final results: adj. p-value = 0.48474684
# generated with 
# ALTERNATIVE ranking using limma 
# ALTERNATIVE exponent 0 


################################################################################
### Phenotype Permutation 10  ##################################################
################################################################################


#########
# 1. step: Default
#########

# ->  adj. p-value = 0.8366613


#########
# 2. step: change method to generate ranking
#########

# alternative: limma -> adj. p-value = 1
# -> proceed with default ranking generated using DESeq2


#########
# 3. step: change exponent
#########

# alternative 1: exponent 0 ->  adj. p-value = 0.98092747
# alternative 2: exponent 1.5 -> adj. p-value = 0.81023455
# alternative 3: exponent 2 -> adj. p-value = 0.7471317


### -> final results: adj. p-value = 0.7471317
# achieved with ALTERNATIVE exponent 2 
