# Supplementary material for: To Tweak or Not to Tweak. How Exploiting Flexibilities in Gene Set Analysis Leads to Overoptimism
Source: Biom J. 2024 Dec 19;67(1):e70016. doi: 10.1002/bimj.70016 (PMC11656295; doi:10.1002/bimj.70016)
Supplement: Supplementary file 1 — Supporting Information [file BIMJ-67-e70016-s002.zip › OverOptimism_in_GeneSetAnalysis-main/R/Optimisation_functions/task1_OptimisationFunctions_cP_GSEA.R]

#clusterProfiler GSEA optimization process

library(clusterProfiler)
library(org.Hs.eg.db)
library(org.Mm.eg.db)
library(DESeq2)
library(edgeR)
library(apeglm)
library(ggplot2)
library(dplyr)


##################################################################################
##create ranked list from DE results##############################################
##################################################################################

# function arguments:
# - DE_results: results table from differential expression analysis
# - rankby: metric by which the genes from DE_results are ranked, either
#           "p_value": ranking value calculated as sign(lfc)*(-1)*log10(unadjusted_pvalue)
#           "lfc": log fold changes
# - method: method by which DE analysis was performed (either "DESeq2" or "limma")
rankedList_cP_GSEA <- function(DE_results, rankby, method){

  if(method == "DESeq2"){#create ranking based on DESeq2 results table

    if(rankby == "lfc") {
      #ranking by log2 fold change
      #remove rows containing NA p-values (relevant if Cook's outlier detection turned on)
      rankvec  <-
        as.vector(DE_results[!is.na(DE_results$pvalue), ]$log2FoldChange)
      names(rankvec) <- rownames(DE_results[!is.na(DE_results$pvalue), ])
      # sort in decreasing manner
      rankvec <- sort(rankvec, decreasing = TRUE)

    }else if (rankby == "p_value") {
      #ranking by p-value
      #remove rows containing NA p-values (relevant if Cook's outlier detection turned on)
      rankvec  <-
        as.vector(sign(DE_results[!is.na(DE_results$pvalue), ]$log2FoldChange) *
                    (-1) * log10(DE_results[!is.na(DE_results$pvalue), ]$pvalue))
      names(rankvec) <- rownames(DE_results[!is.na(DE_results$pvalue), ])
      # sort in decreasing manner
      rankvec <- sort(rankvec, decreasing = TRUE)
    }
  }


  else if(method == "limma"){#create ranking based on limma's results table

    # first step: replace p-values of 0 with the smallest representable positive number
    # in R (necessary since one term of ranking metric is equal to log10(p-value))

    if(rankby == "lfc") {
      #ranking based on log2 fold change
      rankvec <- as.vector(DE_results$logFC)
      names(rankvec) <- rownames(DE_results)
      rankvec <- sort(rankvec, decreasing = TRUE)
    }

    else if (rankby == "p_value") {

      #ranking based on p-value
      rankvec  <-
        as.vector(sign(DE_results$logFC) * (-1) * log10(DE_results$P.Value))
      names(rankvec) <- rownames(DE_results)
      rankvec <- sort(rankvec, decreasing = TRUE)

    }
  }
  # return gene ranking (all genes from differential expression experiment ranked
  # by metric of choice)
  return(rankvec)
}


##################################################################################
###lossfunction###################################################################
##################################################################################

# function argument
# - gsa_result: GSEA results table
lossfunction_cP_GSEA <- function(gsa_result){

  #count number of gene sets with adjusted p-value smaller than 0.05
  n_DEGS <- sum(as.data.frame(gsa_result)$p.adjust < 0.05)

  # return number of differentially enriched gene sets
  return(n_DEGS)
}


#######################################################################################
### Default GSEA (for KEGG or GO) #####################################################
#######################################################################################

# function arguments:
# - gene_ranking: ranking of genes generated using function rankedList_cP_GSEA()
# - geneset_database: gene set database, either "KEGG" or "GO" (which indicates Gene ontology
#   with subontology "Biological processes")
# - exponent: exponent in computation of enrichment score
# - organism organism for which the analysis should be performed ("hsa" for human, "mmu" for house mouse)

GSEA_pipeline_default <- function(gene_ranking, geneset_database, exp = 1, organism ){


  if(geneset_database == "KEGG"){

    # set seed
    set.seed(713)

    # run default GSEA
    GSEA <- gseKEGG(gene_ranking,
                    organism = organism,
                    eps = 0, # to ensure that all p-values are computed exactly
                    seed = TRUE, # ensure that results are reproducible
                    exponent = exp)

  } else if(geneset_database == "GO"){

    # set seed
    set.seed(713)

    GSEA <- gseGO(gene_ranking,
                  OrgDb = organism,
                  ont = "BP", # subontology Molecular Function
                  eps = 0, # to ensure that all p-values are computed exactly
                  seed = TRUE, # ensure that results are reproducible
                  exponent = exp)
  }


  # return GSEA results table
  return(GSEA %>% as.data.frame())


}


#######################################################################################
### (I) optimization of preparatory parameters ########################################
#######################################################################################
#optimization of required input for clusterProfiler's GSEA tool: list of all genes in
#experiment ranked by their magnitude of differential expression

# function inputs:
# - expression_data:  gene expression data to be processed
# - geneset_database: gene set database, either "KEGG" or "GO" (which indicates Gene ontology
#                     with subontology "Biological processes")
# - phenotype_labels: vector of binary labels indicating the status of each sample
#                     in the gene expression data set

cP_GSEA_preprocess_optim <- function(expression_data, geneset_database, phenotype_labels){

  # identify organism for which gene expression is measured from the format of the gene IDs (all are Ensembl)
  # ENSEMBL gene ID ENSMUSGXXXXXXXXXXX corresponds to mouse; identifiable by substring "ENSMUSG"
  # ENSEMBL gene ID ENSGXXXXXXXXXXX corresponds to homo sapiens; identifiable by string "ENSG"


  # for GO and KEGG, the correct organism must be identified, however, they must be
  # specified differently for KEGG and GO


  if(geneset_database == "GO"){

    # indicate which of the two strings can be found in the gene IDs of the expression data at hand
    ind_organism <- sapply(FUN = grepl, X = c("ENSG", "ENSMUSG"), x = rownames(expression_data)[1])

    # (i) specification of organism for GO
    organism <- c(org.Hs.eg.db , org.Mm.eg.db)[ind_organism][[1]]

  } else if(geneset_database == "KEGG"){

    # indicate which of the two strings can be found in the gene IDs of the expression data at hand
    ind_organism <- sapply(FUN = grepl,
                           X = c("ENSG", "ENSMUSG"),
                           x = rownames(expression_data)[1])

    # (ii) specification of organism for KEGG
    # hsa: homo sapiens (human)
    # mmu: mus musculus (mouse)
    organism <- (c("hsa", "mmu"))[ind_organism][[1]]


  }


  #create frame to document progression of the optimization workflow
  doc <- data.frame(step = c("Default", "Ranking Metric", "Pre-Filtering Threshold", "Duplicate Gene ID Removal"),
                    optimal_parameter = NA,
                    n_DEGS = NA)


  ###########
  # 1. step: Choose optimal manner of creating ranking metric (default method is DESeq2)
  ###########

  ranking_metrics <- c("DESeq2", "limma")


  gsea_results_rankmetrics <- list()

  n_DEGS_rankmetrics <- c()


  ### DEFAULT option: ranking using DESeq2 ###

  # create default DESeq2 results (incl. default pre-filtering and duplicate gene ID removal technique)
  DESeq2_results <- pre_filt(expression_data, threshold = 10) %>% #
    geneID_conversion(dupl_removal_method = 1) %>%
    deseq_preprocess(phenotype_labels = phenotype_labels) %>%
    DESeq() %>%
    lfcShrink(coef = "condition_treated_vs_untreated", type = "apeglm") %>%
    as.data.frame()

  # create ranked list from DESEq2 results
  ranked_list_DESeq2 <- rankedList_cP_GSEA(DESeq2_results,
                                           rankby = "p_value",
                                           method = "DESeq2")

  # run GSEA (using GO)
  gsea_results_rankmetrics[[1]] <- GSEA_pipeline_default(ranked_list_DESeq2,
                                                         geneset_database,
                                                         organism = organism)

  # store n_DEGS to compare to remaining rankings
  n_DEGS_rankmetrics[1] <- lossfunction_cP_GSEA(gsea_results_rankmetrics[[1]])


  # update documentation frame
  doc[1, "n_DEGS"] <- lossfunction_cP_GSEA(gsea_results_rankmetrics[[1]])


  ### alternative option 1 : ranking using limma ###

  # pre-filtering:
  keep <- DGEList(expression_data, group = phenotype_labels) %>%
    filterByExpr()

  # design matrix
  mm <- model.matrix(~phenotype_labels)

  # as before, pre-filtering is performed prior to the conversion of gene IDs
  # filtering indicator keep recycled from alternative 1 edgeR
  limma_results <- geneID_conversion(expression_data[keep, ], dupl_removal_method = 1) %>%
    DGEList(group = phenotype_labels) %>%
    calcNormFactors() %>%
    voom(design = mm) %>% lmFit(design = mm) %>%
    eBayes() %>% topTable(coef = ncol(mm), number = 100000)


  #perform ranking by p-value
  ranked_list_limma <- rankedList_cP_GSEA(limma_results,
                                          rankby = "p_value",
                                          method = "limma")
  #perform default GSEA
  gsea_results_rankmetrics[[2]] <- GSEA_pipeline_default(ranked_list_limma,
                                                         geneset_database,
                                                         organism = organism)


  n_DEGS_rankmetrics[2] <- lossfunction_cP_GSEA( gsea_results_rankmetrics[[2]])


  ###choose optimal ranking metric and update documentation frame
  ind_opt_rankmetric <- min(which(n_DEGS_rankmetrics == max(n_DEGS_rankmetrics), arr.ind = TRUE))
  opt_rankmetric <- ranking_metrics[ind_opt_rankmetric]
  doc[2, "optimal_parameter"] <- opt_rankmetric
  doc[2, "n_DEGS"] <- max(n_DEGS_rankmetrics)


  ###########
  # 2. step: Choose optimal pre-filtering threshold
  ###########

  # NOTE: different methods of pre-filtering are used for the different methods to create the
  # ranking of the genes
  # DESeq2 and t-Test: manual pre-filtering that exclude all genes with less than X counts across all samples
  # edgeR and limma: pre-filtering is performed using functions filterByExpr() and cpm()


  if(opt_rankmetric == "DESeq2"){

    # create pre-filtered gene expression data sets using manual pre-filtering with different
    # filtering thresholds

    # pre-filtering thresholds
    prefilt_thresh_list <- c(10, 50)
    # vector to store resulting number of n_DEGS for the different pre-filtering thresholds

    exprdat_prefilt_list <- lapply(X = prefilt_thresh_list,
                                   FUN = pre_filt,
                                   expression_data = expression_data)

    GSEA_results_prefilt_list <- list()


    # run DESEq2 workflow for each of the pre-filtered gene expression data sets
    DESeq2_results_prefilt <- lapply(FUN = geneID_conversion, X = exprdat_prefilt_list, dupl_removal_method = 1) %>%
      lapply(FUN = deseq_preprocess, phenotype_labels = phenotype_labels) %>%
      lapply(FUN = DESeq) %>%
      lapply(FUN = lfcShrink, coef = "condition_treated_vs_untreated", type = "apeglm") %>%
      lapply(FUN = as.data.frame)

    # generate ranking for each of the DESeq2 results
    ranked_lists_DESeq2 <- lapply(FUN = rankedList_cP_GSEA,
                                  X = DESeq2_results_prefilt,
                                  rankby = "p_value",
                                  method = "DESeq2")

    # run GSEA (using GO)
    GSEA_results_prefilt_list <- lapply(FUN = GSEA_pipeline_default,
                                        X = ranked_lists_DESeq2,
                                        geneset_database = geneset_database,
                                        organism = organism)


    # count number of differentially enriched gene sets resulting from each pre-filtering threshold
    n_DEGS_prefilt <- unlist(lapply(FUN = lossfunction_cP_GSEA,
                                    X = GSEA_results_prefilt_list))

    # get index of optimal pre-filtering threshold (in case of ties, choose lower index)
    ind_opt_prefilt <- min(which( n_DEGS_prefilt == max( n_DEGS_prefilt)))

    # update documentation frame
    doc[3, "optimal_parameter"] <- prefilt_thresh_list[ind_opt_prefilt]
    doc[3, "n_DEGS"] <- max( n_DEGS_prefilt)


  } else if(opt_rankmetric == "limma"){

    # create pre-filtered gene expression data sets using functions filterByExpr() and cpm()
    # filtering thresholds

    keep1 <- DGEList(counts = expression_data, group = phenotype_labels) %>% filterByExpr()
    # 1. ALTERNATIVE pre-filtering using cpm: keep those genes that have at least 1 count per million in at least 2 samples
    keep2 <- rowSums(cpm(expression_data) > 1) >= 2
    # 2. ALTERNATIVE pre-filtering using cpm: keep those genes that have at least 2 count per million in at least 3 samples


    # specify both (default and alternative) pre-filtering approaches
    filt_methods <- c("by FilterbyExpr()", "by cpm>1 in at least 2 samples")


    # for all methods of pre-filtering: store resulting gene expression data sets in list
    exprdat_prefilt_list <- list()
    # pre-filtered gene expression data set using keep1
    exprdat_prefilt_list[[1]] <- expression_data[keep1, ]
    # pre-filtered gene expression data set using keep2
    exprdat_prefilt_list[[2]] <- expression_data[keep2, ]


    # run limma workflow for both pre-filtered gene expression data sets
    limma_results_prefilt <- lapply(FUN = geneID_conversion,
                                    X = exprdat_prefilt_list,
                                    dupl_removal_method = 1) %>%
      lapply(FUN = DGEList, group = phenotype_labels) %>%
      lapply(FUN = calcNormFactors) %>%
      lapply(FUN = voom, design = mm) %>%
      lapply(FUN = lmFit, design = mm) %>%
      lapply(FUN = eBayes) %>%
      lapply(FUN = topTable, coef = ncol(mm), number = 100000)


    #perform ranking by p-value for each of the limma results
    ranked_lists_limma <- lapply(FUN = rankedList_cP_GSEA,
                                 X = limma_results_prefilt,
                                 rankby = "p_value",
                                 method = "limma")

    # run GSEA (GO) for each of the rankings generated with limma
    GSEA_results_prefilt_list <- lapply(FUN = GSEA_pipeline_default,
                                        X = ranked_lists_limma,
                                        geneset_database = geneset_database,
                                        organism = organism)


    # count number of differentially enriched gene sets resulting from each pre-filtering threshold
    n_DEGS_prefilt <- unlist(lapply(FUN = lossfunction_cP_GSEA,
                                    X = GSEA_results_prefilt_list))

    # get index of optimal pre-filtering threshold (in case of ties, choose lower index)
    ind_opt_prefilt <- min(which(n_DEGS_prefilt == max( n_DEGS_prefilt)))

    # update documentation frame
    doc[3, "optimal_parameter"] <- filt_methods[ind_opt_prefilt ]
    doc[3, "n_DEGS"] <- max(n_DEGS_prefilt)


  }

  # get OPTIMAL PRE-FILTERED gene expression data set
  # gene IDs are in Ensembl gene ID format as gene id conversion is performed in next step

  exprdat_prefilt_opt <- exprdat_prefilt_list[[ind_opt_prefilt]]


  ###########
  # 3. step: Choose optimal manner of duplicate gene ID removal
  ###########

  if(opt_rankmetric == "DESeq2"){

    # run DESEq2 workflow for each of the manners of duplicate gene ID removal
    DESeq2_results_convID <- lapply(FUN = geneID_conversion,
                                    X = 1:2,
                                    expression_data = exprdat_prefilt_opt) %>%
      lapply(FUN = deseq_preprocess,
             phenotype_labels = phenotype_labels) %>%
      lapply(FUN = DESeq) %>%
      lapply(FUN = lfcShrink,
             coef = "condition_treated_vs_untreated",
             type = "apeglm") %>%
      lapply(FUN = as.data.frame)

    # generate ranking for each of the DESeq2 results
    ranked_lists_convID <- lapply(FUN = rankedList_cP_GSEA,
                                  X = DESeq2_results_convID,
                                  rankby = "p_value" ,
                                  method = "DESeq2")

    # run GSEA (using GO)
    GSEA_results_convID_list <- lapply(FUN = GSEA_pipeline_default,
                                       X = ranked_lists_convID,
                                       geneset_database = geneset_database,
                                       organism = organism)


  } else if(opt_rankmetric == "limma"){

    # run limma workflow for each of the manners of duplicate gene ID removal
    limma_results_convID <- lapply(FUN = geneID_conversion,
                                   X = 1:2,
                                   expression_data = exprdat_prefilt_opt) %>%
      lapply(FUN = DGEList, group = phenotype_labels) %>%
      lapply(FUN = calcNormFactors) %>%
      lapply(FUN = voom, design = mm) %>%
      lapply(FUN = lmFit, design = mm) %>%
      lapply(FUN = eBayes) %>%
      lapply(FUN = topTable, coef = ncol(mm), number = 100000)

    #perform ranking by p-value for each of the limma results
    ranked_lists_convID <- lapply(FUN = rankedList_cP_GSEA,
                                  X = limma_results_convID,
                                  rankby = "p_value",
                                  method = "limma")

    GSEA_results_convID_list <- lapply(FUN = GSEA_pipeline_default,
                                       X = ranked_lists_convID,
                                       geneset_database = geneset_database,
                                       organism = organism)


  }

  # count number of differentially enriched gene sets for each of the duplicate gene ID removal methods
  n_DEGS_convID <- unlist(lapply(FUN = lossfunction_cP_GSEA,
                                 X = GSEA_results_convID_list))
  # get index of optimal duplicate gene ID removal method (choose lower index in case of tie)
  ind_convID_opt <- min(which( n_DEGS_convID == max( n_DEGS_convID)))

  # update documentation frame
  doc[4, "optimal_parameter"] <- ind_convID_opt
  doc[4, "n_DEGS"] <- max( n_DEGS_convID)

  # optimal PRE-FILTERED and CONVERTED gene expression data set
  exprdat_prefilt_convID_opt <- geneID_conversion(expression_data = exprdat_prefilt_opt,
                                                  dupl_removal_method = ind_convID_opt)


  return(list(default_GSEA = gsea_results_rankmetrics[[1]], #default GSEA results
              optim_GSEA = GSEA_results_convID_list[[ind_convID_opt]], #optimal GSEA results
              optim_ranking = ranked_lists_convID[[ind_convID_opt]], # optimal ranking for GSEA
              ind_organism = ind_organism, # indicate organism
              documentation = doc)) # documentation of all optimisation steps and results


}


##################################################################################
#####GSEA - optimization of internal parameters ##################################
##################################################################################

# optimize internal parameters of function gseGO()

# function arguments:
# ranking: gene_ranking generated using function rankedList_cP_GSEA
# organism_GO: organism for which the analysis is performed
#             "org.Hs.eg.db" for human
#             "org.Mm.eg.db" for mouse

cP_GSEA_go_optim <- function(ranking, organism_GO){

  #for documentation of optimization process
  doc <- data.frame(step = c("Gene Set Database", "Exponent"),
                    optimal_parameter = NA,
                    n_DEGS = NA)

  #default GSEA
  set.seed(713)
  go_default <- gseGO(ranking,
                      exponent = 1, #default exponent
                      ont = "BP",
                      OrgDb = organism_GO,
                      seed = TRUE) #default multiple test adjustment

  #count number of DEGS
  n_DEGS <- lossfunction_cP_GSEA(go_default)
  #documentation
  doc[1, "n_DEGS"] <- n_DEGS
  doc[1, "optimal_parameter"] <- "GO"


  ##########
  #change 1: exponent
  exp_options <- c(1, 0, 1.5, 2) # possible options for exponent

  n_DEGS_exp <- rep(NA, times = length(exp_options))
  n_DEGS_exp[1] <- n_DEGS #number of DEGS resulting from exponent = 1

  #for each of the possible exponent (except for exp = 1 for which GSEA has already been run )
  # run GSEA and store the resulting number of differentially enriched gene sets
  for(i in 2:length(exp_options)){

    #perform gsea with respective exponent
    set.seed(713)
    go_exp <- gseGO(ranking,
                    exponent = exp_options[i], #provide respective component
                    OrgDb = organism_GO,
                    seed = TRUE,
                    ont = "BP")

    #store n_DEGS in vector to compare to all exponents
    n_DEGS_exp[i] <- lossfunction_cP_GSEA(go_exp)

  }

  #determine which exponent leads to highest number of DEGS
  #in case of tie choose lower index
  ind_exp_max <- min(which(n_DEGS_exp == max(n_DEGS_exp), arr.ind = TRUE))

  #update exponent
  exp <- exp_options[ind_exp_max]
  #update number of DEGS
  n_DEGS <- max(n_DEGS_exp)
  #for documentation
  doc[2, "n_DEGS"] <- n_DEGS
  doc[2, "optimal_parameter"] <- exp


  #return optimal GSEA results and optimal parameters
  set.seed(713)
  go_final <- gseGO(ranking,
                    exponent = 1,
                    ont = "BP",
                    OrgDb = organism_GO,
                    seed = TRUE)

  #return optimal result GSEA and optimal parameters
  return(list(optim_gsea = as.data.frame(go_final), # optimal GSEA results table (gene set database GO)
              documentation = doc)) # documentation of all optimisation steps performed in this function and corresp. results
}


##################################################################################
#####GSEA KEGG optimization#######################################################
##################################################################################

# optimize internal parameters of function gseKEGG()

# function arguments:
# - ranking: gene_ranking generated using function rankedList_cP_GSEA
# - organism_KEGG: organism for which the analysis is performed
#             "has" for human
#             "mmu" for mouse

cP_GSEA_kegg_optim <- function(ranking, organism_KEGG){

  #for documentation of optimization process
  doc <- data.frame(step = c("Gene Set Database", "Exponent"),
                    optimal_parameter = NA,
                    n_DEGS = NA)

  #default GSEA
  set.seed(713)
  kegg_default <- gseKEGG(ranking,
                          exponent = 1, #default exponent
                          organism = organism_KEGG,
                          keyType = "kegg",
                          seed = TRUE) #default multiple test adjustment

  #count number of DEGS
  n_DEGS <- lossfunction_cP_GSEA(kegg_default)
  #documentation
  doc[1, "n_DEGS"] <- n_DEGS
  doc[1, "optimal_parameter"] <- "KEGG"


  ##########
  #change 1: exponent
  exp_options <- c(1, 0, 1.5, 2) #possible options for exponent

  n_DEGS_exp <- rep(NA, times = length(exp_options))
  n_DEGS_exp[1] <- n_DEGS #number of DEGS resulting from exponent = 1

  for(i in 2:length(exp_options)){

    #perform gsea with respective exponent
    set.seed(713)
    kegg_exp <- gseKEGG(ranking,
                        exponent = exp_options[i],
                        organism = organism_KEGG,
                        keyType = "kegg",
                        seed = TRUE)

    #store n_DEGS in vector to compare to all exponents
    n_DEGS_exp[i] <- lossfunction_cP_GSEA(kegg_exp)

  }

  #determine which exponent leads to highest number of DEGS
  #in case of tie choose lower index
  ind_exp_max <- min(which(n_DEGS_exp == max(n_DEGS_exp), arr.ind = TRUE))

  #update exponent
  exp <- exp_options[ind_exp_max]
  #update number of DEGS
  n_DEGS <- max(n_DEGS_exp)
  doc[2, "n_DEGS"] <- n_DEGS
  doc[2, "optimal_parameter"] <- exp


  #return optimal GSEA results and optimal parameters
  set.seed(713)
  kegg_final <- gseKEGG(ranking,
                        exponent = exp,
                        organism = organism_KEGG,
                        keyType = "kegg",
                        seed = TRUE)

  #return optimal result GSEA and optimal parameters
  return(list(optim_gsea = as.data.frame(kegg_final), # optimal GSEA results table (gene set database KEGG)
              documentation = doc)) # documentation of all optimisation steps performed in this function with corresp. results
}


##################################################################################
#global optimization##############################################################
##################################################################################

#optimization of the internal parameters of clusterProfiler's GSEA

# function arguments:
# - ranking: ranking of genes generated using function rankedList_cP_GSEA()
# - ind_organism: indicates from which organism the gene expression data originates
#                 1: human
#                 2: mouse

cP_GSEA_internparam_optim <- function(ranking, ind_organism){

  ### generate organism indicator in required format for GO and KEGG

  # (i) specification of organism for GO
  organism_GO <- c(org.Hs.eg.db , org.Mm.eg.db)[ind_organism][[1]]


  # (ii) specification of organism for KEGG
  # hsa: homo sapiens (human)
  # mmu: mus musculus (mouse)
  organism_KEGG <- (c("hsa", "mmu"))[ind_organism][[1]]


  ##########
  # 1. step: Optimization of the choice of gene set database
  ##########


  #documentation of optimization process
  doc <- data.frame(step = "Default",
                    optimal_parameter = NA,
                    n_DEGS = NA)

  #storage for number of DEGS of all three options
  geneset_db <- c("GO", "KEGG")
  n_DEGS_geneset_db <- c()

  #change 1: Gene Set Database
  #option 1: GO (default)
  #set seed
  set.seed(713)
  gsea_go <- gseGO(ranking,
                   ont = "BP",
                   OrgDb = organism_GO,
                   seed = TRUE)

  #count current number of DEGS
  n_DEGS_geneset_db[1] <- lossfunction_cP_GSEA(gsea_go)
  doc[1, "n_DEGS"] <- n_DEGS_geneset_db[1]


  #option 2: KEGG
  set.seed(713)
  gsea_kegg <- gseKEGG(ranking,
                       organism = organism_KEGG,
                       keyType = "kegg",
                       seed = TRUE)

  n_DEGS_geneset_db[2] <- lossfunction_cP_GSEA(gsea_kegg)


  #determine which gene set database leads to highest number of DEGS with
  #remaining parameters in default configuration
  ind_max <- min(which(n_DEGS_geneset_db == max(n_DEGS_geneset_db), arr.ind = TRUE))

  #optimal gene set database
  geneset_db_opt <- geneset_db[ind_max]
  n_DEGS <- n_DEGS_geneset_db[ind_max]


  #proceed with optimal gene set database
  if(geneset_db_opt == "GO"){

    #perform GO GSEA optimization
    optim_GSEA_results <- cP_GSEA_go_optim(ranking, organism_GO)

  }else if(geneset_db_opt == "KEGG"){

    #perform KEGG GSEA optimization
    optim_GSEA_results <- cP_GSEA_kegg_optim(ranking,
                                             organism_KEGG)

  }

  #complete documentation frame
  doc_complete <- rbind(doc,
                        optim_GSEA_results$documentation)


  #return optimal GSEA result and optimal parameters
  return(list(default_GSEA = gsea_go, #default GSEA
              optimal_GSEA = optim_GSEA_results$optim_gsea, #optimal GSEA
              optim_ranking = optim_GSEA_results$optim_ranking, # optimal gene ranking
              documentation = doc_complete)) #optimal GSEA parameters

}

##################################################################################
### Joint optimization of pre-processing and internal parameters #################
##################################################################################

# function inputs:
# - expression_data:  gene expression data to be processed
# - phenotype_labels: vector of binary labels indicating the status of each sample
#                     in the gene expression data set


cP_GSEA_joint_optimization <- function(expression_data, phenotype_labels){

  # optimize ranked input list of genes to maximize number of differentially enriched gene sets
  optim_preprocess <- cP_GSEA_preprocess_optim(expression_data, "GO", phenotype_labels)

  # optimize internal parameters of GSEA tools to maximize number of differentially enriched gene sets
  optim_internalparam <- cP_GSEA_internparam_optim(optim_preprocess$optim_ranking,
                                                   optim_preprocess$ind_organism)

  # merge documentation frames
  doc <- rbind(optim_preprocess$documentation,
               optim_internalparam$documentation[optim_internalparam$documentation$step != "Default", ])


  return(list(default_GSEA = optim_preprocess$default_GSEA, # default GSEA results
              optim_GSEA = optim_internalparam$optimal_GSEA, # optimal GSEA results
              documentation = doc)) # documentation of ALL optimisation steps performed (over all functions) and corresp. results


}
