# Supplementary material for: To Tweak or Not to Tweak. How Exploiting Flexibilities in Gene Set Analysis Leads to Overoptimism
Source: Biom J. 2024 Dec 19;67(1):e70016. doi: 10.1002/bimj.70016 (PMC11656295; doi:10.1002/bimj.70016)
Supplement: Supplementary file 1 — Supporting Information [file BIMJ-67-e70016-s002.zip › OverOptimism_in_GeneSetAnalysis-main/R/Optimisation_functions/task1_OptimisationFunctions_cP_ORA.R]

# Investigation of Potential for over-optimistic results for clusterProfiler's ORA tool

# Load required packages
library(clusterProfiler)
library(org.Hs.eg.db)
library(org.Mm.eg.db)
library(DESeq2)
library(dplyr)
library(edgeR)


#introduction of  necessary functions to perform optimization of GSA results

######################################################################################
###lossfunction for ORA tool #########################################################
######################################################################################

#generate lossfunction to count the number of differentially enriched gene sets

# function arguments:
# - gsa_results: results table genrated using clusterProfiler's ORA
lossfunction_cPORA <- function(gsa_results){

  #number of Differentially Enriched Gene Sets
  n_DEGS <- sum(as.data.frame(gsa_results)$p.adjust < 0.05)

  return(n_DEGS)

}


#############################################
###generate necessary input for ORA tool  ###
#############################################

# function argument:
# - DE_results: results table of differential expression

cP_ORA_input_preparation <- function(DE_results){

  # required input for clusterProfiler function: vector of entrez gene ID
  # that contains all differentially expressed genes
  #-> need to pre-process results table DE_results


  # classify those genes as DE that have an EXISTING adjusted p-value < 0.05 in the results
  # table of differential expression analysis
  DEG_vec <- rownames(DE_results[(DE_results$p_adj < 0.05) & (!is.na(DE_results$p_adj)), ])

  # return vector of differentially expressed genes
  return(DEG_vec)

}


#######################################################################################
### (I) optimization of preparatory parameters ########################################
#######################################################################################
#optimization of input list of differentially expressed genes to maximize number of
#differentially enriched gene sets


#######################################################################################
### optimization of pre-processing ####################################################
#######################################################################################

# function inputs:
# - expression_data:  gene expression data to be processed
# - phenotype_labels: vector of binary labels indicating the status of each sample
#                     in the gene expression data set
cP_ORA_preprocess_optim <- function(expression_data, phenotype_labels){

  # indicate which of the two strings can be found in the gene IDs of the expression data at hand
  ind_organism <- sapply(FUN = grepl, X = c("ENSG", "ENSMUSG"),
                         x = rownames(expression_data)[1])
  # choose suitable organism (required for function bitr)
  organism <- c(org.Hs.eg.db , org.Mm.eg.db)[ind_organism][[1]]


  ###### generate documentation data frame to document development of number of differentially enriched gene sets
  doc <- data.frame(step=c("Default", "Differential Expression Technique", "Pre-filtering Threshold", "Duplicate Gene ID Removal Technique"),
                    optimal_parameter=NA,
                    n_DEGS=NA)


  ##############
  ##### 1. step: choose optimal Differential Expression analysis technique (based on default parameters
  #############

  # note that for all techniques individually, a suiting default pre-filtering technique is chosen and based on which
  # DE technique then leads to the highest n_DEGS, the respective pre-filtering methods as optimized in the next step

  DE_techniques <- c("DESeq2", "limma")
  n_DEGS_detechniques <- c()


  # (I) DESeq2 (using manual pre-filtering and a default pre-filtering threshold of 10 read counts across all samples)
  ############

  # run DESeq2 with default settings and a pre-filtering threshold of 10
  deseq2_results_default <- pre_filt(expression_data, threshold = 10) %>%
    geneID_conversion(dupl_removal_method = 1) %>%
    deseq_preprocess(phenotype_labels = phenotype_labels) %>%
    DESeq() %>% results() %>%
    as.data.frame() %>%
    dplyr::rename(p_adj=padj)

  # run ORA tool with DESeq2 result as input and internal parameters in their default configuration
  cP_ORA_results_DESeq2 <- cP_ORA_input_preparation(deseq2_results_default) %>%
    enrichGO(OrgDb=organism, ont = "BP") %>%
    as.data.frame()

  # store number of differentially enriched gene sets
  n_DEGS_detechniques[1] <- lossfunction_cPORA(cP_ORA_results_DESeq2)

  # insert default results into documentation frame
  doc[1, "n_DEGS"] <- n_DEGS_detechniques[1]


  # (II) limma (pre-filtering using filterByExpr)
  ############

  # get indicator of pre-filtering using filterByExpr
  # -> apply to  expression data set where gene IDs have not been converted yet as
  # filtering is performed prior to gene ID conversion
  keep <- DGEList(expression_data, group = phenotype_labels) %>% filterByExpr()

  # generate design matrix
  mm <- model.matrix(~ phenotype_labels)

  # as before, pre-filtering is performed prior to the conversion of gene IDs
  limma_results <- geneID_conversion(expression_data[keep, ], dupl_removal_method = 1) %>%
    DGEList(group = phenotype_labels) %>% calcNormFactors() %>%
    voom(design = mm) %>% lmFit(design = mm) %>% eBayes() %>% topTable(coef = ncol(mm), number = 60000) %>%
    as.data.frame() %>% dplyr::rename(p_adj = adj.P.Val)


  #run clusterProfiler's ORA tool (with defaut parameters) for each of the resulting lists of differentially
  #expressed gene sets -> default gene set database: GO

  cP_ORA_results_limma <- cP_ORA_input_preparation(limma_results) %>%
    enrichGO(OrgDb = organism, ont = "BP") %>%
    as.data.frame()

  # store number of differentially enriched gene sets
  n_DEGS_detechniques[2] <- lossfunction_cPORA(cP_ORA_results_limma)


  #################################

  # indicator of optimal DE technique
  ind_opt_DE <- min(which(n_DEGS_detechniques == max(n_DEGS_detechniques)))
  # optimal DE technique
  opt_DE_technique <- DE_techniques[ind_opt_DE]

  # get current optimal number of DEGS
  n_DEGS <- max(n_DEGS_detechniques)

  # update documentation frame
  doc[2, "optimal_parameter"] <- opt_DE_technique
  doc[2, "n_DEGS"] <- n_DEGS


  ##############
  ##### 2. step: choose optimal pre-filtering threshold
  #############

  # note: in this step, different options for pre-filtering are used for the
  #different DE techniques (in accordance with the corresponding user manuals)
  # for DESeq2, manual pre-filtering is performed using different filtering thresholds
  # for limma, pre-filtering is performed using
  # (i) filterByExpr (default) and
  # (ii) cpm-transformed values


  # 1. case: DESeq2 is optimal DE technique

  if(opt_DE_technique == "DESeq2"){

    # alternative pre-filtering thresholds of X read counts across all samples
    filt_threshold_alt <- c(10, 50)

    # perform pre-filtering according to both (default and alternative) thresholds
    exprdat_list_prefilt <- lapply(X = filt_threshold_alt,
                                   FUN = pre_filt,
                                   expression_data = expression_data)


    # (i) perform differential expression analysis with default parameters

    # run DESeq2 workflow
    deseq2_results_prefilt <- lapply(X = exprdat_list_prefilt, FUN = geneID_conversion, dupl_removal_method = 1) %>%
      lapply(FUN=deseq_preprocess, phenotype_labels = phenotype_labels) %>%
      lapply(FUN = DESeq) %>% lapply(FUN = results) %>%
      lapply(as.data.frame) %>% lapply(dplyr::rename, p_adj = padj)

    #(ii) run clusterProfiler's ORA tool with default parameters
    cP_ORA_results_prefilt <- lapply(X = deseq2_results_prefilt, FUN = cP_ORA_input_preparation) %>%
      lapply(FUN = enrichGO, OrgDb=organism, ont = "BP") %>%
      lapply(as.data.frame)

    #count number of differentially enriched gene sets resulting from the alternative prefiltering thresholds
    n_DEGS_prefilt <- unlist(lapply(X = cP_ORA_results_prefilt,
                                    FUN = lossfunction_cPORA))

    # get index of optimal pre-filtering threshold
    ind_opt_prefilt <- min(which( n_DEGS_prefilt == max( n_DEGS_prefilt)))
    # get optimal pre-filtering threshold
    opt_prefilt <-  filt_threshold_alt[ind_opt_prefilt]

    # get current optimal number of differentially enriched gene sets
    n_DEGS <- max(n_DEGS_prefilt)

    # update documentation frame
    doc[3, "n_DEGS"] <- n_DEGS
    doc[3, "optimal_parameter"] <- opt_prefilt

    # optimal pre-filtered gene expression data set (gene IDs have not been converted yet)
    exprdat_prefilt_opt <- exprdat_list_prefilt[[ind_opt_prefilt]]


  } else if(opt_DE_technique  == "limma"){
    # for limma, pre-filtering is performed differently, namely using
    # filterByExpr (default) OR using cpm()

    # DEFAULT pre-filtering using filterByExpr
    keep1 <- DGEList(counts=expression_data,
                     group=phenotype_labels) %>%
      filterByExpr()

    # 1. ALTERNATIVE pre-filtering using cpm: keep those genes that have at least 1 count per million in at least 2 samples
    keep2 <- rowSums(cpm(expression_data) > 1) >=2


    filt_methods <- c("by FilterbyExpr()", "by cpm>1 in at least 2 samples")


    # for all methods of pre-filtering: store resulting gene expression data sets in list
    exprdat_list_prefilt <- list()
    # pre-filtered gene expression data set using keep1
    exprdat_list_prefilt[[1]] <-  expression_data[keep1, ]
    # pre-filtered gene expression data set using keep2
    exprdat_list_prefilt[[2]] <-  expression_data[keep2, ]


    limma_resuls <- list()

    limma_results <- lapply(FUN = geneID_conversion, X = exprdat_list_prefilt, dupl_removal_method = 1) %>%
      lapply(FUN = DGEList,
             group = phenotype_labels) %>%
      lapply(FUN = calcNormFactors) %>%
      lapply(FUN = voom, design = mm) %>% lapply(FUN = lmFit, design = mm) %>% lapply(FUN = eBayes) %>%
      lapply(FUN = topTable,
             coef = ncol(mm),
             number = 60000) %>%
      lapply(FUN = as.data.frame) %>%
      lapply(FUN = dplyr::rename, p_adj = adj.P.Val)


    # perform ORA
    cP_ORA_results_prefilt <- lapply(FUN=cP_ORA_input_preparation, X=limma_results) %>%
      lapply(FUN=enrichGO, OrgDb=organism, ont = "BP") %>%
      lapply(FUN=as.data.frame)

    # get number of differentially enriched gene sets for each pre-filtering approach
    n_DEGS_prefilt <- unlist(lapply(X = cP_ORA_results_prefilt,
                                    FUN = lossfunction_cPORA))

    # get index optimal pre-filtering method (in case of tie, choose default filterByExpr)
    ind_opt_prefilt <- min(which(n_DEGS_prefilt == max(n_DEGS_prefilt)))
    # get optimal pre-filtering method
    opt_prefilt <-  filt_methods[ind_opt_prefilt ]

    # current optimal number of differentially enriched gene sets
    n_DEGS <- max(n_DEGS_prefilt)


    # update documentation frame
    doc[3, "n_DEGS"] <- n_DEGS
    doc[3, "optimal_parameter"] <- opt_prefilt

    # optimal pre-filtered gene expression data set (gene IDs have not been converted yet)
    exprdat_prefilt_opt <- exprdat_list_prefilt[[ind_opt_prefilt]]


  }


  ##############
  ##### 3. step: choose optimal gene expression data resulting from duplicate gene ID removal
  #############
  # -> use DE technique and manner of pre-filtering as established in first optimization step


  if(opt_DE_technique == "DESeq2"){

    # run DESeq2 workflow for each of the three gene ID conversion schemes
    DE_results_convID_list <- lapply(FUN = geneID_conversion, X=1:2, expression_data = exprdat_prefilt_opt) %>%
      lapply(FUN = deseq_preprocess, phenotype_labels = phenotype_labels) %>%
      lapply(FUN = DESeq) %>% lapply(FUN = results) %>%
      lapply(as.data.frame) %>% lapply(FUN = dplyr::rename, p_adj = padj)

    ### perform ORA for both DE results resulting from duplicate gene ID removal
    cP_ORA_results_convID <- lapply(FUN = cP_ORA_input_preparation, X = DE_results_convID_list) %>%
      lapply(FUN = enrichGO, OrgDb=organism, ont = "BP") %>%
      lapply(FUN = as.data.frame)

  } else if(opt_DE_technique == "limma"){

    # perform edgeR workflow for each of the three gene ID conversion schemes
    DE_results_convID_list <- lapply(geneID_conversion, expression_data=exprdat_prefilt_opt, X = 1:2) %>%
      lapply(FUN = DGEList,  group = phenotype_labels) %>%
      lapply(calcNormFactors) %>% lapply(FUN=voom, design= mm) %>%
      lapply(FUN=lmFit, design= mm ) %>% lapply(FUN = eBayes) %>%
      lapply(FUN = topTable, coef=ncol(mm), number = 60000) %>%
      lapply(as.data.frame) %>% lapply(FUN = dplyr::rename, p_adj = adj.P.Val)

    ### perform ORA for all of the 3 DE results resulting from duplicate gene ID removal
    cP_ORA_results_convID <- lapply(FUN = cP_ORA_input_preparation, X = DE_results_convID_list) %>%
      lapply(FUN = enrichGO, OrgDb=organism, ont = "BP") %>%
      lapply(FUN = as.data.frame)

  }


  # for each of the 3 ORA results, get n_DEGS
  n_DEGS_convID <- unlist(lapply(FUN = lossfunction_cPORA, X = cP_ORA_results_convID))

  # index of optimal gene ID removal technique
  ind_convID <- min(which(n_DEGS_convID == max(n_DEGS_convID)))


  # update documentation frame
  doc[4, "optimal_parameter"] <- ind_convID
  doc[4, "n_DEGS"] <- max(n_DEGS_convID)

  # generate CONVERTED and PRE-FILTERED gene expression data set as usual
  exprdat_conv_prefilt_opt <- geneID_conversion(expression_data = exprdat_prefilt_opt,
                                                dupl_removal_method =  ind_convID)


  # get optimal list of differentially expressed genes

  optim_DEGs <- cP_ORA_input_preparation(DE_results_convID_list[[ind_convID]])

  # generate optimal ORA results
  ORA_opt <- enrichGO(optim_DEGs,
                      OrgDb = organism,
                      ont = "BP") %>% as.data.frame()

  #return final results
  return(list(default_ORA = cP_ORA_results_DESeq2, #default results table
              optim_ORA = ORA_opt, #optimal results table
              optim_DE_results = DE_results_convID_list[[ind_convID]], # optimal differential expression analysis results
              ind_organism = ind_organism, # indicate organism
              documentation = doc)) #documentation frame

}


#######################################################################################
### (II) Optimization of internal parameters ##########################################
#######################################################################################


#######################################################################################
### Create input for ORA in default manner ############################################
#######################################################################################

# function inputs:
# - expression_data:  gene expression data to be processed
# - phenotype_labels: vector of binary labels indicating the status of each sample
#                     in the gene expression data set

get_DEGs_default <- function(expression_data, phenotype_labels){


  # identify organism for which gene expression is measured from the format of the gene IDs (all are Ensembl)
  # ENSEMBL gene ID ENSMUSGXXXXXXXXXXX corresponds to mouse; identifiable by substring "ENSMUSG"
  # ENSEMBL gene ID ENSGXXXXXXXXXXX corresponds to homo sapiens; identifiable by string "ENSG"


  # for GO and KEGG, the correct organism must be identified, however, they must be
  # specified differently for KEGG and GO

  # indicate which of the two strings can be found in the gene IDs of the expression data at hand
  ind_organism <- sapply(FUN = grepl,
                         X = c("ENSG", "ENSMUSG"),
                         x = rownames(expression_data)[1])


  # (i) generate input list of differentially expressed genes (default parameters)
  DE_results <- pre_filt(expression_data, threshold = 10) %>%
    geneID_conversion(dupl_removal_method = 1) %>%
    deseq_preprocess( phenotype_labels = phenotype_labels) %>%
    DESeq() %>% results() %>%
    as.data.frame() %>% dplyr::rename(p_adj = padj)

  # Return:
  # (i) differential expression analysis results
  # (ii) indication of organism (1 stands for human, 2 stands for mouse)
  return(list(DE_results = DE_results,
              ind_organism = ind_organism))


}


#######################################################################################
###regular KEGG optimization###########################################################
#######################################################################################

#optimize number of differentially enriched DEG with regular (r) KEGG
#input as provided by function global_DE_optim: results table from DE analysis

# function arguments:
# DE_results: results table of differential expression analysis
# organism_kegg: organism for which analysis is performed
#               "hsa" for human
#               "mmu" for mouse
cP_ORA_rkegg_optim <- function(DE_results, oragnism_kegg){

  # create vector of differentially expressed genes from DE results
  DEG_vec <- cP_ORA_input_preparation(DE_results)


  # argument "universe" is left out here since "if missing, the all genes listed
  #in the database (eg TERM2GENE table) will be used as background.

  cp_ora_kegg_default <- enrichKEGG(DEG_vec,
                                    organism = organism_kegg, #homo sapiens
                                    keyType = "kegg")

  #determine number of significantly enriched gene sets with current configuration of parameters
  n_DEGS <- lossfunction_cPORA(cp_ora_kegg_default)
  n_DEGS_doc <- n_DEGS
  opt_arg_doc <- "KEGG"

  ##########
  #change universe to all genes measured in the experiment (i.e. all genes with a non-missing adjusted
  # p-value )
  univ_adapt <- rownames(DE_results[!is.na(DE_results$p_adj), ])
  #rerun function
  cp_ora_kegg_univ <- enrichKEGG(DEG_vec,
                                 organism= organism_kegg,
                                 keyType="kegg",
                                 universe=univ_adapt)

  #evaluate whether number of DEGS has increased
  if(lossfunction_cPORA(cp_ora_kegg_univ) > n_DEGS){
    #case 1: specification of the alternative universe leads to an increased
    # number of differentially enriched gene sets

    #update current number of differentially enriched gene sets
    n_DEGS <- lossfunction_cPORA(cp_ora_kegg_univ)
    #for documentation
    n_DEGS_doc <- c(n_DEGS_doc, n_DEGS)
    opt_arg_doc <- c(opt_arg_doc, "Adapted")


    return(list(optim=as.data.frame(cp_ora_kegg_univ), # optimized ORA results
                parameters=opt_arg_doc, # documentation frame
                n_DEGS=n_DEGS_doc)) # optimal number of differentially enriched gene sets


  }

  else{#case 2: changing universe does not increase number of differentially enriched gene sets
    #means: n_DEGS does not change from default configuration

    # update documentation:
    # add current optimal (i.e. default) number of differentially enriched gene sets
    n_DEGS_doc <- c(n_DEGS_doc, n_DEGS)
    # add default universe as optimal choice of the universe
    opt_arg_doc <- c(opt_arg_doc, "Default")


    return(list(optim=as.data.frame(cp_ora_kegg_default), # initial ORA results
                parameters=opt_arg_doc, # documentation frame
                n_DEGS=n_DEGS_doc)) # number of differentially enriched gene sets

  }

}


#######################################################################################
### GO optimization ###################################################################
#######################################################################################

# function arguments:
# DE_results: results table of differential expression analysis
# organism_GO: organism for which the analysis is performed
#             "org.Hs.eg.db" for human
#             "org.Mm.eg.db" for mouse

cPORA_GO_optim <- function(DE_results, organism_go){

  #obtain input vector for KEGG analysis with input preparation function
  DEG_vec <- cP_ORA_input_preparation(DE_results)


  # extract adapted universe from DE results
  # -> all genes whose differential expression was tested


  # adapted universe consists of all genes with a nonNA adjusted p-value
  univ_adapt <- rownames(DE_results[!is.na(DE_results$p_adj), ])


  #run function with default configuration
  cp_ora_go_default <- enrichGO(DEG_vec,
                              OrgDb= organism_go,
                              ont="BP")


  #current number of differentially enriched gene sets
  n_DEGS <- lossfunction_cPORA(cp_ora_go_default)
  #store for documentation of optimization process
  n_DEGS_doc <- lossfunction_cPORA(cp_ora_go_default)
  opt_arg_doc <- "GO"

  ##############
  #change universe to all genes measured in the experiment
  cp_ora_go_univ <- enrichGO(DEG_vec,
                           OrgDb= organism_go,
                           ont="BP",
                           universe = univ_adapt)


  #if the number of differentially enriched gene sets increases with updated
  #universe, proceed with new universe
  if(lossfunction_cPORA(cp_ora_go_univ) > n_DEGS){

    # count number of differentially enriched gene sets
    n_DEGS <- lossfunction_cPORA(cp_ora_go_univ)

    # update documentation frame
    n_DEGS_doc <- c(n_DEGS_doc, n_DEGS)
    opt_arg_doc <- c(opt_arg_doc, "Adapted")


    return(list(optim=as.data.frame(cp_ora_go_univ),
                parameters=opt_arg_doc,
                n_DEGS=n_DEGS_doc))

  } else{ #case 1: updating universe does not lead to an increase in the number
    #of differentially enriched gene sets

    # update documentation
    # add (unchanged but current optimal) number of differentially enriched gene sets
    n_DEGS_doc <- c(n_DEGS_doc, n_DEGS)
    # add information that default universe is the optimal choice in terms of the number
    # of differentially enriched gene sets
    opt_arg_doc <- c(opt_arg_doc, "Default")


    return(list(optim=as.data.frame(cp_ora_go_default), # (default but current optimal ORA results)
                parameters = opt_arg_doc, # documentation frame of parameter choice
                n_DEGS=n_DEGS_doc)) # documentation frame of number of differentially enriched gene sets

  }


}

##########################################################################################
###global ORA optimization################################################################
##########################################################################################
#stepwise analysis: from GO and KEGG choose gene set database which yields highest
#number of DEGS with DEFAULT parameters
#-> choose method yielding highest number of DEGS and perform "Stellschraubenanalyse" with
#respective function

#note: as initial gene expression data set is in Ensembl gene ID format,
# function arguments
# - DE_results: results table of differential expression analysis
# - ind_organism: indicates from which organism the gene expression data originates
#                 1: human
#                 2: mouse
cP_ORA_internparam_optim <- function(DE_results, ind_organism){


  # (i) specification of organism for GO
  organism_go <- c(org.Hs.eg.db , org.Mm.eg.db)[ind_organism][[1]]

  # (ii) specification of organism for KEGG
  # hsa: homo sapiens (human)
  # mmu: mus musculus (mouse)
  organism_kegg <- (c("hsa", "mmu"))[ind_organism][[1]]


  #obtain input vector for KEGG analysis with input preparation function
  DEG_vec <- cP_ORA_input_preparation(DE_results)


  #prepare dataframe to document stepwise optimization
  doc <- data.frame(step=c("Default", "Gene Set Database", "Universe"),
                    optimal_parameter=NA,
                    n_DEGS=NA)

  ##########
  ### step 1: choose optimal geneset database
  ##########


  #(i) default: GO
  cP_default_go <- enrichGO(DEG_vec,
                            OrgDb = organism_go,
                            ont="BP")

  #default result (incl. default unranked list)
  doc[1, "n_DEGS"] <- lossfunction_cPORA(cP_default_go)


  # (ii) alternative 1: KEGG
  cP_default_kegg <- enrichKEGG(DEG_vec,
                                organism= organism_kegg, #homo sapiens
                                keyType="kegg",
                                pAdjustMethod = "BH")


  #compute lossfunction for all 3 ORA results and store store them in a matrix
  n_DEGS_vec <- c()
  n_DEGS_vec[1] <- lossfunction_cPORA(cP_default_go)
  n_DEGS_vec[2] <- lossfunction_cPORA(cP_default_kegg)
  #indicate which gene set database yields highest number of DEGS
  ind_db  <- c("GO", "KEGG")

  #depending on which gene set database yields highest number of DEGS with default
  #configuration, perform optimization with function corresponding function
  #in case of a tie, procees with gene set database with lower index
  best_db <- ind_db[min(which(n_DEGS_vec == max(n_DEGS_vec)))]

  #perform optimization for gene set database which yields highest
  #number of DEGS with default configuration

  if(best_db == "GO"){

    #perform GO "Stellschraubenanalyse"
    cP_ora_optim <- cPORA_GO_optim(DE_results,
                                   organism_go)

  }else if(best_db == "KEGG"){
    #perform KEGG "Stellschraubenanalyse"
    cP_ora_optim <- cP_ORA_rkegg_optim(DE_results,
                                       organism_kegg)

  }

  doc[2:3, "n_DEGS"] <- cP_ora_optim$n_DEGS
  doc[2:3, "optimal_parameter"] <- cP_ora_optim$parameters

  #return final result
  return(list(default_list = as.data.frame(cP_default_go), #results with default input and ORA's parameters in default configuration
              optim = cP_ora_optim$optim, # optimal ORA result
              documentation = doc)) #documentation frame

}


################################################################################
### (III) Joint optimization of Pre-Processing and Internal Parameters #########
################################################################################

# function inputs:
# - expression_data:  gene expression data to be processed
# - phenotype_labels: vector of binary labels indicating the status of each sample
#                     in the gene expression data set
cP_ORA_joint_optimization <- function(expression_data, phenotype_labels){

  # run optimization of pre-processing steps
  optim_preprocess <- cP_ORA_preprocess_optim(expression_data,
                                              phenotype_labels)

  # run optimization of internal parameters of ORA (with optimal results from
  # the optimization of the pre-processing)
  optim_internalparam <- cP_ORA_internparam_optim(optim_preprocess$optim_DE_results,
                                                  optim_preprocess$ind_organism)


  # merge documentation frames
  doc <- rbind(optim_preprocess$documentation,
               optim_internalparam$documentation[optim_internalparam$documentation$step != "Default", ])


  return(list(ORA_default = optim_preprocess$default, # default ORA results
              ORA_optim = optim_internalparam$optim, # optimal ORA results
              documentation = doc)) # documentation of ALL performed optimisation steps
                                    # and resulting number of differentially enriched gene sets


}
