# Supplementary material for: To Tweak or Not to Tweak. How Exploiting Flexibilities in Gene Set Analysis Leads to Overoptimism
Source: Biom J. 2024 Dec 19;67(1):e70016. doi: 10.1002/bimj.70016 (PMC11656295; doi:10.1002/bimj.70016)
Supplement: Supplementary file 1 — Supporting Information [file BIMJ-67-e70016-s002.zip › OverOptimism_in_GeneSetAnalysis-main/R/Optimisation_functions/task1_OptimisationFunctions_PADOG.R]

#PADOG optimization


library(PADOG)
library(dplyr)
library(org.Hs.eg.db)
library(org.Mm.eg.db)
library(edgeR) # for pre-filtering function filterByExpr()

################################################################################
### phenotype label preparation#################################################
################################################################################
# padog requires character vector with class labels of the samples
# -> can only contain "c" for control samples or "d" for disease samples

# function argument:
# - phenotype_labels: vector of binary labels indicating the status of each sample
#       in the gene expression data set

phenotype_prep  <- function(phenotype_labels){

  if(class(phenotype_labels) == "factor"){

    # change the levels to required format "c" and "d"
    levels(phenotype_labels)  <- c("c", "d")
    phenotype_labels  <- as.character(phenotype_labels)

    return(phenotype_labels)

  } else{

    # from initial phenotype labels, create vector with levels "c" and "d"
    return(factor(phenotype_labels,
                  levels = c(0, 1),
                  labels = c("c", "d")))

  }
}


####################################################################################
###lossfunction#####################################################################
####################################################################################


# function argument:
# - gsa_padog_result: GSA results generated using PADOG
lossfunction_padog  <- function(gsa_padog_result){

  #count number of differentially enriched gene sets by adjusted p-value
  n_DEGS  <- sum(gsa_padog_result$p_adj < 0.05)

  # return number of differentially enriched gene sets
  return(n_DEGS)
}


####################################################################################
###PADOG Optimization Function#####################################################
####################################################################################
# function inputs:
# - expression_data: gene expression data
# - phenotype_labels: vector of binary labels indicating the status of each sample
#       in the gene expression data set

PADOG_optim  <- function(expression_data, phenotype_labels){

  # identify organism based on gene IDs
  # indicate which of the two strings can be found in the gene IDs of the expression data at hand
  ind_organism   <- sapply(FUN = grepl, X = c("ENSG", "ENSMUSG"),
                          x = rownames(expression_data)[1])

  # (ii) specification of organism for KEGG
  # hsa: homo sapiens (human)
  # mmu: mus musculus (mouse)
  organism   <- (c("hsa", "mmu"))[ind_organism][[1]]


  # prepare phenotype permutations to have format as required by function padog()
  phen_prep  <- phenotype_prep(phenotype_labels)


  ##########
  # 1. step: Choose optimal pre-filtering threshold
  #########

  #default threshold: 10 read counts across all samples
  #alternatives:
  #(i) thresholds of 0, 20, 50 read counts (0 corresponds to NO pre-filtering)
  #(ii) pre-filtering performed using edgeR's builtin function filterByExpr


  #generate documentation frame

  doc  <- data.frame(step=c("Default", "Pre-Filtering Threshold", "Duplicate Gene ID removal", "RNA-Seq Data Transformation Method"),
                    optimal_parameter = NA,
                    n_DEGS = NA)


  # (i) Default: pre-filtering approach: manual pre-filtering with threshold 10

  exprdat_prefilt_alt  <- pre_filt(expression_data,
                                  threshold = 10)


  # (ii) pre-filtering using edgeR's builtin function filterByExpr()
  ind_genes1  <- filterByExpr(expression_data,
                             group=phenotype_labels)
  #check whether the order of the genes is aligned
  all(names(ind_genes1) == rownames(expression_data))

  #add pre-filtered expression data set to the list
  exprdat_list_prefilt  <- list(exprdat_prefilt_alt,
                               expression_data[ind_genes1, ])

  # Run PADOG with both approaches to pre-filtering
  PADOG_prefilt_list  <- list()
  for(i in 1:length(exprdat_list_prefilt)){


    # (i) transform ENSEMBL gene IDs to Entrez gene IDs (choose default removal manner) AND
    # transform RNA-Seq data using voom

    expression_data_transf  <- geneID_conversion(exprdat_list_prefilt[[i]],
                                                  dupl_removal_method = 1) %>%
      voom_trans(phenotype_labels = phenotype_labels,
                 normmethod = "TMM")

    # (ii) run PADOG
    seed  <- 1007
    PADOG_prefilt_list[[i]] <- padog(expression_data_transf,
                                      group=phen_prep,
                                      dseed=seed,
                                      organism = organism)

    # (iii) perform multiple test adjustment using Benjamini and Hochberg
    PADOG_prefilt_list[[i]]$p_adj  <- p.adjust(PADOG_prefilt_list[[i]]$Ppadog,
                                                method="BH")


  }

  # get number of differentially enriched gene sets for each pre-filtering approach
  n_DEGS_prefilt  <- unlist(lapply(X=PADOG_prefilt_list,
                                    FUN=lossfunction_padog))

  #get index of optimal pre-filtering threshold, i.e. threshold that maximizes the number
  #of differentially enriched gene sets
  #-> in case of a tie: choose lower index
  ind_opt_prefilt  <- min(which(n_DEGS_prefilt == max(n_DEGS_prefilt),
                                 arr.ind=TRUE))

  #update documentation frame
  #update documentation frame
  doc[1, "n_DEGS"]  <- n_DEGS_prefilt[1] #default result
  #optimal result:
  ind_opt_prefilt  <- min(which(n_DEGS_prefilt == max(n_DEGS_prefilt),
                                 arr.ind = TRUE)) #index of optimal pre-filtering manner

  doc[2, "optimal_parameter"]  <- c("manual pre-filtering with threshold 10", "filterByExpr")[ind_opt_prefilt] #optimal pre-filtering manner
  doc[2, "n_DEGS"]  <- max(n_DEGS_prefilt)

  #set current optimal number of differentially enriched gene sets
  n_DEGS  <- max(n_DEGS_prefilt)
  #set optimal PRE-FILTERED gene expression data set
  exprdat_prefilt_opt   <- exprdat_list_prefilt[[ind_opt_prefilt]]


  ##########
  #2. step: Choose optimal manner of removing duplicated gene IDs caused by gene ID conversion
  #from ENSEMBL to ENTREZ gene ID
  ##########

  #perform 2 manners of gene ID conversion for the optimally pre-filtered gene expression data set
  exprdat_convID  <- lapply(FUN = geneID_conversion,
                             expression_data = exprdat_prefilt_opt,
                             X = 1:2)

  #generate list containing GSEA results for each "converted" expression data set
  PADOG_results_IDconv_list  <- list()
  #perform default DESeq2 workflow for each of the expression data sets
  for(i in 1:length(exprdat_convID)){

    # (i) prepare input as required for clusterProfiler's ORA tool
    expression_data_transf  <- voom_trans(exprdat_convID[[i]],
                                           phenotype_labels, "TMM")

    # (ii) run default ORA (geneset database: KEGG)
    seed  <- 1007
    PADOG_results_IDconv_list[[i]] <- padog(expression_data_transf,
                                             group= phen_prep,
                                             dseed=seed,
                                             organism = organism)

    # (iii) perform multiple test adjustment using Benjamini and Hochberg
    PADOG_results_IDconv_list[[i]]$p_adj  <- p.adjust(PADOG_results_IDconv_list[[i]]$Ppadog,
                                                       method="BH")

  }

  #calculate lossfunction for each result and store in vector
  n_DEGS_vec_convID  <- unlist(lapply(X= PADOG_results_IDconv_list,
                                     FUN = lossfunction_padog))

  #update documentation

  #index of optimal gene ID removal technique
  ind_opt_conv_ID  <- min(which(n_DEGS_vec_convID == max(n_DEGS_vec_convID),
                                 arr.ind = TRUE))
  doc[3, "optimal_parameter"]  <- ind_opt_conv_ID
  doc[3, "n_DEGS"]  <- max(n_DEGS_vec_convID)

  n_DEGS  <- max(n_DEGS_vec_convID)

  #get optimal PRE-FILTERED gene expression data with converted gene IDs
  expression_data_opt  <- exprdat_convID[[ind_opt_conv_ID]]


  ##########
  # 3. step: Choose optimal RNA-Seq transformation method

  #alternative to voom transformation (default): DESeq2's varianceStabilizingTransformation
  seed  <- 1007
  PADOG_vst  <- variancetransform(expression_data_opt, phenotype_labels) %>%
    padog(group = phenotype_prep(phenotype_labels),
          dseed = seed,
          organism = organism) %>%
    mutate(p_adj = p.adjust(Ppadog, method="BH"))

  #update documentation frame
  doc[4, "optimal_parameter"]  <- ifelse(lossfunction_padog(PADOG_vst) > n_DEGS ,
                                        "varianceStabilizingTransformation",
                                        "voom")

  doc[4, "n_DEGS"]  <- max(lossfunction_padog(PADOG_vst), n_DEGS)

  #set optimal PADOG results which will then be returned by this optimization function
  if(lossfunction_padog(PADOG_vst) > n_DEGS){

    # if alternative transformation method vst leads to an increased number of differentially
    # enriched gene sets, then update the optimal PADOG results
    PADOG_opt  <- PADOG_vst

  } else{
    # if vst does not lead to an increased number of differentially enriched gene sets,
    # then we return to voom (i.e. the optimal PADOG results from the previous step)
    PADOG_opt  <- PADOG_results_IDconv_list[[ind_opt_conv_ID]]}


  #return optimal documentation frame
  return(list(default = PADOG_prefilt_list[[1]], #default results
              optim = PADOG_opt, #optimal results
              documentation = doc)) # documentation of ALL optimisation steps performed
                                    # and resulting number of differentially enriched gene sets


}
