# Supplementary material for: To Tweak or Not to Tweak. How Exploiting Flexibilities in Gene Set Analysis Leads to Overoptimism
Source: Biom J. 2024 Dec 19;67(1):e70016. doi: 10.1002/bimj.70016 (PMC11656295; doi:10.1002/bimj.70016)
Supplement: Supplementary file 1 — Supporting Information [file BIMJ-67-e70016-s002.zip › OverOptimism_in_GeneSetAnalysis-main/R/Optimisation_functions/task2_3_OptimisationFunctions_cP_GSEA.R]

#clusterProfiler's GSEA: Minimization of the adjusted p-value or rank of a gene set of choice


library(clusterProfiler)
library(org.Hs.eg.db)
library(org.Mm.eg.db)
library(DESeq2)
library(edgeR)
library(apeglm)


##################################################################################
##create ranked list from DE results##############################################
##################################################################################

# function arguments:
# - DE_results: results table from differential expression analysis
# - rankby: metric by which the genes from DE_results are ranked, either
#           "p_value": ranking value calculated as sign(lfc)*(-1)*log10(unadjusted_pvalue)
#           "lfc": log fold changes
# - method: method by which DE analysis was performed (either "DESeq2" or "limma")

rankedList_cP  <- function(DE_results, rankby, method){

  if(method == "DESeq2"){#create ranking based on DESeq2 results table

    # first step: replace p-values of 0 with the smallest representable positive number
    # in R (necessary since one term of ranking metric is equal to log10(p-value))

    DE_results$pvalue[ DE_results$pvalue == 0 ]  <- min(DE_results$pvalue[ DE_results$pvalue > 0 ]) / 10

    if(rankby == "lfc") {
      #ranking by log2 fold change
      #remove rows containing NA p-values (relevant if Cook's outlier detection turned on)
      rankvec <-
        as.vector(DE_results[!is.na(DE_results$pvalue), ]$log2FoldChange)
      names(rankvec)  <- rownames(DE_results[!is.na(DE_results$pvalue), ])
      rankvec  <- sort(rankvec, decreasing = TRUE)

    }else if (rankby == "p_value") {
      #ranking by p-value
      #remove rows containing NA p-values (relevant if Cook's outlier detection turned on)
      rankvec <-
        as.vector(sign(DE_results[!is.na(DE_results$pvalue), ]$log2FoldChange) *
                    (-1) * log10(DE_results[!is.na(DE_results$pvalue), ]$pvalue))
      names(rankvec)  <- rownames(DE_results[!is.na(DE_results$pvalue), ])
      rankvec  <- sort(rankvec, decreasing = TRUE)
    }

  }else if(method == "limma"){#create ranking based on limma results table

    # first step: replace p-values of 0 with the smallest representable positive number
    # in R (necessary since one term of ranking metric is equal to log10(p-value))

    DE_results$P.Value[ DE_results$P.Value == 0 ]  <- min(DE_results$P.Value[ DE_results$P.Value > 0 ]) / 10

    if(rankby == "lfc") {
      #ranking based on log2 fold change
      rankvec  <- as.vector(DE_results$logFC)
      names(rankvec)  <- rownames(DE_results)
      rankvec  <- sort(rankvec, decreasing = TRUE)
    }

    else if(rankby == "p_value"){#ranking based on p-value
      rankvec  <- as.vector(sign(DE_results$logFC)*(-1)*log10(DE_results$P.Value))
      names(rankvec)  <- rownames(DE_results)
      rankvec  <- sort(rankvec, decreasing = TRUE)
    }
  }
  # return ranking vectos (all genes from differential expression experiment
  # ranked by metric of choice)
  return(rankvec)
}


################################################################################
### get gene's adjusted p-value or rank (based on what is needed) ##############
################################################################################

############### NOTE:
# encountered problem in the optimization process of the rank or (adjusted) pvalue of a given gene set:
#clusterProfiler only reports those gene sets which contain at least a single gene from the input list
#of differentially expressed genes.

# this specifically means that, if a gene set does not contain any genes from the input list, function
#pvalue_rank_GSEA returns integer(0) which cannot be compared to numerical number.
#To bypass this issue we set the rank resp. adjusted p-value to 0 if a gene set is not reported in the results.
#p-value of a given gene set to Inf


###detect whether gene set does not contain any genes from the input list of differentially expressed genes
is.integer0  <- function(x){
  is.integer(x) && length(x) == 0L
}
##############


#in the case that a gene's
#(i) (adjusted) p-value is needed: enter "p_adj" in argument metric
#(ii) relative rank among the remaining gene sets is needed: enter "rank" in argument metric
# -> note that the relative ranks are relative to the total number of gene sets in the results
# such that a rank of 1 means that the gene set has the highest adjusted p-value (i.e. of least
# relevance) in the GSA results

#note: function works for GO as well as KEGG as results table "GSEA_results"
#contains relevant information automatically
#argument term must be in the form of a GO ID resp. KEGG ID

# function arguments
# - term: gene set (i.e., its ID) of which the rank shall be extracted
# - GSEA_results: GSEA results table in which the gene'sets rank is to be determined
# - ranking: either "ranking" or "padj":
#           "p_adj": get gene set's adjusted p-value (optimisation goal 2)
#           "ranking": get gene set's rank among all other gene sets (optimisation goal 3)

pvalue_rank_GSEA  <- function(term, GSEA_results, metric){

  if(metric == "rank"){

    # prepare the relative ranks such that all gene sets with the same adjusted p-value
    # are given the same (i.e. average) rank
    # We divide by the maximum rank such that those gene sets with the highest
    # adjusted p-values are given the (relative) rank 1, which is the worst rank

    GSEA_results$ranks  <- rank(GSEA_results$p.adjust) /max(rank(GSEA_results$p.adjust))

    # get the relative rank of the gene set of interest
    rank  <- GSEA_results$ranks[grep(term, GSEA_results$ID)]


    # if the gene set is not contained in the results, return the rank 1.2
    # this shall serve as an indicator in the results that the gene set
    # was not contained in the results
    return(ifelse(!is.integer0(grep(term, GSEA_results$ID)),
                  rank,
                  1))

  }else if(metric == "p_adj"){

    # identify row number of respective gene set
    ind_row  <- grep(term, GSEA_results$ID)

    # return respective adjusted p-value of gene
    return(ifelse(!is.integer0(ind_row),
                  GSEA_results$p.adjust[ind_row],
                  1))
    # note: in the case that a gene set is not reported in the results table of GSEA_results,
    # ifelse() in combination with !is.integer0() then ensures that an adjusted p-value of 1.2 is returned,
    # meaning that each adaption leading to a an adjusted p-value in (0, 1] is considered an improvement
  }
}

#######################################################################################
### Default GSEA (for KEGG or GO) #####################################################
#######################################################################################

# function arguments:
# - gene_ranking: ranking of genes generated using function rankedList_cP_GSEA()
# - geneset_database: gene set database, either "KEGG" or "GO" (which indicates Gene ontology
#   with subontology "Biological processes")
# - exponent: exponent in computation of enrichment score
# - organism organism for which the analysis should be performed ("hsa" for human, "mmu" for house mouse)


GSEA_pipeline_default  <- function(gene_ranking, geneset_database, exp = 1, organism ){

  if(geneset_database == "KEGG"){

    # set seed
    set.seed(713)

    # run default GSEA
    GSEA  <- gseKEGG(gene_ranking,
                    organism = organism,
                    eps = 0, # to ensure that all p-values are computed exactly
                    seed = TRUE, # ensure that results are reproducible
                    pvalueCutoff = 1, # ensure that ALL gene sets are included in results, not just differentially enriched gene sets
                    exponent = exp)

  } else if(geneset_database == "GO"){

    # set seed
    set.seed(713)

    GSEA  <- gseGO( gene_ranking,
                   OrgDb = organism,
                   ont = "BP", # subontology Molecular Function
                   pvalueCutoff = 1, # ensure that All gene sets are included in results, not just differentially enriched gene sets
                   eps = 0, # to ensure that all p-values are computed exactly
                   seed = TRUE, # ensure that results are reproducible
                   exponent = exp)
  }


  # return GSEA results table
  return(GSEA %>% as.data.frame())


}


########################################################################################
########################################################################################
### (I) Minimization of a Gene Set's rank or adjusted p-value ##########################
########################################################################################
########################################################################################

#required inputs:
# - geneset: gene set from KEGG or GO gene set database
# geneset_database: gene set database containing the gene set
# - expression_data: expression data set (in this case in the Ensembl gene ID format)
#-> gene ID conversion to Entrez is performed within the function
# - phenotype_labels: phenotype labels to assign the individual samples to the opposing conditions
#- metric: indicate whether a genes adjusted p-value ("p_value") or its rank among the
#remaining gene sets ("rank") shall be minimized

cP_GSEA_rankp_optim  <- function(geneset, geneset_database, expression_data, phenotype_labels, metric){


  # identify organism for which gene expression is measured from the format of the gene IDs (all are Ensembl)
  # ENSEMBL gene ID ENSMUSGXXXXXXXXXXX corresponds to mouse; identifiable by substring "ENSMUSG"
  # ENSEMBL gene ID ENSGXXXXXXXXXXX corresponds to homo sapiens; identifiable by string "ENSG"


  # for GO and KEGG, the correct organism must be identified, however, they must be
  # specified differently for KEGG and GO


  if(geneset_database == "GO"){

    # indicate which of the two strings can be found in the gene IDs of the expression data at hand
    ind_organism  <- sapply(FUN = grepl,
                           X = c("ENSG", "ENSMUSG"),
                           x = rownames(expression_data)[1])

    # (i) specification of organism for GO
    organism  <- c(org.Hs.eg.db , org.Mm.eg.db)[ind_organism][[1]]

  } else if(geneset_database == "KEGG"){

    # indicate which of the two strings can be found in the gene IDs of the expression data at hand
    ind_organism  <- sapply(FUN = grepl,
                           X = c("ENSG", "ENSMUSG"),
                           x = rownames(expression_data)[1])

    # (ii) specification of organism for KEGG
    # hsa: homo sapiens (human)
    # mmu: mus musculus (mouse)
    organism  <- (c("hsa", "mmu"))[ind_organism][[1]]


  }


  #create frame to document progression of the optimization workflow
  if(metric == "rank"){

    # raw documentation frame to be filled successively if the rank of a given gene set is to be optimized
    doc  <- data.frame(step = c("Default", "Ranking Metric", "Pre-Filtering Threshold", "Duplicate gene ID Removal"),
                      optimal_parameter = NA,
                      rank = NA)

  }else if(metric == "p_adj"){

    # raw documentation frame to be filled successively if adjusted p-value of given gene set is to be optimized
    doc  <- data.frame(step = c("Default", "Ranking Metric", "Pre-Filtering Threshold", "Duplicate gene ID Removal"),
                      optimal_parameter = NA,
                      p_adj = NA)


  }


  ###########
  # 1. step: Choose optimal manner of creating ranking metric
  ###########

  # set of options to create ranking of genes
  ranking_metrics  <- c("DESeq2" , "limma")

  # vector to store ranking metrics
  metricvalue_rankingmetrics  <- c()


  ### default: create ranked list of genes using DESeq2

  # (i) run default DESeq2 workflow (incl. default pre-filtering, gene ID conversion and shrinkage)
  DESeq2_results  <- pre_filt(expression_data, threshold = 10) %>%
    geneID_conversion(dupl_removal_method = 1) %>%
    deseq_preprocess(phenotype_labels = phenotype_labels) %>%
    DESeq() %>% DESeq2::lfcShrink(coef = "condition_treated_vs_untreated") %>%
    as.data.frame()

  # (ii) create ranked list of the genes (default ranking)
  ranked_list_DESeq2  <- rankedList_cP(DESeq2_results,
                                      "p_value",
                                      "DESeq2")

  # (iii) run default GSEA
  GSEA_results_DESeq2ranking  <- GSEA_pipeline_default(ranked_list_DESeq2,
                                                      geneset_database,
                                                      organism = organism)

  # (iv) get metric value of given gene set
  metricvalue_rankingmetrics[1]  <- pvalue_rank_GSEA(geneset,
                                                    GSEA_results_DESeq2ranking,
                                                    metric)

  # (v) update documentation frame
  doc[1, metric]  <- metricvalue_rankingmetrics[1]


  ### alternative 2: limma (with internal parameters in default configuration)

  # (i.1) generate design matrix
  mm  <- model.matrix(~phenotype_labels)

  # (i.2) generate pre-filtering indicator
  keep  <- DGEList(expression_data, group = phenotype_labels) %>%
    filterByExpr()

  # (i.3) run limma pipeline (filtering indicator keep recycled from previous alternative edgeR)
  limma_results  <- geneID_conversion(expression_data[keep, ], dupl_removal_method = 1) %>%
    DGEList(group = phenotype_labels) %>% calcNormFactors() %>%
    voom(design = mm) %>% lmFit(design = mm) %>%
    eBayes() %>% topTable(coef = ncol(mm), number = 100000)


  # (ii) generate ranking based on p-value
  ranked_list_limma  <- rankedList_cP(limma_results,
                                     rankby = "p_value",
                                     method = "limma")

  # (iii) run GSEA
  GSEA_results_limma  <- GSEA_pipeline_default(ranked_list_limma,
                                              geneset_database,
                                              organism = organism)

  # (iv) store metric value of given geneset
  metricvalue_rankingmetrics[2]  <- pvalue_rank_GSEA(geneset,
                                                    GSEA_results_limma,
                                                    metric)


  ###########################################################################################################

  ###choose optimal ranking metric and update documentation frame
  ind_opt_rankmetric  <- min(which(metricvalue_rankingmetrics == min(metricvalue_rankingmetrics)))
  opt_rankmetric  <- ranking_metrics[ind_opt_rankmetric] #optimal manner of generating ranked gene list
  doc[2, "optimal_parameter"]  <- opt_rankmetric
  doc[2, metric]  <- min(metricvalue_rankingmetrics)


  ###########
  # 2. step: Choose optimal pre-filtering threshold
  ###########

  # NOTE: different methods of pre-filtering are used for the different methods to create the
  # ranking of the genes
  # DESeq2 and t-Test: manual pre-filtering that exclude all genes with less than X counts across all samples
  # edgeR and limma: pre-filtering is performed using functions filterByExpr() and cpm()


  if(opt_rankmetric == "DESeq2"){

    # create pre-filtered gene expression data sets using manual pre-filtering with different
    # filtering thresholds

    # pre-filtering thresholds
    prefilt_thresh_list  <- c(10, 50)


    exprdat_prefilt_list  <- lapply(X = prefilt_thresh_list,
                                   FUN = pre_filt,
                                   expression_data = expression_data)

    GSEA_results_prefilt_list  <- list()

    # run DESEq2 workflow for each of the pre-filtered gene expression data sets
    DESeq2_results_prefilt  <- lapply(FUN = geneID_conversion, X = exprdat_prefilt_list, dupl_removal_method = 1) %>%
      lapply(FUN = deseq_preprocess, phenotype_labels = phenotype_labels) %>%
      lapply(FUN = DESeq) %>% lapply(FUN = lfcShrink, coef = "condition_treated_vs_untreated", type = "apeglm") %>%
      lapply(FUN = as.data.frame)

    # generate ranking for each of the DESeq2 results
    ranked_lists_DESeq2  <- lapply(FUN = rankedList_cP,
                                  X = DESeq2_results_prefilt,
                                  rankby = "p_value",
                                  method = "DESeq2")

    # run GSEA
    GSEA_results_prefilt_list  <- lapply(FUN = GSEA_pipeline_default,
                                        X = ranked_lists_DESeq2,
                                        geneset_database = geneset_database,
                                        organism = organism)


    # count number of differentially enriched gene sets resulting from each pre-filtering threshold
    metricvalue_prefilt  <- unlist(lapply(FUN = pvalue_rank_GSEA,
                                         X = GSEA_results_prefilt_list,
                                         term = geneset, metric = metric))

    # get index of optimal pre-filtering threshold (in case of ties, choose lower index)
    ind_opt_prefilt  <- min(which(metricvalue_prefilt == min(metricvalue_prefilt)))

    # update documentation frame
    doc[3, "optimal_parameter"]  <- prefilt_thresh_list[ind_opt_prefilt ]
    doc[3, metric]  <- min(metricvalue_prefilt)


  } else if(opt_rankmetric == "limma"){

    # create pre-filtered gene expression data sets using functions filterByExpr() and cpm()
    # filtering thresholds

    keep1  <- DGEList(counts = expression_data, group = phenotype_labels) %>%
      filterByExpr()
    # 1. ALTERNATIVE pre-filtering using cpm: keep those genes that have at least 1 count per million in at least 2 samples
    keep2  <- rowSums(cpm(expression_data) > 1) >= 2
    # 2. ALTERNATIVE pre-filtering using cpm: keep those genes that have at least 2 count per million in at least 3 samples


    filt_methods  <- c("by FilterbyExpr()", "by cpm>1 in at least 2 samples")


    # for all methods of pre-filtering: store resulting gene expression data sets in list
    exprdat_prefilt_list  <- list()
    # pre-filtered gene expression data set using keep1
    exprdat_prefilt_list[[1]]  <- expression_data[keep1, ]
    # pre-filtered gene expression data set using keep2
    exprdat_prefilt_list[[2]]  <- expression_data[keep2, ]


    limma_results_prefilt  <- lapply(FUN = geneID_conversion, X = exprdat_prefilt_list, dupl_removal_method = 1) %>%
      lapply(FUN = DGEList, group = phenotype_labels) %>%
      lapply(FUN = calcNormFactors) %>%
      lapply(FUN = voom, design = mm) %>%
      lapply(FUN = lmFit, design = mm) %>%
      lapply(FUN = eBayes) %>%
      lapply(FUN = topTable, coef = ncol(mm), number = 100000)


    #perform ranking by p-value for each of the limma results
    ranked_lists_limma  <- lapply(FUN = rankedList_cP,
                                 X = limma_results_prefilt,
                                 rankby = "p_value",
                                 method = "limma")

    # run GSEA (GO) for each of the rankings generated with limma
    GSEA_results_prefilt_list  <- lapply(FUN = GSEA_pipeline_default,
                                        X = ranked_lists_limma,
                                        geneset_database = geneset_database,
                                        organism = organism)

    # get metric value resulting from each pre-filtering threshold
    metricvalue_prefilt  <- unlist(lapply(FUN = pvalue_rank_GSEA,
                                         X = GSEA_results_prefilt_list,
                                         term = geneset,
                                         metric = metric))

    # get index of optimal pre-filtering threshold (in case of ties, choose lower index)
    ind_opt_prefilt  <- min(which(metricvalue_prefilt == min(metricvalue_prefilt)))


    # update documentation frame
    doc[3, "optimal_parameter"]  <- filt_methods[ind_opt_prefilt ]
    doc[3, metric]  <- min(metricvalue_prefilt)


  }

  # get OPTIMAL PRE-FILTERED gene expression data set
  # gene IDs are in Ensembl gene ID format as gene id conversion is performed in next step

  exprdat_prefilt_opt  <- exprdat_prefilt_list[[ind_opt_prefilt]]


  ###########
  # 3. step: Choose optimal manner of duplicate gene ID removal
  ###########

  if(opt_rankmetric == "DESeq2"){

    # (i) run DESeq2 pipeline for each of the duplicate gene ID removal schemes
    deseq2_results_convID  <- lapply(FUN = geneID_conversion, X = 1:2, expression_data = exprdat_prefilt_opt) %>%
      lapply(FUN = deseq_preprocess, phenotype_labels = phenotype_labels) %>%
      lapply(FUN = DESeq) %>%
      lapply(FUN = lfcShrink, coef = "condition_treated_vs_untreated", type = "apeglm") %>%
      lapply(FUN = as.data.frame)


    # (ii) generate ranked list for each of the gene expression data sets resulting from the different manners of duplicate
    # gene ID removal

    rankedLists_duplremoval  <- lapply(FUN = rankedList_cP,
                                      X = deseq2_results_convID,
                                      rankby = "p_value",
                                      method = "DESeq2")

    # (iii) run default GSEA for each of the rankings resulting from the different manners of duplicate gene ID removal
    GSEA_results_convID_list  <- lapply(FUN = GSEA_pipeline_default,
                                       X = rankedLists_duplremoval,
                                       geneset_database = geneset_database,
                                       organism = organism)


  }else if(opt_rankmetric == "limma"){

    # (i) run limma pipeline for each of the duplicate gene id removal schemes
    limma_results_convID  <- lapply(FUN = geneID_conversion, expression_data = exprdat_prefilt_opt, X = 1:2) %>%
      lapply(FUN = DGEList, group = phenotype_labels) %>%
      lapply(FUN = calcNormFactors) %>% lapply(FUN = voom, design = mm) %>%
      lapply(FUN = lmFit, design = mm) %>% lapply(FUN = eBayes) %>%
      lapply(FUN = topTable, coef = ncol(mm), number = 100000)

    # (ii) generate ranked list for each of the gene expression data sets resulting from the different manners of duplicate gene
    # ID removal
    rankedLists_duplremoval  <- lapply(FUN = rankedList_cP,
                                      X = limma_results_convID,
                                      rankby = "p_value",
                                      method = "limma")

    # (iii) run default GSEA for each of the rankings resulting from the different manners of duplicate gene ID removal
    GSEA_results_convID_list  <- lapply(FUN = GSEA_pipeline_default,
                                       X = rankedLists_duplremoval,
                                       geneset_database = geneset_database,
                                       organism = organism)
  }

  # get metric value for each of the ORA results
  metricvalue_convID  <- unlist(lapply(FUN = pvalue_rank_GSEA,
                                      X = GSEA_results_convID_list,
                                      term = geneset,
                                      metric = metric))

  # index of optimal duplicate gene ID removal scheme (in case of ties choose lower index)
  ind_opt_convID  <- min(which(metricvalue_convID == min(metricvalue_convID)))

  # update documentation frame
  doc[4, "optimal_parameter"]  <- ind_opt_convID
  doc[4, metric]  <- min(metricvalue_convID)

  # get optimal gene ranking
  optim_ranking  <- rankedLists_duplremoval[[ind_opt_convID]]


  ##########
  # last step: Change exponent values
  ##########


  exp_options  <- c(1, 0, 1.5, 2) #possible options for exponent


  #perform GSEA with respective exponent
  GSEA_results_exp_list  <- lapply(FUN = GSEA_pipeline_default,
                                  X = exp_options,
                                  gene_ranking = optim_ranking,
                                  geneset_database = geneset_database,
                                  organism = organism)


  #store metric_value in vector to compare to all exponents
  metricvalue_exp  <- unlist(lapply(X = GSEA_results_exp_list,
                                   FUN = pvalue_rank_GSEA,
                                   term = geneset,
                                   metric = metric))


  #determine which exponent leads to highest number of DEGS
  #in case of tie choose lower index
  ind_exp_opt  <- min(which(metricvalue_exp == min(metricvalue_exp)))

  #update exponent
  exp_opt  <- exp_options[ind_exp_opt]
  # extend documentation frame by row corresponding to exponent choice
  doc[nrow(doc) + 1, "step"]  <- "Exponent"
  doc[nrow(doc), "optimal_parameter"]  <- exp_opt
  doc[nrow(doc), metric]  <- min(metricvalue_exp)


  return(list(default = GSEA_results_DESeq2ranking, #default results
              optim = as.data.frame(GSEA_results_exp_list[[ind_exp_opt]]), #optimal results
              documentation = doc)) # documentation of ALL optimisation steps performed
                                    # with corresponding results in terms of adjusted p-values or ranks


}
