# Supplementary material for: To Tweak or Not to Tweak. How Exploiting Flexibilities in Gene Set Analysis Leads to Overoptimism
Source: Biom J. 2024 Dec 19;67(1):e70016. doi: 10.1002/bimj.70016 (PMC11656295; doi:10.1002/bimj.70016)
Supplement: Supplementary file 1 — Supporting Information [file BIMJ-67-e70016-s002.zip › OverOptimism_in_GeneSetAnalysis-main/R/Optimisation_functions/task2_3_OptimisationFunctions_cP_ORA.R]

#### clusterProfiler's ORA tool: minimization of a given gene set's
#(i) (adjusted) p-value /
#(ii) rank among the remaining gene sets

library(clusterProfiler)
library(dplyr)
library(DESeq2)
library(edgeR)
library(org.Hs.eg.db)
library(org.Mm.eg.db)


################################################################################
### get gene's adjusted p-value or rank (based on what is needed) ##############
################################################################################

############### NOTE:
# encountered problem in the optimization process of the rank or (adjusted) pvalue of a given gene set:
#clusterProfiler only reports those gene sets which contain at least a single gene from the input list
#of differentially expressed genes.

# this specifically means that, if a gene set does not contain any genes from the input list, function
#pvalue_rank_ORA returns integer(0) which cannot be compared to numerical number.
#To bypass this issue we set the rank resp. adjusted p-value to 0 if a gene set is not reported in the results.
#p-value of a given gene set to Inf


###detect whether gene set does not contain any genes from the input list of differentially expressed genes
is.integer0  <- function(x){
  is.integer(x) && length(x) == 0L
}
##############


# function arguments of pvalue_rank_ORA()
# - term: gene set (i.e., gene set ID)
# - ora_results: ORA results table
# - metric: either "p_adj" or "rank"
#           "p_adj": extract gene set's adjusted p-value from ORA results table
#           "rank": adjust gene set's rank among all other gene sets from ORA results table

#in the case that a gene's
#(i) (adjusted) p-value is needed: enter "p_adj" in argument metric
#(ii) relative rank among the remaining gene sets is needed: enter "rank" in argument metric
# -> the rank is then relative to the total number of gene sets in the GSA results such that a
# rank of 1 indicates that the gene set has the highest adjusted p-value among the remaining gene sets


#note: function works for GO as well as KEGG as results table "ora_results"
#contains relevant information automatically
#argument term must be in the form of a GO ID resp. KEGG ID

# note that clusterProfiler's ORA only includes those gene sets from the results that
# have at least one gene from the input as a member.
# This means that when a gene set does not appear in the GSA results, we do not know
# whether it is not differentially enriched or if it does not appear in the gene set database at all

pvalue_rank_ORA  <- function(term, ora_results, metric){

  if(metric == "rank"){
    # if the ora_result is NULL, this means that either the input vector for ORA was empty or
    # that none of the genes from the input could be mapped to a gene set from the gene set
    # database. Consequently, NO gene set can be detected as differentially enriched

    if(is.null(ora_results)){

      return(1)

    } else if(nrow(ora_results) == 0){
      # No gene set was detected as differentially enriched.

      return(1)

    } else if(nrow(ora_results) != 0){
      # the ORA results are non-empty, i.e. there is at least one differentially
      # enriched gene set


      # prepare the relative ranks such that all gene sets with the same adjusted p-value
      # are given the same (i.e. average) rank
      # We divide by the maximum rank such that those gene sets with the highest
      # adjusted p-values are given the (relative) rank 1, which is the worst rank

      ora_results$ranks  <- rank(ora_results$p.adjust) / max(rank(ora_results$p.adjust))

      # get the relative rank of the gene set of interest
      rank  <- ora_results$ranks[grep(term, ora_results$ID)]


      # if the gene set is not contained in the results, return the rank 1.2
      # this shall serve as an indicator in the results that the gene set
      # was not contained in the results

      #return row number of respective gene set
      return(ifelse(!is.integer0(grep(term, ora_results$ID)),
                    rank,
                    1))
      # note: in the case that a gene set is not reported in the results table of ora_results,
      # ifelse() in combination with !is.integer0() then ensures that a rank of 1.2 is returned,
      # meaning that each adaption resulting in the gene set appearing in the results leads
      # to an improvement of the results

    }

  }else if(metric == "p_adj"){

    if(is.null(ora_results)){

      return(1)

    } else if(nrow(ora_results) == 0){


      return(1)
    }

    if(nrow(ora_results) != 0){

      #for doublecheck reasons: order results by adjusted p-value in ascencing manner
      ora_results  <- ora_results[order(ora_results$p.adjust, decreasing = FALSE), ]

      #identify row number of respective gene set
      ind_row  <- grep(term, ora_results$ID)

      #return adjusted p-value of gene set in ORA results table
      return(ifelse(!is.integer0(ind_row),
                    ora_results$p.adjust[ind_row],
                    1))
      #note: in the case that a gene set is not reported in the results table of ora_results,
      #ifelse() in combination with !is.integer0() then ensures that an adjusted p-value of 1.2 is returned,
      #meaning that each adaption leading to a an adjusted p-value in (0, 1] is considered an improvement

    } # if no gene sets are reported in the ORA results (which is the case when the input
    # list of differentially expressed genes is empty) return the rank Inf for the given gene set
  }

}


#######################################################################################
###generate necessary input for ORA tool ##############################################
#######################################################################################

# this function extracts the list of differentially expressed genes from a
# results table of differential expression analysis
# -> this is the required input for ORA

# function argument:
# DE_results: results table of differential expression analysis
cP_ORA_input_preparation  <- function(DE_results){

  #required input for clusterProfiler function: vector of entrez gene ID
  #-> need to pre-process results table DE_results

  #vector of differentially expressed genes
  #DEG_vec serves as input vector for ORA performed by clusterProfiler
  DEG_vec  <- rownames(DE_results[(DE_results$p_adj<0.05) & (!is.na(DE_results$p_adj)), ])

  # return vector of differentially expressed genes
  return(DEG_vec)

}

################################################################################
### default ORA pipelines ######################################################
################################################################################

# function to run ORA

# function arguments:
# - DE_results: results table of differential expression analysis
# - geneset_database: gene set database (either "KEGG" or "GO"; "GO" stands for GO with
#                     subontology Biological Processes)
# - organism:
ORA_pipeline_default  <- function(DE_results, geneset_database, organism){


  # note: set pvalueCutoff and qvalueCutoff to 1 to ensure that all gene sets are displayed in the results

  ############
  ### option 1: geneset database KEGG
  ###########

  if(geneset_database == "KEGG"){


    ORA_results  <- cP_ORA_input_preparation(DE_results) %>%
      enrichKEGG(organism = organism,
                 keyType = "kegg",
                 pvalueCutoff = 1,
                 qvalueCutoff = 1) %>%
      as.data.frame()

    ############
    ### option 2: geneset database GO
    ##########

  } else if(geneset_database == "GO"){# default ORA pipeline for geneset database GO


    ORA_results  <- cP_ORA_input_preparation(DE_results) %>%
      enrichGO(OrgDb = organism,
               ont = "BP",
               pvalueCutoff = 1,
               qvalueCutoff = 1) %>%
      as.data.frame()


  }

  # return ORA results table
  return(ORA_results)
}


################################################################################
### optimization for KEGG or GO ################################################
################################################################################

#minimize either rank or adjusted p-value of the gene set of choice
#for all runs of enrichGO, we set p-value cutoff and q-value cutoff values to 1
#to ensure that ALL gene sets (whether significantly differentially enriched or not)
#are reported

# optimization function can be run for KEGG as well as GO (gene set database of choice
# can be adjusted using argument geneset_database)
# -> format of gene set geneset must be adjusted accordingly since GO and KEGG offer
# different gene sets

# function arguments:
# - geneset: gene set (i.e., its ID) whose adjusted p-value or rank is to be optimized
# - metric: either "p_adj" or "rank"
#         "p_adj": minimize the gene set's adjusted p-value in the ORA results
#         "rank": minimize the gene set's rank among all gene sets in the ORA results
#                 expression_data: gene expression data set
# -  phenotype_labels: vector of binary labels indicating the status of each sample
#                     in the gene expression data set
# - geneset_database: geneset_database (either "GO" or "KEGG")


ORA_rank_pvalue_optim  <- function(geneset, metric, expression_data, phenotype_labels, geneset_database){


  # identify organism for which gene expression is measured from the format of the gene IDs (all are Ensembl)
  # ENSEMBL gene ID ENSMUSGXXXXXXXXXXX corresponds to mouse; identifiable by substring "ENSMUSG"
  # ENSEMBL gene ID ENSGXXXXXXXXXXX corresponds to homo sapiens; identifiable by string "ENSG"


  # for GO and KEGG, the correct organism must be identified, however, they must be
  # specified differently for KEGG and GO


  if(geneset_database == "GO"){

    # indicate which of the two strings can be found in the gene IDs of the expression data at hand
    ind_organism  <- sapply(FUN = grepl,
                           X = c("ENSG", "ENSMUSG"),
                           x = rownames(expression_data)[1])

    # (i) specification of organism for GO
    organism  <- c(org.Hs.eg.db , org.Mm.eg.db)[ind_organism][[1]]

  } else if(geneset_database == "KEGG"){

    # indicate which of the two strings can be found in the gene IDs of the expression data at hand
    ind_organism  <- sapply(FUN = grepl,
                           X = c("ENSG", "ENSMUSG"),
                           x = rownames(expression_data)[1])

    # (ii) specification of organism for KEGG
    # hsa: homo sapiens (human)
    # mmu: mus musculus (mouse)
    organism  <- (c("hsa", "mmu"))[ind_organism][[1]]


  }


  ###### generate documentation data frame to document development
  #we want the column names of the documentation frame to depend on the
  #metric value to optimize (i.e. rank vs. adjusted p-value)
  if(metric == "rank"){
    doc  <- data.frame(step = c("Default", "Differential Expression Technique", "Pre-filtering Threshold", "Duplicate Gene ID Removal"),
                      optimal_parameter = NA,
                      rank = NA)


  }else if(metric == "p_adj"){
    doc  <- data.frame(step = c("Default", "Differential Expression Technique", "Pre-filtering Threshold", "Duplicate Gene ID Removal"),
                      optimal_parameter = NA,
                      p_adj = NA)


  }


  ##############
  #### 1.step: choose optimal DE technique
  #############

  de_techniques  <- c("DESeq2", "limma")
  metricvalue_detechniques  <- c() #to store adjusted p-value / rank of each DE technique


  ### default DE technique: DESeq2

  # (i) run default DESeq2 workflow (including default pre-filtering using threshold of 10 and default removal of duplicated gene IDs)
  deseq2_results  <- pre_filt(expression_data, threshold = 10) %>%
    geneID_conversion(dupl_removal_method = 1) %>%
    deseq_preprocess(phenotype_labels) %>%
    DESeq() %>% results() %>%
    as.data.frame() %>% dplyr::rename( p_adj = padj)

  # (ii) run ORA
  ORA_results_deseq2  <- ORA_pipeline_default(deseq2_results,
                                             geneset_database = geneset_database,
                                             organism = organism)

  # (iii) store metric value of geneset
  metricvalue_detechniques[1]  <- pvalue_rank_ORA(geneset,
                                                 ORA_results_deseq2,
                                                 metric)

  # update documentation frame
  doc[1, metric]  <- metricvalue_detechniques[1]


  ### alternative 2: limma


  # (i.1) generate pre-filtering indicator using filterByExpr()
  keep  <- DGEList(expression_data,
                  group = phenotype_labels) %>%
    filterByExpr()


  # (i.2) generate design matrix
  mm  <- model.matrix(~ phenotype_labels)

  # (i.3) run default limma pipeline (reuse filtering indicator keep from edgeR)
  limma_results  <- geneID_conversion(expression_data[keep, ], dupl_removal_method = 1) %>%
    DGEList(group = phenotype_labels) %>%
    calcNormFactors() %>% voom(design = mm) %>%
    lmFit(design = mm) %>% eBayes() %>%
    topTable(coef = ncol(mm), number = 100000) %>%
    as.data.frame() %>% dplyr::rename(p_adj = adj.P.Val)

  # (ii) run ORA
  ORA_results_limma  <- ORA_pipeline_default(limma_results,
                                            geneset_database = geneset_database,
                                            organism)

  # (iii) store metricvalue of geneset
  metricvalue_detechniques[2]  <- pvalue_rank_ORA(geneset,
                                                 ORA_results_limma,
                                                 metric)


  ####################

  # get index of optimal DE technique
  ind_opt_DE_technique  <- min(which( metricvalue_detechniques == min( metricvalue_detechniques)))

  # get optimal DE technique
  opt_DE_technique  <- de_techniques[ind_opt_DE_technique]


  #update documentation frame
  doc[2, "optimal_parameter"]  <- opt_DE_technique
  doc[2, metric]  <- min(metricvalue_detechniques)

  #for the specific gene sets tested here, edgeR never lead to a decreased RANK of the given gene set among
  #the remaining. This can be substantiated by the fact that edgeR does not deal with outlier values, resulting
  #in genes containing outlier values having small (adjusted) pvalues and superseding other genes in the lowest
  #RANKS


  ##############
  ##### 2. step: Choose optimal pre-filtering threshold
  #############

  # depending on the optimal DE technique established in the previous optimization step, different alternatives of pre-filtering are
  # applied to the gene expression data set

  if(opt_DE_technique == "DESeq2"){# for DESeq2, different manual pre-filtering thresholds are applied the the gene expression data set

    # different pre-filtering threshold
    filt_methods  <- c(10, 50)

    # differently pre-filtered gene expression data sets
    exprdat_list_prefilt  <- lapply(X = filt_methods,
                                   FUN = pre_filt,
                                   expression_data = expression_data)

    # run DESeq2 default pipeline for each of the pre-filtered gene expression data sets
    DESeq2_results_prefilt  <- lapply(X = exprdat_list_prefilt, FUN = geneID_conversion, dupl_removal_method = 1) %>%
      lapply(FUN = deseq_preprocess, phenotype_labels = phenotype_labels) %>%
      lapply(FUN = DESeq) %>% lapply(FUN = results) %>%
      lapply(FUN = as.data.frame) %>% lapply(FUN = dplyr::rename, p_adj = padj)

    # run default ORA pipeline for each of the DE results created with DESeq2
    ORA_results_prefilt  <- lapply(X = DESeq2_results_prefilt,
                                  FUN = ORA_pipeline_default,
                                  geneset_database = geneset_database,
                                  organism = organism)


  } else if(opt_DE_technique  == "limma"){
    # for edgeR and limma, pre-filtering is performed differently, namely using filterByExpr (default) OR using cpm()

    # DEFAULT pre-filtering using filterByExpr
    keep1  <- DGEList(counts = expression_data, group = phenotype_labels) %>%
      filterByExpr()
    # 1. ALTERNATIVE pre-filtering using cpm: keep those genes that have at least 1 count per million in at least 2 samples
    keep2  <- rowSums(cpm(expression_data) > 1) >= 2


    filt_methods  <- c("by FilterbyExpr()", "by cpm>1 in at least 2 samples")


    # for all methods of pre-filtering: store resulting gene expression data sets in list
    exprdat_list_prefilt  <- list()
    # pre-filtered gene expression data set using keep1
    exprdat_list_prefilt[[1]]  <- expression_data[keep1, ]
    # pre-filtered gene expression data set using keep2
    exprdat_list_prefilt[[2]]  <- expression_data[keep2, ]


    # run limma pipeline for each of the pre-filtered gene expression data sets
    limma_results_prefilt  <- lapply(FUN = geneID_conversion, X = exprdat_list_prefilt, dupl_removal_method = 1) %>%
      lapply(FUN = DGEList, group = phenotype_labels) %>%
      lapply(FUN = calcNormFactors) %>% lapply(FUN = voom, design = mm) %>%
      lapply(FUN = lmFit, design = mm) %>% lapply(FUN = eBayes) %>%
      lapply(FUN = topTable, coef = ncol(mm), number = 100000) %>%
      lapply(FUN = as.data.frame) %>% lapply(FUN = dplyr::rename, p_adj = adj.P.Val)

    # run ORA for each of the DE results created with limma
    ORA_results_prefilt  <- lapply(FUN = ORA_pipeline_default,
                                  X = limma_results_prefilt,
                                  geneset_database = geneset_database,
                                  organism = organism)


  }

  # get metric value for each of the pre-filtering thresholds
  metricvalue_prefilt  <- unlist(lapply(FUN = pvalue_rank_ORA,
                                       X = ORA_results_prefilt,
                                       term = geneset,
                                       metric = metric))

  # get index of optimal pre-filtering threshold (choose lower index in case of ties)
  ind_opt_prefilt  <- min(which(metricvalue_prefilt == min(metricvalue_prefilt)))

  # get optimal pre-filtering threshold
  opt_prefilt  <- filt_methods[ind_opt_prefilt]

  # update documentation frame
  doc[3, "optimal_parameter"]  <- opt_prefilt
  doc[3, metric]  <- min(metricvalue_prefilt)


  # get optimally pre-filtered gene expression data set
  exprdat_prefilt_opt  <- exprdat_list_prefilt[[ind_opt_prefilt]]


  ###########
  # 3. step: Choose optimal manner of duplicate gene ID removal
  ###########

  if(opt_DE_technique == "DESeq2"){

    # run DESeq2 pipeline for each of the duplicate gene ID removal schemes
    DE_results_convID  <- lapply(FUN = geneID_conversion, X = 1:2, expression_data = exprdat_prefilt_opt) %>%
      lapply(FUN = deseq_preprocess, phenotype_labels = phenotype_labels) %>%
      lapply(FUN = DESeq) %>% lapply(FUN = results) %>%
      lapply(FUN = as.data.frame) %>% lapply(FUN = dplyr::rename, p_adj = padj)

    # run ORA pipeline for each of the DE results created with DESeq2
    ORA_results_convID  <- lapply(FUN = ORA_pipeline_default,
                                 X = DE_results_convID,
                                 geneset_database = geneset_database,
                                 organism = organism)


  }else if(opt_DE_technique == "limma"){

    # run limma pipeline for each of the duplicate gene id removal schemes
    DE_results_convID  <- lapply(FUN = geneID_conversion, expression_data = exprdat_prefilt_opt, X = 1:2) %>%
      lapply(FUN = DGEList, group = phenotype_labels) %>%
      lapply(FUN = calcNormFactors) %>% lapply(FUN = voom, design = mm) %>%
      lapply(FUN = lmFit, design = mm) %>% lapply(FUN = eBayes) %>%
      lapply(FUN = topTable, coef = ncol(mm), number = 100000) %>%
      lapply(FUN = as.data.frame) %>% lapply(FUN = dplyr::rename, p_adj = adj.P.Val)

    # run ORA for each of the DE results created with limma
    ORA_results_convID  <- lapply(FUN = ORA_pipeline_default,
                                 X = DE_results_convID,
                                 geneset_database = geneset_database,
                                 organism = organism)

  }

  # get metric value for each of the ORA results
  metricvalue_convID  <- unlist(lapply(FUN = pvalue_rank_ORA,
                                      X = ORA_results_convID,
                                      term = geneset,
                                      metric = metric))

  # index of optimal duplicate gene ID removal scheme (in case of ties choose lower index)
  ind_opt_convID  <- min(which(metricvalue_convID == min(metricvalue_convID)))

  # update documentation frame
  doc[4, "optimal_parameter"]  <- ind_opt_convID
  doc[4, metric]  <- min(metricvalue_convID)


  # current optimal metric value
  metricvalue  <- min(metricvalue_convID)


  # get optimally pre-filtered gene expression data set with optimally converted gene IDs
  #exprdat_prefilt_convID_opt  <- geneID_conversion(expression_data = exprdat_prefilt_opt, dupl_removal_method = ind_opt_convID)

  # get optimal results from differential expression analysis
  # -> corresponds to DE results resulting from the optimal manner of duplicate gene ID removal
  opt_DE_results  <- DE_results_convID[[ind_opt_convID]]


  #############
  ### 4. step: optimize internal parameter set of KEGG
  ############
  #-> only parameter to be optimized within KEGG: universe (i.e. set of background genes)
  #-> all genes annotated to KEGG (default) vs. all genes measured in experiment (i.e. all
  #genes with a non-NA adjusted p-value present in the optimal DE result from cP_ORA_optim)

  #alternative unviverse: extract all genes from the optimal DE results that have an adjusted p-value (i.e. whose gene expression
  # was actually tested )
  # extract universe from optimal limma results
  univ_alt  <- rownames(opt_DE_results[!is.na(opt_DE_results$p_adj), ])

  # now run ORA based on optimal results stored in cP_ORA_optim and the alternative universe
  # -> different functions for gene set databases KEGG and GO

  if(geneset_database == "KEGG"){

    ORA_univ  <- enrichKEGG(gene = cP_ORA_input_preparation(DE_results_convID[[ind_opt_convID]]),
                           organism = organism, keyType = "kegg",
                           universe = univ_alt , pvalueCutoff = 1, qvalueCutoff = 1) %>%
      as.data.frame()


  }else if(geneset_database == "GO"){

    ORA_univ  <- enrichGO(gene = cP_ORA_input_preparation(DE_results_convID[[ind_opt_convID]]),
                         OrgDb = organism, ont = "BP", universe = univ_alt,
                         pvalueCutoff = 1, qvalueCutoff = 1) %>%
      as.data.frame()


  }


  #run final optimal ORA result depending on if the alternative universe leads to
  #an im provement of the metric value

  if(pvalue_rank_ORA(geneset, ORA_univ, metric) < metricvalue){

    #set final optimal ORA run as the one with adapted universe
    ORA_final <- ORA_univ
    #update documentation frame
    doc[nrow(doc) + 1, "step"]  <- "Universe"
    doc[nrow(doc), "optimal_parameter"]  <- "Adapted"
    doc[nrow(doc), metric]  <- pvalue_rank_ORA(geneset, ORA_univ, metric)


  }else if(pvalue_rank_ORA(geneset, ORA_univ, metric) >= metricvalue){

    #set final optimal ORA run as the one with the original universe
    ORA_final  <- ORA_results_convID[[ind_opt_convID]]
    #update documentation frame
    doc[nrow(doc) + 1, "step"]  <- "Universe"
    doc[nrow(doc), "optimal_parameter"]  <- "Default"
    doc[nrow(doc), metric]  <- metricvalue

  }


  return(list(default_ORA = ORA_results_deseq2, # default ORA result
              optim_ORA = ORA_final, # optimal ORA results
              documentation = doc)) # documentation of ALL optimisation steps performed
                                    # and resulting adjusted p-values/ ranks

}
