# Supplementary material for: To Tweak or Not to Tweak. How Exploiting Flexibilities in Gene Set Analysis Leads to Overoptimism
Source: Biom J. 2024 Dec 19;67(1):e70016. doi: 10.1002/bimj.70016 (PMC11656295; doi:10.1002/bimj.70016)
Supplement: Supplementary file 1 — Supporting Information [file BIMJ-67-e70016-s002.zip › OverOptimism_in_GeneSetAnalysis-main/R/Optimisation_functions/task2_3_OptimisationFunctions_GOSeq.R]

#### GOSeql: minimization of a given gene set's
#(i) (adjusted) p-value /
#(ii) relative rank among the remaining gene sets

library(clusterProfiler)
library(dplyr)
library(DESeq2)
library(edgeR)
library(org.Hs.eg.db)
library(goseq)


################################################################################
### get gene's adjusted p-value or rank (based on what is needed) ##############
################################################################################

###function used to detect whether gene set is not containted in the GOSeq
# results
is.integer0  <- function(x){
  is.integer(x) && length(x) == 0L
}
##############


# in the case that a gene's
# (i) (adjusted) p-value is needed: enter "p_adj" in argument metric
# (ii) relative rank among the remaining gene sets is needed: enter "rank" in argument metric

# note: function works for GO as well as KEGG as results table
# contains relevant information automatically
# argument term must be in the form of a GO ID resp. KEGG ID

# note that the GOSeq results are automatically ordered by over-representation
# so that we do not have to perform any further ordering
pvalue_rank_goseq  <- function(term, goseq_results, metric){

  #remove the letters hsa from the gene set ID
  term  <- gsub("hsa", "", term)

  if(metric == "rank"){


    if(nrow(goseq_results) == 0 ){
      # case 1: GOSeq results table is empty (i.e. no differentially enriched gene sets)
      # -> return rank 1 (i.e. worst rank as no rank can be assigned to the given gene set

      return(1)

    } else{ # case: GOSeq results table is NOT empty


      # prepare the relative ranks such that all gene sets with the same adjusted p-value
      # are given the same (i.e. average) rank
      # We divide by the maximum rank such that those gene sets with the highest
      # adjusted p-values are given the (relative) rank 1, which is the worst rank

      goseq_results$ranks  <- rank(goseq_results$p_adj_overrep) / max(rank(goseq_results$p_adj_overrep))

      # get the relative rank of the gene set of interest
      rank  <- goseq_results$ranks[grep(term, goseq_results$category)]


      # if the gene set is not contained in the results, return the rank 1.2
      # this shall serve as an indicator in the results that the gene set
      # was not contained in the results


      # return row number of respective gene set
      return(ifelse(!is.integer0(grep(term, goseq_results$category)),
                    rank,
                    1))
      # note: in the case that a gene set is not reported in the results table of goseq_results,
      # ifelse() in combination with !is.integer0() then ensures that a rank of 1.2 is returned,
      # meaning that each adaption leading to any infinite rank is considered an improvement

    }

  }else if(metric == "p_adj"){

    if(nrow(goseq_results) == 0) {
      # case 1: GOSeq results table is empty (no differentially enriched gene sets)

      return(1)

    } else{ # case 2: GOSeq results table is NOT empty

      # identify row number of respective gene set
      ind_row  <- grep(term, goseq_results$category)

      # return respective adjusted p-value
      return(ifelse(!is.integer0(ind_row),
                    goseq_results$p_adj_overrep[ind_row],
                    1))
      # note: in the case that a gene set is not reported in the results table of goseq_results,
      # ifelse() in combination with !is.integer0() then ensures that an adjusted p-value/rank of 1 is returned,
      # meaning that each adaption leading to a an adjusted p-value/rank in (0, 1) is considered an improvement
    }
  }
}


#######################################################################################
###generate necessary input for GOSeq #################################################
#######################################################################################

# prepare required input for GOSeq

# function argument:
# - DE_results: results table of differential expression analysis
goseq_input_preparation  <- function(DE_results){

  # prepare required input vector for DE results generated with DESeq2, or limma (default)


  #remove all genes with adjusted p-value set to NA in DE analysis -> especially concerns DE results generated with DESeq2
  DE_results_nona  <- DE_results[!is.na(DE_results$p_adj), ]
  #create named binary vector for all genes with adjusted p-value NOT set to NA
  DEG_vec_bin  <- ifelse((DE_results_nona$p_adj < 0.05) & (!is.na(DE_results_nona$p_adj)), 1, 0)
  names(DEG_vec_bin)  <- rownames(DE_results_nona)


  return(DEG_vec_bin)

}

################################################################################
### default GOSeq pipeline #####################################################
################################################################################

# run GOSeq

# function arguments (all derived from function calls nullp() or goseq() from package goseq)
# - DEgenes: named binary vector indicating indicating for each gene whether it is differentially
#            expressed or not (value 1 or 0, resp.)
# - geneset_database: gene set database; here, we use values
#                     "GO:BP" for GO with subontology biological processes
#                     "KEGG" for gene set database KEGG
# - bias: numeric vector containing data on which differential expression may depend

GOSeq_pipeline  <- function(DE_results, geneset_database, calc_method = "Wallenius",
                             bias = NULL, genes_wocat = FALSE, geneID, organism){

  # create input vector of required format of DESeq2/ limma results
  input_vector  <- goseq_input_preparation(DE_results)

  # run GOSeq pipeline with input vector
  GOSeq_results  <- nullp(DEgenes = input_vector,
                           genome = organism,
                           id = geneID,
                           plot.fit = FALSE,
                           bias.data = bias) %>%
    goseq(genome = organism,
          id = geneID,
          test.cats = geneset_database,
          method = calc_method,
          use_genes_without_cat = genes_wocat)  %>%
    as.data.frame() %>%
    mutate(p_adj_overrep = p.adjust(over_represented_pvalue)) # external conduct of multiple test adjustment

  # return GOSeq results table
  return(GOSeq_results)


}


################################################################################
### optimization of adjusted p-value or rank (for KEGG or GO) ##################
################################################################################

#minimize either rank or adjusted p-value of the gene set of choice
#for all runs of enrichGO, we set p-value cutoff and q-value cutoff values to 1
#to ensure that ALL gene sets (whether significantly differentially enriched or not)
#are reported

# function arguments:
# - geneset: gene set (i.e., its ID) whose adjusted p-value or rank is to be minimized
# - geneset_database: gene set database; here, we use values
#                     "GO:BP" for GO with subontology biological processes
#                     "KEGG" for gene set database KEGG
# - metric: metric by which the results for the gene set are optimized
#           "p_adj": minimize gene set's adjusted p-value in the GOSeq results
#           "rank": minimize gene set's rank among all other gene sets in the GOSeq results
# - expression_data: gene expression data set
# -  phenotype_labels: vector of binary labels indicating the status of each sample
#                     in the gene expression data set

goseq_rank_pvalue_optim  <- function(geneset, geneset_database, metric, expression_data,
                                      phenotype_labels){


  #default parameters
  #pre-filtering threshold: 10 genes across all samples
  #DE technique: DESeq2 (with all parameters in default configuration)

  #NOTE: As GOSeq works with Ensembl as gene ID format, a conversion of the gene IDs and resulting
  #necessary removal of duplicated gene IDs is not necessary


  #identification of gene ID format
  gene_ID  <- ifelse(grepl("ENS",
                            rownames(expression_data)[1]),
                      "ensGene",
                      "knownGene")


  ### identify organism whose gene expression was measured in experiment
  # human (homo sapiens): ENSEMBL gene ID starts with "ENSG"  -> identified by GOSeq as "hg19"
  # mouse (mus musculus): "ENSEMBL gene ID starts with "ENSMUSG" -> identifued by GOSeq as "mm9"

  # indicate which of the two strings can be found in the gene IDs of the expression data at hand
  ind_organism  <- sapply(FUN = grepl,
                           X = c("ENSG", "ENSMUSG"),
                           x = rownames(expression_data)[1])
  # choose suitable organism (required for function bitr)
  organism  <- c("hg19", "mm9")[ind_organism][[1]]


  ###### generate documentation data frame to document development
  #we want the column names of the documentation frame to depend on the
  #metric value to optimize (i.e. rank vs. adjusted p-value)
  if(metric == "rank"){
    doc  <- data.frame(step = c("Default", "Differential Expression Technique", "Pre-filtering Threshold"),
                      optimal_parameter = NA,
                      rank = NA)


  }else if(metric == "p_adj"){
    doc  <- data.frame(step = c("Default", "Differential Expression Technique", "Pre-filtering Threshold"),
                      optimal_parameter = NA,
                      p_adj = NA)


  }


  ##############
  #### 1.step: choose optimal DE technique
  #############

  # differential expression techniques
  DE_techniques  <- c("DESeq2", "limma")
  metricvalue_detechniques  <- c()


  #############################################
  ### default DE technique: DESeq2 ############
  #############################################

  # (i) default DESeq2 pipeline (using default pre-filtering)
  deseq2_results  <- pre_filt(expression_data, threshold = 10) %>%
    deseq_preprocess(phenotype_labels = phenotype_labels) %>%
    DESeq() %>% results() %>%
    as.data.frame() %>% dplyr::rename(p_adj = padj)

  # (ii) default GOSeq
  goseq_results_deseq2  <- GOSeq_pipeline(deseq2_results,
                                           geneset_database = geneset_database,
                                           geneID = gene_ID,
                                           organism = organism)

  # store metric value for comparison
  metricvalue_detechniques[1]  <- pvalue_rank_goseq(term = geneset,
                                                     goseq_results_deseq2,
                                                     metric)


  # update documentation frame for default results
  doc[1, metric]   <- metricvalue_detechniques[1]


  ############################
  ### alternative 2: limma ###
  ############################


  #(i.1) generate pre-filtering indicator using edgeR's builtin function filterByExpr()
  keep  <- DGEList(expression_data, group = phenotype_labels) %>%
    filterByExpr()

  # (i.2) generate design matrix
  mm  <- model.matrix(~phenotype_labels)


  # (i.3) run default limma pipeline (reuse filtering indicator keep from previous alternative edgeR)
  limma_results  <- DGEList(counts = expression_data[keep, ], group = phenotype_labels) %>%
    calcNormFactors() %>%
    voom(design = mm) %>% lmFit(design = mm) %>%
    eBayes() %>% topTable(coef = ncol(mm), number = 100000) %>%
    as.data.frame() %>% dplyr::rename(p_adj = adj.P.Val)

  # (ii) run GOseq
  goseq_results_limma  <- GOSeq_pipeline(limma_results,
                                          geneset_database,
                                          geneID = gene_ID,
                                          organism = organism)

  # store metric value for comparison
  metricvalue_detechniques[2]  <- pvalue_rank_goseq(term = geneset,
                                                     goseq_results_limma,
                                                     metric)

  ###########################################################################################


  # get index of optimal DE technique (choose lower index in case of ties)
  ind_opt_detechnique  <- min(which( metricvalue_detechniques == min(metricvalue_detechniques)))
  # get optimal DE technique
  opt_DE_technique  <- DE_techniques[ind_opt_detechnique]


  #update documentation frame
  doc[2, "optimal_parameter"]  <- opt_DE_technique
  doc[2, metric]  <- min(metricvalue_detechniques)


  ##############
  ##### 2. step: choose optimal pre-filtering threshold
  #############
  #provide default result to documentation frame

  # note: in this step, different options of pre-filtering are used for the different DE techniques (in accordance with the
  # corresponding user manuals)
  # for DESeq2, manual pre-filtering is performed using different filtering thresholds
  # for edgeR and limma, pre-filtering is performed using (i) filterByExpr (default) and (ii) cpm-transformed values


  # 1. case: DESeq2 is optimal DE technique

  if(opt_DE_technique == "DESeq2"){

    # alternative pre-filtering thresholds of X read counts across all samples
    filt_threshold_alt  <- c(10, 50)
    # perform pre-filtering according to the alternative thresholds
    exprdat_list_prefilt  <- lapply(X = filt_threshold_alt,
                                   FUN = pre_filt,
                                   expression_data = expression_data)


    # (i) perform differential expression analysis with default parameters

    DE_results_prefilt  <- lapply(FUN = deseq_preprocess,
                                 X = exprdat_list_prefilt,
                                 phenotype_labels = phenotype_labels) %>%
      lapply(FUN = DESeq) %>% lapply(FUN = results) %>%
      lapply(as.data.frame) %>% lapply(dplyr::rename, p_adj = padj)

    #(ii) run GOSeq with default parameters for each of the pre-filtered gene expression data sets
    GOSeq_results_prefilt <- lapply(FUN = GOSeq_pipeline,
                                     X = DE_results_prefilt,
                                     geneset_database = geneset_database,
                                     geneID = gene_ID,
                                     organism = organism)

    #count number of differentially enriched gene sets resulting from the alternative prefiltering thresholds
    metricvalue_prefilt  <- unlist(lapply(X = GOSeq_results_prefilt,
                                         FUN = pvalue_rank_goseq,
                                         term = geneset,
                                         metric = metric))

    # get index of optimal pre-filtering threshold  (in case of ties choose lower index)
    ind_opt_prefilt  <- min(which(metricvalue_prefilt == min(metricvalue_prefilt)))
    # get optimal pre-filtering threshold
    opt_prefilt  <-  filt_threshold_alt[ind_opt_prefilt]

    # get current optimal number of differentially enriched gene sets
    metricvalue  <- min(metricvalue_prefilt)

    # update documentation frame
    doc[3, "optimal_parameter"]   <- opt_prefilt
    doc[3, metric]  <- metricvalue

    ### get optimal pre-filtered gene expression data set

    exprdat_prefilt_opt   <- exprdat_list_prefilt[[ind_opt_prefilt]]


  } else if(opt_DE_technique  ==  "limma") { # for edgeR and limma, pre-filtering is performed differently, namely using filterByExpr (default) OR using cpm()

    # DEFAULT pre-filtering using filterByExpr
    keep1  <- DGEList(counts = expression_data,
                       group = phenotype_labels) %>%
      filterByExpr()

    # 1. ALTERNATIVE pre-filtering using cpm: keep those genes that have at least 1 count per million in at least 2 samples
    keep2  <- rowSums(cpm(expression_data) > 1) >= 2
    # 2. ALTERNATIVE pre-filtering using cpm: keep those genes that have at least 2 count per million in at least 3 samples


    filt_methods  <- c("by FilterbyExpr()", "by cpm>1 in at least 2 samples")


    # for all methods of pre-filtering: store resulting gene expression data sets in list
    exprdat_list_prefilt  <- list()
    # pre-filtered gene expression data set using keep1
    exprdat_list_prefilt[[1]]  <-  expression_data[keep1, ]
    # pre-filtered gene expression data set using keep2
    exprdat_list_prefilt[[2]]  <-  expression_data[keep2, ]


    # run limma for each pre-filtered gene expression data set
    DE_results_prefilt  <- lapply(FUN = DGEList,
                                   X = exprdat_list_prefilt,
                                   group = phenotype_labels) %>%
      lapply(FUN = calcNormFactors) %>% lapply(FUN = voom, design = mm) %>%
      lapply(FUN = lmFit, design = mm) %>% lapply(FUN = eBayes) %>%
      lapply(FUN = topTable, coef = ncol(mm), number=100000) %>%
      lapply(FUN = as.data.frame) %>% lapply(FUN = dplyr::rename, p_adj = adj.P.Val)


    # perform GOSeq for each of the pre-filtered gene expression data sets
    GOSeq_results_prefilt <- lapply(FUN = GOSeq_pipeline,
                                     X = DE_results_prefilt,
                                     geneset_database = geneset_database,
                                     geneID = gene_ID,
                                     organism = organism)

    metricvalue_prefilt  <- unlist(lapply(X = GOSeq_results_prefilt,
                                           FUN = pvalue_rank_goseq,
                                           term = geneset,
                                           metric = metric))

    # get index optimal pre-filtering method (in case of tie, choose default filterByExpr)
    ind_opt_prefilt  <- min(which(metricvalue_prefilt == min( metricvalue_prefilt)))
    # get optimal pre-filtering method
    opt_prefilt  <-  filt_methods[ind_opt_prefilt ]

    # current optimal number of differentially enriched gene sets
    metricvalue  <- min(metricvalue_prefilt)


    metricvalue_prefilt  <- unlist(lapply(X = GOSeq_results_prefilt,
                                           FUN = pvalue_rank_goseq,
                                           metric = metric,
                                           term = geneset))

    # get index optimal pre-filtering method (in case of tie, choose default filterByExpr)
    ind_opt_prefilt  <- min(which(metricvalue_prefilt == min(metricvalue_prefilt)))
    # get optimal pre-filtering method
    opt_prefilt  <-  filt_methods[ind_opt_prefilt ]

    # current optimal number of differentially enriched gene sets
    metricvalue  <- min(metricvalue_prefilt)


    # update documentation frame
    doc[3, "optimal_parameter"]  <- opt_prefilt
    doc[3, metric]  <-  min(metricvalue_prefilt)

    ### get optimal pre-filtered gene expression data set

    exprdat_prefilt_opt  <- exprdat_list_prefilt[[ind_opt_prefilt]]

  }


  # set optimal DE results as those resulting from the optimal manner of duplicate gene ID removal
  optim_DE  <- DE_results_prefilt[[ind_opt_prefilt]]


  ############################################
  ### optimize internal parameters of GOSeq
  ############################################

  # get binary vector of ALL genes whose expression was measured
  DEG_vec_bin  <- goseq_input_preparation(optim_DE)


  # generate documentation frame for internal parameters of GOSeq
  # this will be later on merged with the overall documentation frame doc
  doc_intern  <- data.frame(step = c("Bias", "Universe", "p-Value Calculation"),
                             optimal_parameter = NA)


  ############
  ### 4. step: optimize bias to be accounted for
  ############

  #account for all possible biases present in the data (i.e. read count bias),
  #not just length bias
  #calculate read count bias for all genes present in input vector DEG_vec_bin
  countbias  <- rowSums(expression_data[rownames(expression_data) %in% names(DEG_vec_bin), ])
  #note: non of the row sums are 0 since lowly expressed gened
  #were filtered out in "Step1_Preprocessing"

  # run GOSeq and considering all biases
  GOSeq_allbias  <- GOSeq_pipeline(optim_DE,
                                    bias = countbias,
                                    geneID = gene_ID,
                                    geneset_database = geneset_database,
                                    organism = organism)


  # depending on whether accounting for ALL biases leads to a decrease in the metric value, update the bias to account for
  if(pvalue_rank_goseq(geneset, GOSeq_allbias, metric) < metricvalue){ #case 1: accounting for all biases leads to decreases metric

    # set bias to be accounted for as all biases in the gene expression data set
    bias  <- countbias

    # update documentation frame
    doc_intern[1, "optimal_parameter"]  <- "All Biases"
    doc_intern[1, metric]  <- pvalue_rank_goseq(geneset,
                                                 GOSeq_allbias, metric)

    metricvalue  <- pvalue_rank_goseq(geneset,
                                       GOSeq_allbias,
                                       metric)


  } else{ # metric value remains unchanged

    # set bias to NULL, that way, only length bias is accounted for in the data set
    bias  <- NULL

    # update documentation frame
    doc_intern[1, "optimal_parameter"]  <- "Length Bias Only"
    doc_intern[1, metric]  <- metricvalue


  }

  ############
  ### 5.step: change universe as ALL genes from experiment, not only those that can be annotated to gene set database
  ############

  # run GOSeq: Include ALL genes in the calculation of the p-value (genes_wocat = TRUE)
  GOSeq_univ  <- GOSeq_pipeline(optim_DE,
                                 bias = bias,
                                 geneID = gene_ID,
                                 geneset_database = geneset_database,
                                 genes_wocat = TRUE,
                                 organism = organism)


  # update parameter depending on whether the adapted universe leads to a decreased metric value
  genes_wocat  <- ifelse(pvalue_rank_goseq(geneset, GOSeq_univ, metric) < metricvalue, TRUE, FALSE)

  metricvalue  <- min(pvalue_rank_goseq(geneset, GOSeq_univ, metric), metricvalue)

  # update documentation frame
  doc_intern[2, "optimal_parameter"]  <- ifelse(pvalue_rank_goseq(geneset, GOSeq_univ, metric) < metricvalue, "Adapted", "Default")
  doc_intern[2, metric]  <- metricvalue


  ############
  ### 6. step: change method for calculation of the p-value
  ############

  calc_methods  <- c("Wallenius", "Sampling")

  GOSeq_calcmethods  <- lapply(FUN = GOSeq_pipeline,
                                DE_results = optim_DE,
                                geneset_database = geneset_database,
                                X = calc_methods,
                                bias = bias,
                                genes_wocat = genes_wocat,
                                geneID = gene_ID,
                                organism = organism)

  # get metricvalue resulting from both calculation methods
  metricvalue_calcmethod  <- sapply(FUN = pvalue_rank_goseq,
                                     term = geneset,
                                     X = GOSeq_calcmethods,
                                     metric = metric)

  # index of optimal calculation method (in case of ties choose smaller index)
  ind_opt_calcmethod  <- min(which( metricvalue_calcmethod == min( metricvalue_calcmethod)))

  # optimal calculation method
  opt_calcmethod  <- calc_methods[ind_opt_calcmethod]

  # update documentation frame
  doc_intern[3, "optimal_parameter"]  <- opt_calcmethod
  doc_intern[3, metric]  <- min(metricvalue_calcmethod)

  # merge documentation frames
  doc  <- rbind(doc, doc_intern)


  return(list(default = goseq_results_deseq2, #default DAVID result
              optim = GOSeq_calcmethods[[ind_opt_calcmethod]], # GOSeq results
              documentation = doc)) # documentation of ALL optimisation steps performed
                                    # and resulting adjusted p-values/ ranks

}
