# Supplementary material for: To Tweak or Not to Tweak. How Exploiting Flexibilities in Gene Set Analysis Leads to Overoptimism
Source: Biom J. 2024 Dec 19;67(1):e70016. doi: 10.1002/bimj.70016 (PMC11656295; doi:10.1002/bimj.70016)
Supplement: Supplementary file 1 — Supporting Information [file BIMJ-67-e70016-s002.zip › OverOptimism_in_GeneSetAnalysis-main/R/Optimisation_functions/task2_3_OptimisationFunctions_PADOG.R]

#PADOG: Minimize adjusted p-value or rank of a specific gene set

library(PADOG)
library(dplyr)
library(clusterProfiler)
library(edgeR)
library(org.Hs.eg.db)
library(org.Mm.eg.db)


####################################################################################
###phenotype label preparation######################################################
####################################################################################
#padog requires character vector with class labels of the samples
#-> can only contain "c" for control samples or "d" for disease samples

# function argument:
# - phenotype_labels: vector of binary labels indicating the status of each sample
#       in the gene expression data set

phenotype_prep  <- function(phenotype_labels){

  if(class(phenotype_labels) == "factor"){

    # change the levels to required format "c" and "d"
    levels(phenotype_labels)  <- c("c", "d")
    phenotype_labels  <- as.character(phenotype_labels)

    return(phenotype_labels)

  } else{

    # from initial phenotype labels, create vector with levels "c" and "d"
    return(factor(phenotype_labels,
                  levels = c(0, 1),
                  labels = c("c", "d")))

  }
}


#######################################################################################
###pre-filtering function #############################################################
#######################################################################################

# function arguments
# - expression_data: gene expression data
# - threshold: filtering threshold, i.e. minimum number of read counts a gene must
#             have across all samples to NOT be removed from the data set

pre_filt  <- function(expression_data, threshold){

  expression_data_filt  <- expression_data[rowSums(expression_data) >= threshold, ]

  # return filtered gene expression data set
  return(expression_data_filt)


}


################################################################################
### get gene's adjusted p-value or rank (based on what is needed) ##############
################################################################################

############### NOTE:
# encountered problem in the optimization process of the rank or (adjusted) pvalue of a given gene set:
#clusterProfiler only reports those gene sets which contain at least a single gene from the input list
#of differentially expressed genes.

# this specifically means that, if a gene set does not contain any genes from the input list, function
#pvalue_rank returns integer(0) which cannot be compared to numerical number.
#To bypass this issue we set the rank resp. adjusted p-value to 0 if a gene set is not reported in the results.
#p-value of a given gene set to Inf


###detect whether gene set does not contain any genes from the input list of differentially expressed genes
is.integer0  <- function(x){
  is.integer(x) && length(x) == 0L
}
##############


#in the case that a gene's
#(i) (adjusted) p-value is needed: enter "p_adj" in argument metric
#(ii) relative rank among the remaining gene sets is needed: enter "rank" in argument metric

#note: function works for GO as well as KEGG as results table "padog_results"
#contains relevant information automatically
#argument term must be in the form of a GO ID resp. KEGG ID

# function arguments:
# - term: gene set whose adjusted p-value or rank is to be extracted
# - padog_results: PADOG results table
# - metric: one of the values "p_adj" or "rank"
#           "p_adj": extract a gene's adjusted p-value from the PADOG results table
#           "rank": extract a gene's rank among all remaining gene sets from the PADOG
#                   results table

pvalue_rank_padog  <- function(term, padog_results, metric){


  #check whether there are any gene sets reported in the results
  if (nrow(padog_results) == 0){ #if there are no gene sets then the value 1 shall be returned
    # -> no gene sets also means that the gene set of interest does not contain any
    # of the DE genes

    return(1)

  } else {


    if(metric == "rank"){

      # prepare the relative ranks such that all gene sets with the same adjusted p-value
      # are given the same (i.e. average) rank
      # We divide by the maximum rank such that those gene sets with the highest
      # adjusted p-values are given the (relative) rank 1, which is the worst rank

      padog_results$ranks  <- rank(padog_results$p_adj) /max(rank(padog_results$p_adj))

      # get the relative rank of the gene set of interest
      rank  <- padog_results$ranks[grep(term, padog_results$ID)]


      # if the gene set is not contained in the results, return the rank 1.2
      # this shall serve as an indicator in the results that the gene set
      # was not contained in the results
      return(ifelse(!is.integer0(grep(term, padog_results$ID)),
                    rank,
                    1))

      # note: in the case that a gene set is not reported in the results table of padog_results,
      # ifelse() in combination with !is.integer0() then ensures that a rank of Inf is returned,
      # meaning that each adaption leading to any infinite rank is considered an improvement

    }else if(metric == "p_adj"){

      #identify row number of respective gene set
      ind_row  <- grep(term, padog_results$ID)

      #return respective adjusted p-value
      return(ifelse(!is.integer0(ind_row),
                    padog_results$p_adj[ind_row],
                    1))

      # note: in the case that a gene set is not reported in the results table of padog_results,
      # ifelse() in combination with !is.integer0() then ensures that an adjusted p-value of 1.2 is returned,
      # meaning that each adaption leading to a an adjusted p-value in (0, 1] is considered an improvement
    }
  }
}


####################################################################################
###PADOG Optimization Function#####################################################
####################################################################################

#expression data sets must be provided in list
#default transformation: voom

# function arguments
# - geneset: gene set whose adjusted p-value or rank is to be minimized
# - expression_data: gene expression data set
# - phenotype_labels: phenotype labels
# - metric: one of the values "p_adj" or "rank"
#           "p_adj": extract a gene's adjusted p-value from the PADOG results table
#           "rank": extract a gene's rank among all remaining gene sets from the PADOG
#                   results table

PADOG_rankp_optim  <- function(geneset, expression_data, phenotype_labels, metric){


  #####################################
  # identify organism based on gene IDs
  #####################################

  # indicate which of the two strings can be found in the gene IDs of the expression data at hand
  ind_organism  <- sapply(FUN = grepl,
                           X = c("ENSG", "ENSMUSG"),
                           x = rownames(expression_data)[1])

  # (ii) specification of organism for KEGG
  # hsa: homo sapiens (human)
  # mmu: mus musculus (mouse)
  organism  <- (c("hsa", "mmu"))[ind_organism][[1]]


  #############################
  #generate documentation frame
  #############################

  if(metric == "rank"){

    doc  <- data.frame(step = c("Default", "Pre-Filtering Threshold", "Duplicate Gene ID removal", "RNA-Seq Data Transformation Method"),
                      optimal_parameter = NA,
                      rank = NA)

  }else if(metric == "p_adj"){

    doc  <- data.frame(step = c("Default", "Pre-Filtering Threshold", "Duplicate Gene ID removal", "RNA-Seq Data Transformation Method"),
                      optimal_parameter = NA,
                      p_adj = NA)

  }


  ###########################
  # transform phenotype labels to format required by function padog()
  ###########################
  phen_prep  <- phenotype_prep(phenotype_labels)


  ##########
  # 1. step: Choose optimal pre-filtering threshold
  #########

  #default threshold: 10 read counts across all samples
  #alternatives: pre-filtering performed using edgeR's builtin function filterByExpr

  filt_threshold_alt  <- 10

  exprdat_list_prefilt  <- lapply(X = filt_threshold_alt,
                                 FUN = pre_filt,
                                 expression_data = expression_data)

  #further option: use built-in function from edgeR to determine which genes have sufficiently
  #large counts to be retained

  #pre-filtering using edgeR's builtin function filterByExprs()
  ind_genes1  <- filterByExpr(expression_data,
                             group = phenotype_labels)
  #check whether the order of the genes is alignes
  all(names(ind_genes1) == rownames(expression_data))


  #add pre-filtered expression data set to the list
  exprdat_list_prefilt  <- append(exprdat_list_prefilt,
                                 list(expression_data[ind_genes1, ]))


  PADOG_prefilt_list  <- list()

  for(i in 1:length(exprdat_list_prefilt)){


    # (i) transform ENSEMBL gene IDs to Entrez gene IDs (choose default removal manner) AND
    # transform RNA-Seq data using voom

    expression_data_transf  <- geneID_conversion(exprdat_list_prefilt[[i]], dupl_removal_method = 1) %>%
      voom_trans(phenotype_labels = phenotype_labels)

    # (ii) run PADOG
    seed  <- 1007
    PADOG_prefilt_list[[i]]  <- padog(expression_data_transf,
                                     group = phen_prep,
                                     dseed = seed,
                                     organism = organism)

    # 4. step: perform multiple test adjustment using Benjamini and Hochberg
    PADOG_prefilt_list[[i]]$p_adj  <- p.adjust(PADOG_prefilt_list[[i]]$Ppadog,
                                              method = "BH")


  }

  metric_vec_prefilt  <- unlist(lapply(X = PADOG_prefilt_list,
                                      FUN = pvalue_rank_padog,
                                      term = geneset,
                                      metric = metric))

  #get index of optimal pre-filtering threshold, i.e. threshold that maximizes the number
  #of differentially enriched gene sets
  #-> in case of a tie: choose lower index
  ind_opt_prefilt  <- min(which(metric_vec_prefilt == min(metric_vec_prefilt), arr.ind = TRUE))

  #update documentation frame
  #update documentation frame
  doc[1, metric]  <- metric_vec_prefilt[1] #default result
  #optimal result:
  ind_opt_prefilt  <- min(which(metric_vec_prefilt == min(metric_vec_prefilt), arr.ind = TRUE)) #index of optimal pre-filtering manner
  # update documentation frame
  doc[2, "optimal_parameter"]  <- c(filt_threshold_alt,
                                   "filterByExpr",
                                   "by cpm>1 in at least 2 samples")[ind_opt_prefilt] #optimal pre-filtering manner
  doc[2, metric]  <- min(metric_vec_prefilt)

  #set current optimal number of differentially enriched gene sets
  metric_value  <- min(metric_vec_prefilt)
  #set optimal PRE-FILTERED gene expression data set
  exprdat_prefilt_opt <- exprdat_list_prefilt[[ind_opt_prefilt]]


  ##########
  #2. step: Choose optimal manner of removing duplicated gene IDs caused by gene ID conversion
  #from ENSEMBL to ENTREZ gene ID
  ##########

  #perform 3 manners of gene ID conversion for the optimally pre-filtered gene expression data set
  exprdat_convID  <- lapply(FUN = geneID_conversion,
                           expression_data = exprdat_prefilt_opt,
                           X = 1:2)

  #generate list containing GSEA results for each expression data set
  PADOG_results_IDconv_list  <- list()
  #perform default DESeq2 workflow for each of the expression data sets
  for(i in 1:length(exprdat_convID)){

    # (i) prepare input as required for clusterProfiler's ORA tool
    expression_data_transf  <- voom_trans(exprdat_convID[[i]],
                                         phenotype_labels,
                                         "TMM")

    # (ii) run PADOG
    seed  <- 1007
    PADOG_results_IDconv_list[[i]]  <- padog(expression_data_transf,
                                            group = phen_prep,
                                            dseed = seed,
                                            organism = organism)

    # 4. step: perform multiple test adjustment using Benjamini and Hochberg
    PADOG_results_IDconv_list[[i]]$p_adj  <- p.adjust(PADOG_results_IDconv_list[[i]]$Ppadog,
                                                     method = "BH")

  }


  #calculate lossfunction for each result and store in vector
  metric_vec_convID  <- unlist(lapply(X = PADOG_results_IDconv_list,
                                     FUN = pvalue_rank_padog,
                                     term = geneset,
                                     metric = metric))

  #update documentation

  #index of optimal gene ID removal technique
  ind_opt_conv_ID  <- min(which(metric_vec_convID == min(metric_vec_convID), arr.ind = TRUE))
  doc[3, "optimal_parameter"]  <- ind_opt_conv_ID
  doc[3, metric]  <- min(metric_vec_convID)

  metric_value  <- min(metric_vec_convID)

  #get optimal PRE-FILTERED gene expression data with converted gene IDs
  expression_data_opt  <- exprdat_convID[[ind_opt_conv_ID]]


  ##########
  # 3. step: Choose optimal RNA-Seq transformation method

  #alternative to voom transformation (default): DESeq2's varianceStabilizingTransformation
  seed  <- 1007
  PADOG_vst  <- variancetransform(expression_data_opt, phenotype_labels) %>%
    padog(group = phenotype_prep(phenotype_labels),
          dseed = seed,
          organism = organism) %>%
    mutate(p_adj = p.adjust(Ppadog, method = "BH"))

  #update documentation frame
  doc[4, "optimal_parameter"]  <- ifelse(pvalue_rank_padog(geneset, PADOG_vst, metric) < metric_value ,
                                        "varianceStabilizingTransformation",
                                        "voom")

  doc[4, metric]  <- min(pvalue_rank_padog(geneset, PADOG_vst, metric), metric_value )

  #set optimal PADOG results which will then be returned by this optimization function
  if(pvalue_rank_padog(geneset, PADOG_vst, metric) < metric_value){

    PADOG_opt  <- PADOG_vst

  } else{PADOG_opt  <- PADOG_results_IDconv_list[[ind_opt_conv_ID]]}


  #return optimal documentation frame
  return(list(default = PADOG_prefilt_list[[1]], # default PADOG results
              optim = PADOG_opt, # optimal PADOG results
              documentation = doc)) # documentation of ALL optimisation steps performed
                                    # and resulting adjusted p-values/ ranks


}
