# Supplementary material for: To Tweak or Not to Tweak. How Exploiting Flexibilities in Gene Set Analysis Leads to Overoptimism
Source: Biom J. 2024 Dec 19;67(1):e70016. doi: 10.1002/bimj.70016 (PMC11656295; doi:10.1002/bimj.70016)
Supplement: Supplementary file 1 — Supporting Information [file BIMJ-67-e70016-s002.zip › OverOptimism_in_GeneSetAnalysis-main/R/Run_optimisations/Run_task1_optimisations.R]

################################################################################
### Run optimizations of the number of differentially enriched gene sets #######
### for GOSeq, PADOG, clusterProfiler's GSEA and ORA ###########################
################################################################################

# create Results folder in working directory if is does not exist already
# in this folder, all results are to be stored

if(!dir.exists("./Results/Intermediate_results")){dir.create(path = "./Results/Intermediate_results")}


#####################################
### source all required functions ###
#####################################

# get gene expression datasets, phenotype assignments and random phenotype permutations
source("./R/Prepare_data_and_permutations/Random_Phenotype_Permutations.R")

# load required pre-processing functions
source("./R/Help_functions/PreProcessing_Functions.R")

# load functions to perform RNA-Seq transformation for (approximate) alignment with the normal distribution
# (for PADOG)
source("./R/Help_functions/RNASeq_Transformation.R")


################################################################################
### GOSeq ######################################################################
################################################################################

# load optimisation functions
source("./R/Optimisation_functions/task1_OptimisationFunctions_GOSeq.R")

#############
### Pickrell
#############

# true sample conditions
optim_GOSeq_results_Pickrell_originalphenotype <- GOSeq_joint_optimization(Biobase::exprs(pickrell.eset),
                                                                           pickrell.eset$gender)

# save results
save(optim_GOSeq_results_Pickrell_originalphenotype,
     file = "./Results/Intermediate_results/GOSeq_Results_Pickrell_OriginalPhenotype.RData")

# 10 permutations of sample conditions
optim_GOSeq_results_Pickrell_phenotypepermutation <- apply(FUN = GOSeq_joint_optimization,
                                                           expression_data = Biobase::exprs(pickrell.eset),
                                                           X = phen_pickrell, MARGIN = 2)

# save results
save(optim_GOSeq_results_Pickrell_phenotypepermutation,
     file = "./Results/Intermediate_results/GOSeq_Results_Pickrell_PhenotypePermutations.RData")

#############
### Bottomly
#############

# true sample conditions
optim_GOSeq_results_Bottomly_originalphenotype <- GOSeq_joint_optimization(Biobase::exprs(bottomly.eset),
                                                                           bottomly.eset$strain)

# save results
save(optim_GOSeq_results_Bottomly_originalphenotype,
     file = "./Results/Intermediate_results/GOSeq_Results_Bottomly_OriginalPhenotype.RData")


# 10 random permutations of sample conditions
optim_GOSeq_results_Bottomly_phenotypepermutation <- apply(FUN = GOSeq_joint_optimization,
                                                           expression_data = Biobase::exprs(bottomly.eset),
                                                           X = phen_bottomly, MARGIN = 2)


# save results
save(optim_GOSeq_results_Bottomly_phenotypepermutation,
     file = "./Results/Intermediate_results/GOSeq_Results_Bottomly_PhenotypePermutations.RData")


################################################################################
### PADOG ######################################################################
################################################################################

# load optimisation functions
source("./R/Optimisation_functions/task1_OptimisationFunctions_PADOG.R")

# create list of vectors from phen_pickrell
# -> for use of function lapply() since apply() returns an error
phen_pickrell_list <- list()

for(i in 1:ncol(phen_pickrell)){

  phen_pickrell_list[[i]] <- phen_pickrell[, i]

}


# create list of vectors from phen_bottomly
# -> for use of function lapply() since apply() returns an error
phen_bottomly_list <- list()

for(i in 1:ncol(phen_bottomly)){

  phen_bottomly_list[[i]] <- phen_bottomly[, i]

}

#############
### Pickrell
#############

# original phenotype assignment
optim_PADOG_results_Pickrell_originalphenotype <- PADOG_optim(Biobase::exprs(pickrell.eset),
                                                              pickrell.eset$gender)

# save results
save(optim_PADOG_results_Pickrell_originalphenotype,
     file = "./Results/Intermediate_results/PADOG_Results_Pickrell_OriginalPhenotype.RData")

# 10 random phenotype permutations
optim_PADOG_results_Pickrell_phenotypepermutation <- lapply(FUN = PADOG_optim, expression_data = Biobase::exprs(pickrell.eset),
                                                            X = phen_pickrell_list)

# save results
save(optim_PADOG_results_Pickrell_phenotypepermutation,
     file = "./Results/Intermediate_results/PADOG_Results_Pickrell_PhenotypePermutations.RData")

#############
### Bottomly
#############

# original phenotype assignment
optim_PADOG_results_Bottomly_originalphenotype <- PADOG_optim(Biobase::exprs(bottomly.eset),
                                                              bottomly.eset$strain)

# save results
save(optim_PADOG_results_Bottomly_originalphenotype,
     file = "./Results/Intermediate_results/PADOG_Results_Bottomly_OriginalPhenotype.RData")


# 10 random permutations of the sample labels
optim_PADOG_results_Bottomly_phenotypepermutation <- lapply(FUN = PADOG_optim, expression_data = Biobase::exprs(bottomly.eset),
                                                            X = phen_bottomly_list)


# save results
save(optim_PADOG_results_Bottomly_phenotypepermutation,
     file = "./Results/Intermediate_results/PADOG_Results_Bottomly_PhenotypePermutations.RData")


################################################################################
### clusterProfiler's ORA ######################################################
################################################################################


# load optimisation functions
source("./R/Optimisation_functions/task1_OptimisationFunctions_cP_ORA.R")


#############
### Pickrell
#############

# true sample labels
optim_ORA_results_Pickrell_originalphenotype <- cP_ORA_joint_optimization(Biobase::exprs(pickrell.eset),
                                                                          pickrell.eset$gender)
# save results
save(optim_ORA_results_Pickrell_originalphenotype,
     file = "./Results/Intermediate_results/ORA_Results_Pickrell_OriginalPhenotype.RData")


# 10 permuted sample labels
optim_ORA_results_Pickrell_phenotypepermutation <- apply(FUN = cP_ORA_joint_optimization,
                                                         expression_data = Biobase::exprs(pickrell.eset),
                                                         X = phen_pickrell, MARGIN = 2)

# save results
save(optim_ORA_results_Pickrell_phenotypepermutation,
     file = "./Results/Intermediate_results/ORA_Results_Pickrell_PhenotypePermutations.RData")

#############
### Bottomly
#############

# true sample labels
optim_ORA_results_Bottomly_originalphenotype <- cP_ORA_joint_optimization(Biobase::exprs(bottomly.eset),
                                                                          bottomly.eset$strain)

# save results
save(optim_ORA_results_Bottomly_originalphenotype,
     file = "./Results/Intermediate_results/ORA_Results_Bottomly_OriginalPhenotype.RData")


# 10 permuted sample labels
optim_ORA_results_Bottomly_phenotypepermutation <- apply(FUN = cP_ORA_joint_optimization,
                                                         expression_data = Biobase::exprs(bottomly.eset),
                                                         X = phen_bottomly,
                                                         MARGIN = 2)


# save results
save(optim_ORA_results_Bottomly_phenotypepermutation,
     file = "./Results/Intermediate_results/ORA_Results_Bottomly_PhenotypePermutations.RData")


################################################################################
### clusterProfiler's GSEA #####################################################
#################################################################################

# load optimisation functions
source("./R/Optimisation_functions/task1_OptimisationFunctions_cP_GSEA.R")


phen_pickrell_list <- list()

for(i in 1:ncol(phen_pickrell)){

  phen_pickrell_list[[i]] <- phen_pickrell[, i]

}

phen_bottomly_list <- list()

for(i in 1:ncol(phen_bottomly)){

  phen_bottomly_list[[i]] <- phen_bottomly[, i]

}


#############
### Pickrell
#############

# original phenotype assignment
optim_cP_GSEA_results_Pickrell_originalphenotype <- cP_GSEA_joint_optimization(Biobase::exprs(pickrell.eset),
                                                                               pickrell.eset$gender)

# save results
save(optim_cP_GSEA_results_Pickrell_originalphenotype,
     file = "./Results/Intermediate_results/cP_GSEA_Results_Pickrell_OriginalPhenotype.RData")

# 10 random phenotype permutations
optim_cP_GSEA_results_Pickrell_phenotypepermutation <- lapply(FUN = cP_GSEA_joint_optimization,
                                                              expression_data = Biobase::exprs(pickrell.eset),
                                                              X = phen_pickrell_list)

# save results
save(optim_cP_GSEA_results_Pickrell_phenotypepermutation,
     file = "./Results/Intermediate_results/cP_GSEA_Results_Pickrell_PhenotypePermutations.RData")

#############
### Bottomly
#############

# original phenotype assignment
optim_cP_GSEA_results_Bottomly_originalphenotype <- cP_GSEA_joint_optimization(Biobase::exprs(bottomly.eset),
                                                                               bottomly.eset$strain)

# save results
save(optim_cP_GSEA_results_Bottomly_originalphenotype,
     file = "./Results/Intermediate_results/cP_GSEA_Results_Bottomly_OriginalPhenotype.RData")


# 10 random phenotype permutations
optim_cP_GSEA_results_Bottomly_phenotypepermutation <- lapply(FUN = cP_GSEA_joint_optimization,
                                                              expression_data = Biobase::exprs(bottomly.eset),
                                                              X = phen_bottomly_list)


# save results
save(optim_cP_GSEA_results_Bottomly_phenotypepermutation,
     file = "./Results/Intermediate_results/cP_GSEA_Results_Bottomly_PhenotypePermutations.RData")
