# Supplementary material for: To Tweak or Not to Tweak. How Exploiting Flexibilities in Gene Set Analysis Leads to Overoptimism
Source: Biom J. 2024 Dec 19;67(1):e70016. doi: 10.1002/bimj.70016 (PMC11656295; doi:10.1002/bimj.70016)
Supplement: Supplementary file 1 — Supporting Information [file BIMJ-67-e70016-s002.zip › OverOptimism_in_GeneSetAnalysis-main/R/Run_optimisations/Run_task2_3_optimisations.R]

################################################################################
### Run optimizations of the adjusted p-value and rank of two gene sets ########
### for GOSeq, PADOG, clusterProfiler's GSEA and ORA ###########################
################################################################################


# create Results folder in working directory if is does not exist already
# in this folder, all results are to be stored

if(!dir.exists("./Results/Intermediate_results")){dir.create(path = "./Results/Intermediate_results")}

#####################################
### source all required functions ###
#####################################

# get gene expression datasets, phenotype assignments and random phenotype permutations
source("./R/Prepare_data_and_permutations/Random_Phenotype_Permutations.R")

# load required pre-processing functions
source("./R/Help_functions/PreProcessing_Functions.R")

# load functions for RNA-Seq transformation (for PADOG)
source("./R/Help_functions/RNASeq_Transformation.R")


################################################################################
### GOSeq ######################################################################
################################################################################

# load optimisation functions
source("./R/Optimisation_functions/task2_3_OptimisationFunctions_GOSeq.R")


phen_pickrell_list <- list()

for(i in 1:ncol(phen_pickrell)){

  phen_pickrell_list[[i]] <- phen_pickrell[, i]

}

phen_bottomly_list <- list()

for(i in 1:ncol(phen_bottomly)){

  phen_bottomly_list[[i]] <- phen_bottomly[, i]

}

### optimization of adjusted p-values

#############
### Pickrell
#############

### (I) Gene Set "t-cell mediated immunity" -> GO:0002456

# original phenotype assignment
optimP_GOSeq_tcell_Pickrell_originalphenotype <-  goseq_rank_pvalue_optim(geneset = "GO:0002456", 
                                                                          "GO:BP", 
                                                                          metric = "p_adj", 
                                                                          Biobase::exprs(pickrell.eset), 
                                                                          pickrell.eset$gender)

# save results
save(optimP_GOSeq_tcell_Pickrell_originalphenotype, 
     file = "./Results/Intermediate_results/optimP_GOSeq_tCell_Pickrell_OriginalPhenotype.RData")

# 10 random phenotype permutations
optimP_GOSeq_tcell_Pickrell_phenotypepermutations <-  lapply(FUN = goseq_rank_pvalue_optim, 
                                                             geneset =  "GO:0002456", 
                                                             geneset_database = "GO:BP", 
                                                             metric = "p_adj", 
                                                             expression_data = Biobase::exprs(pickrell.eset), 
                                                             X = phen_pickrell_list)

# save results
save(optimP_GOSeq_tcell_Pickrell_phenotypepermutations, 
     file = "./Results/Intermediate_results/optimP_GOSeq_tCell_Pickrell_PhenotypePermutations.RData")


### (II) Gene Set "Demethylation" -> "GO:0070988"

# original phenotype assignment
optimP_GOSeq_Demethylation_Pickrell_originalphenotype <-  goseq_rank_pvalue_optim(geneset= "GO:0070988", "GO:BP", metric = "p_adj", Biobase::exprs(pickrell.eset), pickrell.eset$gender)

# save results
save(optimP_GOSeq_Demethylation_Pickrell_originalphenotype, 
     file = "./Results/Intermediate_results/optimP_GOSeq_Demethylation_Pickrell_OriginalPhenotype.RData")


# 10 random phenotype permutations
optimP_GOSeq_Demethylation_Pickrell_phenotypepermutations <-  lapply(FUN = goseq_rank_pvalue_optim, 
                                                                     geneset =  "GO:0070988", 
                                                                     metric = "p_adj", 
                                                                     expression_data = Biobase::exprs(pickrell.eset), 
                                                                     geneset_database = "GO:BP", 
                                                                     X = phen_pickrell_list)

save(optimP_GOSeq_Demethylation_Pickrell_phenotypepermutations, 
     file = "./Results/Intermediate_results/optimP_GOSeq_Demethylation_Pickrell_PhenotypePermutations.RData")


#############
### Bottomly
#############

### (I) Gene set "Metabolic Process: GO:0008152"

# original phenotype assignment
optimP_GOSeq_MetabolicProcess_Bottomly_originalphenotype <-
  goseq_rank_pvalue_optim(geneset = "GO:0008152", 
                          "GO:BP", "p_adj", 
                          Biobase::exprs(bottomly.eset), 
                          bottomly.eset$strain)

# save results
save(optimP_GOSeq_MetabolicProcess_Bottomly_originalphenotype, 
     file = "./Results/Intermediate_results/optimP_GOSeq_MetabolicProcess_Bottomly_OriginalPhenotype.RData")


# 10 random phenotype permutations
optimP_GOSeq_MetabolicProcess_Bottomly_phenotypepermutations <- lapply(FUN = goseq_rank_pvalue_optim, 
                                                                       geneset = "GO:0008152", 
                                                                       geneset_database = "GO:BP", 
                                                                       metric = "p_adj", 
                                                                       expression_data = Biobase::exprs(bottomly.eset), 
                                                                       X = phen_bottomly_list)
# save results
save(optimP_GOSeq_MetabolicProcess_Bottomly_phenotypepermutations, 
     file = "./Results/Intermediate_results/optimP_GOSeq_MetabolicProcess_Bottomly_PhenotypePermutations.RData")


### (II) Gene set "Cellular Process: GO:0009987"

# original phenotype assignment
optimP_GOSeq_CellularProcess_Bottomly_originalphenotype <-
  goseq_rank_pvalue_optim(geneset =
                            "GO:0009987", 
                          "GO:BP", 
                          metric = "p_adj", 
                          Biobase::exprs(bottomly.eset), 
                          bottomly.eset$strain)

# save results
save(optimP_GOSeq_CellularProcess_Bottomly_originalphenotype, 
     file = "./Results/Intermediate_results/optimP_GOSeq_CellularProcess_Bottomly_OriginalPhenotype.RData")


# 10 random phenotype permutations
optimP_GOSeq_CellularProcess_Bottomly_Phenotypepermutations <- lapply(FUN = goseq_rank_pvalue_optim, 
                                                                      geneset = "GO:0009987", 
                                                                      geneset_database = "GO:BP", 
                                                                      metric = "p_adj", 
                                                                      expression_data = Biobase::exprs(bottomly.eset), 
                                                                      X = phen_bottomly_list)
# save results
save(optimP_GOSeq_CellularProcess_Bottomly_Phenotypepermutations, 
     file = "./Results/Intermediate_results/optimP_GOSeq_CellularProcess_Bottomly_PhenotypePermutations.RData")


# optimization of the ranks in the GSA results


#############
### Pickrell
#############

### (I) Gene Set "t-cell mediated immunity" -> GO:0002456

# original phenotype assignment
optimRank_GOSeq_tcell_Pickrell_originalphenotype <-  goseq_rank_pvalue_optim(geneset= "GO:0002456", 
                                                                             "GO:BP", 
                                                                             metric = "rank", 
                                                                             Biobase::exprs(pickrell.eset), 
                                                                             pickrell.eset$gender)

# save results
save(optimRank_GOSeq_tcell_Pickrell_originalphenotype, 
     file = "./Results/Intermediate_results/optimRank_GOSeq_tCell_Pickrell_OriginalPhenotype.RData")

# 10 random phenotype permutations
optimRank_GOSeq_tcell_Pickrell_phenotypepermutations <-  lapply(FUN = goseq_rank_pvalue_optim, 
                                                                geneset =  "GO:0002456", 
                                                                geneset_database = "GO:BP", 
                                                                metric = "rank", 
                                                                expression_data = Biobase::exprs(pickrell.eset), 
                                                                X = phen_pickrell_list)

# save results
save(optimRank_GOSeq_tcell_Pickrell_phenotypepermutations, 
     file = "./Results/Intermediate_results/optimRank_GOSeq_tCell_Pickrell_PhenotypePermutations.RData")


### (II) Gene Set "Demethylation" -> "GO:0070988"

# original phenotype assignment
optimRank_GOSeq_Demethylation_Pickrell_originalphenotype <-
  goseq_rank_pvalue_optim(geneset = "GO:0070988", 
                          "GO:BP", 
                          metric = "rank", 
                          Biobase::exprs(pickrell.eset), 
                          pickrell.eset$gender)

# save results
save(optimRank_GOSeq_Demethylation_Pickrell_originalphenotype, 
     file = "./Results/Intermediate_results/optimRank_GOSeq_Demethylation_Pickrell_OriginalPhenotype.RData")


# 10 random phenotype permutations
optimRank_GOSeq_Demethylation_Pickrell_phenotypepermutations <- lapply(FUN = goseq_rank_pvalue_optim, 
                                                                       geneset =  "GO:0070988", 
                                                                       metric = "rank", 
                                                                       expression_data = Biobase::exprs(pickrell.eset), 
                                                                       geneset_database = "GO:BP", 
                                                                       X = phen_pickrell_list)

save(optimRank_GOSeq_Demethylation_Pickrell_phenotypepermutations, 
     file = "./Results/Intermediate_results/optimRank_GOSeq_Demethylation_Pickrell_PhenotypePermutations.RData")


#############
### Bottomly
#############

### (I) Gene set "Metabolic Process: GO:0008152"

# original phenotype assignment
optimRank_GOSeq_MetabolicProcess_Bottomly_originalphenotype <- goseq_rank_pvalue_optim(geneset = "GO:0008152", 
                                                                                       "GO:BP", 
                                                                                       "rank", 
                                                                                       Biobase::exprs(bottomly.eset), 
                                                                                       bottomly.eset$strain)

# save results
save(optimRank_GOSeq_MetabolicProcess_Bottomly_originalphenotype, 
     file = "./Results/Intermediate_results/optimRank_GOSeq_MetabolicProcess_Bottomly_OriginalPhenotype.RData")


# 10 random phenotype permutations
optimRank_GOSeq_MetabolicProcess_Bottomly_phenotypepermutations <- lapply(FUN = goseq_rank_pvalue_optim, 
                                                                          geneset = "GO:0008152", 
                                                                          geneset_database = "GO:BP", 
                                                                          metric = "rank", 
                                                                          expression_data = Biobase::exprs(bottomly.eset), 
                                                                          X = phen_bottomly_list)
# save results
save(optimRank_GOSeq_MetabolicProcess_Bottomly_phenotypepermutations, 
     file = "./Results/Intermediate_results/optimRank_GOSeq_MetabolicProcess_Bottomly_PhenotypePermutations.RData")


### (II) Gene set "Cellular Process: GO:0009987"

# original phenotype assignment
optimRank_GOSeq_CellularProcess_Bottomly_originalphenotype <- goseq_rank_pvalue_optim(geneset = "GO:0009987", 
                                                                                      "GO:BP", 
                                                                                      metric = "rank", 
                                                                                      Biobase::exprs(bottomly.eset), 
                                                                                      bottomly.eset$strain)

# save results
save(optimRank_GOSeq_CellularProcess_Bottomly_originalphenotype, 
     file = "./Results/Intermediate_results/optimRank_GOSeq_CellularProcess_Bottomly_OriginalPhenotype.RData")


# 10 random phenotype permutations
optimRank_GOSeq_CellularProcess_Bottomly_Phenotypepermutations <- lapply(FUN = goseq_rank_pvalue_optim, 
                                                                         geneset = "GO:0009987", 
                                                                         geneset_database = "GO:BP", 
                                                                         metric = "rank", 
                                                                         expression_data = Biobase::exprs(bottomly.eset), 
                                                                         X = phen_bottomly_list)
# save results
save(optimRank_GOSeq_CellularProcess_Bottomly_Phenotypepermutations, 
     file = "./Results/Intermediate_results/optimRank_GOSeq_CellularProcess_Bottomly_PhenotypePermutations.RData")


################################################################################
### PADOG ######################################################################
################################################################################

# load optimisation functions
source("./R/Optimisation_functions/task2_3_OptimisationFunctions_PADOG.R")

phen_pickrell_list <- list()

for(i in 1:ncol(phen_pickrell)){

  phen_pickrell_list[[i]] <- phen_pickrell[, i]

}

phen_bottomly_list <- list()

for(i in 1:ncol(phen_bottomly)){

  phen_bottomly_list[[i]] <- phen_bottomly[, i]

}

# optimize the adjusted p-values


#############
### Pickrell
#############

### (I) Gene Set Primary Immunodeficiency -> "05340"

# original phenotype assignment
optimP_PADOG_PrimaryImmunodeficiency_Pickrell_originalphenotype <-
  PADOG_rankp_optim(geneset = "05340", 
                    Biobase::exprs(pickrell.eset), 
                    pickrell.eset$gender, 
                    metric = "p_adj")

# save results
save(optimP_PADOG_PrimaryImmunodeficiency_Pickrell_originalphenotype, 
     file = "./Results/Intermediate_results/optimP_PADOG_PrimaryImmunodeficiency_Pickrell_OriginalPhenotype.RData")

# 10 random phenotype permutations
optimP_PADOG_PrimaryImmunodeficiency_Pickrell_phenotypepermutations <-
  lapply(FUN = PADOG_rankp_optim, 
         geneset =  "05340", 
         expression_data = Biobase::exprs(pickrell.eset), 
         metric = "p_adj", 
         X = phen_pickrell_list)

# save results
save(optimP_PADOG_PrimaryImmunodeficiency_Pickrell_phenotypepermutations, 
     file = "./Results/Intermediate_results/optimP_PADOG_PrimaryImmunodeficiency_Pickrell_PhenotypePermutations.RData")


### (II) Gene Set "Graft vs host disease" -> "05332"

# original phenotype assignment
optimP_PADOG_GraftvsHost_Pickrell_originalphenotype <- PADOG_rankp_optim(geneset = "05332", 
                                                                         Biobase::exprs(pickrell.eset), 
                                                                         pickrell.eset$gender, metric = "p_adj")

# save results
save(optimP_PADOG_GraftvsHost_Pickrell_originalphenotype, 
     file = "./Results/Intermediate_results/optimP_PADOG_GraftvsHost_Pickrell_OriginalPhenotype.RData")


# 10 random phenotype permutations
optimP_PADOG_GraftvsHost_Pickrell_phenotypepermutations <- lapply(FUN = PADOG_rankp_optim, 
                                                                  geneset =  "05332", 
                                                                  expression_data = Biobase::exprs(pickrell.eset), 
                                                                  metric = "p_adj", 
                                                                  X = phen_pickrell_list)

save(optimP_PADOG_GraftvsHost_Pickrell_phenotypepermutations, 
     file = "./Results/Intermediate_results/optimP_PADOG_GraftvsHost_Pickrell_PhenotypePermutations.RData")


#############
### Bottomly
#############

# We use the same gene sets as for the pickrell data set as the gene sets provided
# for human and mouse are almost identical

### (I) Gene Set Primary Immunodeficiency -> " 	05340"

# original phenotype assignment
optimP_PADOG_PrimaryImmunodeficiency_Bottomly_originalphenotype <-
  PADOG_rankp_optim(geneset = "05340", 
                    Biobase::exprs(bottomly.eset), 
                    bottomly.eset$strain, 
                    metric = "p_adj")

# save results
save(optimP_PADOG_PrimaryImmunodeficiency_Bottomly_originalphenotype, 
     file = "./Results/Intermediate_results/optimP_PADOG_PrimaryImmunodeficiency_Bottomly_OriginalPhenotype.RData")

# 10 random phenotype permutations
optimP_PADOG_PrimaryImmunodeficiency_Bottomly_phenotypepermutations <-
  lapply(FUN = PADOG_rankp_optim, 
         geneset =  "05340", 
         expression_data = Biobase::exprs(bottomly.eset), 
         metric = "p_adj", 
         X = phen_bottomly_list)

# save results
save(optimP_PADOG_PrimaryImmunodeficiency_Bottomly_phenotypepermutations, 
     file = "./Results/Intermediate_results/optimP_PADOG_PrimaryImmunodeficiency_Bottomly_PhenotypePermutations.RData")


### (II) Gene Set "Graft vs host disease" -> "05332"

# original phenotype assignment
optimP_PADOG_GraftvsHost_Bottomly_originalphenotype <-
  PADOG_rankp_optim(geneset = "05332", 
                    Biobase::exprs(bottomly.eset), 
                    bottomly.eset$strain, 
                    metric = "p_adj")

# save results
save(optimP_PADOG_GraftvsHost_Bottomly_originalphenotype, 
     file = "./Results/Intermediate_results/optimP_PADOG_GraftvsHost_Bottomly_OriginalPhenotype.RData")


# 10 random phenotype permutations
optimP_PADOG_GraftvsHost_Bottomly_phenotypepermutations <-
  lapply(FUN = PADOG_rankp_optim, 
         geneset =  "05332", 
         expression_data = Biobase::exprs(bottomly.eset), 
         metric = "p_adj", 
         X = phen_bottomly_list)

save(optimP_PADOG_GraftvsHost_Bottomly_phenotypepermutations, 
     file = "./Results/Intermediate_results/optimP_PADOG_GraftvsHost_Bottomly_PhenotypePermutations.RData")


# optimize the ranks

#############
### Pickrell
#############

### (I) Gene Set Primary Immunodeficiency -> "05340"

# original phenotype assignment
optimRank_PADOG_PrimaryImmunodeficiency_Pickrell_originalphenotype <-
  PADOG_rankp_optim(geneset = "05340", 
                    Biobase::exprs(pickrell.eset), 
                    pickrell.eset$gender, 
                    metric = "rank")

# save results
save(optimRank_PADOG_PrimaryImmunodeficiency_Pickrell_originalphenotype, 
     file = "./Results/Intermediate_results/optimRank_PADOG_PrimaryImmunodeficiency_Pickrell_OriginalPhenotype.RData")

# 10 random phenotype permutations
optimRank_PADOG_PrimaryImmunodeficiency_Pickrell_phenotypepermutations <-
  lapply(FUN = PADOG_rankp_optim, 
         geneset =  "05340", 
         expression_data = Biobase::exprs(pickrell.eset), 
         metric = "rank", 
         X = phen_pickrell_list)

# save results
save(optimRank_PADOG_PrimaryImmunodeficiency_Pickrell_phenotypepermutations, 
     file = "./Results/Intermediate_results/optimRank_PADOG_PrimaryImmunodeficiency_Pickrell_PhenotypePermutations.RData")


### (II) Gene Set "Graft vs host disease" -> "05332"

# original phenotype assignment
optimRank_PADOG_GraftvsHost_Pickrell_originalphenotype <- PADOG_rankp_optim(geneset = "05332", 
                                                                            Biobase::exprs(pickrell.eset), 
                                                                            pickrell.eset$gender, metric = "rank")

# save results
save(optimRank_PADOG_GraftvsHost_Pickrell_originalphenotype, 
     file = "./Results/Intermediate_results/optimRank_PADOG_GraftvsHost_Pickrell_OriginalPhenotype.RData")


# 10 random phenotype permutations
optimRank_PADOG_GraftvsHost_Pickrell_phenotypepermutations <- lapply(FUN = PADOG_rankp_optim, 
                                                                     geneset =  "05332", 
                                                                     expression_data = Biobase::exprs(pickrell.eset), 
                                                                     metric = "rank", 
                                                                     X = phen_pickrell_list)

save(optimRank_PADOG_GraftvsHost_Pickrell_phenotypepermutations, 
     file = "./Results/Intermediate_results/optimRank_PADOG_GraftvsHost_Pickrell_PhenotypePermutations.RData")


#############
### Bottomly
#############

# We use the same gene sets as for the pickrell data set as the gene sets provided
# for human and mouse are almost identical

### (I) Gene Set Primary Immunodeficiency -> "05340"

# original phenotype assignment
optimRank_PADOG_PrimaryImmunodeficiency_Bottomly_originalphenotype <-
  PADOG_rankp_optim(geneset = "05340", 
                    Biobase::exprs(bottomly.eset), 
                    bottomly.eset$strain, 
                    metric = "rank")

# save results
save(optimRank_PADOG_PrimaryImmunodeficiency_Bottomly_originalphenotype, 
     file = "./Results/Intermediate_results/optimRank_PADOG_PrimaryImmunodeficiency_Bottomly_OriginalPhenotype.RData")

# 10 random phenotype permutations
optimRank_PADOG_PrimaryImmunodeficiency_Bottomly_phenotypepermutations <-
  lapply(FUN = PADOG_rankp_optim, 
         geneset =  "05340", 
         expression_data = Biobase::exprs(bottomly.eset), 
         metric = "rank", 
         X = phen_bottomly_list)

# save results
save(optimRank_PADOG_PrimaryImmunodeficiency_Bottomly_phenotypepermutations, 
     file = "./Results/Intermediate_results/optimRank_PADOG_PrimaryImmunodeficiency_Bottomly_PhenotypePermutations.RData")


### (II) Gene Set "Graft vs host disease" -> "05332"

# original phenotype assignment
optimRank_PADOG_GraftvsHost_Bottomly_originalphenotype <-
  PADOG_rankp_optim(geneset = "05332", 
                    Biobase::exprs(bottomly.eset), 
                    bottomly.eset$strain, 
                    metric = "rank")

# save results
save(optimRank_PADOG_GraftvsHost_Bottomly_originalphenotype, 
     file = "./Results/Intermediate_results/optimRank_PADOG_GraftvsHost_Bottomly_OriginalPhenotype.RData")


# 10 random phenotype permutations
optimRank_PADOG_GraftvsHost_Bottomly_phenotypepermutations <-
  lapply(FUN = PADOG_rankp_optim, 
         geneset =  "05332", 
         expression_data = Biobase::exprs(bottomly.eset), 
         metric = "rank", 
         X = phen_bottomly_list)

save(optimRank_PADOG_GraftvsHost_Bottomly_phenotypepermutations, 
     file = "./Results/Intermediate_results/optimRank_PADOG_GraftvsHost_Bottomly_PhenotypePermutations.RData")


################################################################################
### clusterProfiler's ORA ######################################################
################################################################################


# load optimisation functions
source("./R/Optimisation_functions/task2_3_OptimisationFunctions_cP_ORA.R")


phen_pickrell_list <- list()

for(i in 1:ncol(phen_pickrell)){

  phen_pickrell_list[[i]] <- phen_pickrell[, i]

}

phen_bottomly_list <- list()

for(i in 1:ncol(phen_bottomly)){

  phen_bottomly_list[[i]] <- phen_bottomly[, i]

}


###### optimization (i.e. minimization) of adjusted p-values


#############
### Pickrell
#############


############################################################
### (I) Gene Set "t-cell mediated immunity" -> GO:0002456
############################################################

# original phenotype assignment
optimP_cP_ORA_tcell_Pickrell_originalphenotype <- ORA_rank_pvalue_optim(geneset = "GO:0002456", 
                                                                        metric = "p_adj", 
                                                                        Biobase::exprs(pickrell.eset), 
                                                                        pickrell.eset$gender, 
                                                                        "GO")

# save results
save(optimP_cP_ORA_tcell_Pickrell_originalphenotype, 
     file = "./Results/Intermediate_results/optimP_ORA_tCell_Pickrell_OriginalPhenotype.RData")

# 10 random phenotype permutations
optimP_cP_ORA_tcell_Pickrell_phenotypepermutations <- lapply(FUN = ORA_rank_pvalue_optim, 
                                                             geneset =  "GO:0002456", 
                                                             metric = "p_adj", 
                                                             expression_data = Biobase::exprs(pickrell.eset), 
                                                             geneset_database = "GO", 
                                                             X = phen_pickrell_list)

# save results
save(optimP_cP_ORA_tcell_Pickrell_phenotypepermutations, 
     file = "./Results/Intermediate_results/optimP_ORA_tCell_Pickrell_PhenotypePermutations.RData")


############################################################
### (II) Gene Set "Demethylation" -> GO:0070988
############################################################


# original phenotype assignment
optimP_cP_ORA_Demethylation_Pickrell_originalphenotype <- ORA_rank_pvalue_optim(geneset = "GO:0070988", 
                                                                                metric = "p_adj", 
                                                                                Biobase::exprs(pickrell.eset), 
                                                                                pickrell.eset$gender, 
                                                                                "GO")

# save results
save(optimP_cP_ORA_Demethylation_Pickrell_originalphenotype, 
     file = "./Results/Intermediate_results/optimP_ORA_Demethylation_Pickrell_OriginalPhenotype.RData")

# 10 random phenotype permutations
optimP_cP_ORA_Demethylation_Pickrell_phenotypepermutations <- lapply(FUN = ORA_rank_pvalue_optim, 
                                                                     geneset =  "GO:0070988", 
                                                                     metric = "p_adj", 
                                                                     expression_data = Biobase::exprs(pickrell.eset), 
                                                                     geneset_database = "GO", 
                                                                     X = phen_pickrell_list)

# save results
save(optimP_cP_ORA_Demethylation_Pickrell_phenotypepermutations, 
     file = "./Results/Intermediate_results/optimP_ORA_Demethylation_Pickrell_PhenotypePermutations.RData")


#############
### Bottomly
#############

### (I) Gene set "t Cell mediated immunity: GO:0002456"

# original phenotype assignment
optimP_cP_ORA_tCell_Bottomly_originalphenotype <- ORA_rank_pvalue_optim(geneset = "GO:0002456", 
                                                                        "p_adj", 
                                                                        Biobase::exprs(bottomly.eset), 
                                                                        bottomly.eset$strain, 
                                                                        "GO")

# save results
save(optimP_cP_ORA_tCell_Bottomly_originalphenotype, 
     file = "./Results/Intermediate_results/optimP_ORA_tCell_Bottomly_OriginalPhenotype.RData")


# 10 random phenotype permutations
optimP_cP_ORA_tCell_Bottomly_phenotypepermutations <- lapply(FUN = ORA_rank_pvalue_optim, 
                                                             geneset = "GO:0002456", 
                                                             metric = "p_adj", 
                                                             expression_data = Biobase::exprs(bottomly.eset), 
                                                             geneset_database = "GO", 
                                                             X = phen_bottomly_list)

# save results
save(optimP_cP_ORA_tCell_Bottomly_phenotypepermutations, 
     file = "./Results/Intermediate_results/optimP_ORA_tCell_Bottomly_PhenotypePermutations.RData")


### (II) Gene set "Demethylation: "GO:0070988"

# original phenotype assignment
optimP_cP_ORA_Demethylation_Bottomly_originalphenotype <- ORA_rank_pvalue_optim(geneset = "GO:0070988", 
                                                                                metric = "p_adj", 
                                                                                Biobase::exprs(bottomly.eset), 
                                                                                bottomly.eset$strain, 
                                                                                "GO")

# save results
save(optimP_cP_ORA_Demethylation_Bottomly_originalphenotype, 
     file = "./Results/Intermediate_results/optimP_ORA_Demethylation_Bottomly_OriginalPhenotype.RData")


# 10 random phenotype permutations
optimP_cP_ORA_Demethylation_Bottomly_Phenotypepermutations <- lapply(FUN = ORA_rank_pvalue_optim, 
                                                                     geneset = "GO:0070988", 
                                                                     metric = "p_adj", 
                                                                     expression_data = Biobase::exprs(bottomly.eset), 
                                                                     geneset_database = "GO", 
                                                                     X = phen_bottomly_list)
# save results
save(optimP_cP_ORA_Demethylation_Bottomly_Phenotypepermutations, 
     file = "./Results/Intermediate_results/optimP_ORA_Demethylation_Bottomly_PhenotypePermutations.RData")


# optimization (i.e. minimization of the ranks)


#############
### Pickrell
#############


############################################################
### (I) Gene Set "t-cell mediated immunity" -> GO:0002456
############################################################

# original phenotype assignment
optimRank_cP_ORA_tcell_Pickrell_originalphenotype <- ORA_rank_pvalue_optim(geneset = "GO:0002456", 
                                                                           metric = "rank", 
                                                                           Biobase::exprs(pickrell.eset), 
                                                                           pickrell.eset$gender, 
                                                                           "GO")

# save results
save(optimRank_cP_ORA_tcell_Pickrell_originalphenotype, 
     file = "./Results/Intermediate_results/optimRank_ORA_tCell_Pickrell_OriginalPhenotype.RData")

# 10 random phenotype permutations
optimRank_cP_ORA_tcell_Pickrell_phenotypepermutations <- lapply(FUN = ORA_rank_pvalue_optim, 
                                                                geneset =  "GO:0002456", 
                                                                metric = "rank", 
                                                                expression_data = Biobase::exprs(pickrell.eset), 
                                                                geneset_database = "GO", 
                                                                X = phen_pickrell_list)

# save results
save(optimRank_cP_ORA_tcell_Pickrell_phenotypepermutations, 
     file = "./Results/Intermediate_results/optimRank_ORA_tCell_Pickrell_PhenotypePermutations.RData")


############################################################
### (II) Gene Set "Demethylation" -> GO:0070988
############################################################

# Note: in other GSA tools, demethylation might also be identified by GO:0080111

# original phenotype assignment
optimRank_cP_ORA_Demethylation_Pickrell_originalphenotype <- ORA_rank_pvalue_optim(geneset = "GO:0070988", 
                                                                                   metric = "rank", 
                                                                                   Biobase::exprs(pickrell.eset), 
                                                                                   pickrell.eset$gender, 
                                                                                   "GO")

# save results
save(optimRank_cP_ORA_Demethylation_Pickrell_originalphenotype, 
     file = "./Results/Intermediate_results/optimRank_ORA_Demethylation_Pickrell_OriginalPhenotype.RData")

# 10 random phenotype permutations
optimRank_cP_ORA_Demethylation_Pickrell_phenotypepermutations <- lapply(FUN = ORA_rank_pvalue_optim, 
                                                                        geneset =  "GO:0070988", 
                                                                        metric = "rank", 
                                                                        expression_data = Biobase::exprs(pickrell.eset), 
                                                                        geneset_database = "GO", 
                                                                        X = phen_pickrell_list)

# save results
save(optimRank_cP_ORA_Demethylation_Pickrell_phenotypepermutations, 
     file = "./Results/Intermediate_results/optimRank_ORA_Demethylation_Pickrell_PhenotypePermutations.RData")


#############
### Bottomly
#############

### (I) Gene set "t Cell mediated immunity: "GO:0002456"

# original phenotype assignment
optimRank_cP_ORA_tCell_Bottomly_originalphenotype <- ORA_rank_pvalue_optim(geneset = "GO:0002456", 
                                                                           "rank", 
                                                                           Biobase::exprs(bottomly.eset), 
                                                                           bottomly.eset$strain, 
                                                                           "GO")

# save results
save(optimRank_cP_ORA_tCell_Bottomly_originalphenotype, 
     file = "./Results/Intermediate_results/optimRank_ORA_tCell_Bottomly_OriginalPhenotype.RData")


# 10 random phenotype permutations
optimRank_cP_ORA_tCell_Bottomly_phenotypepermutations <- lapply(FUN = ORA_rank_pvalue_optim, 
                                                                geneset = "GO:0002456", 
                                                                metric = "rank", 
                                                                expression_data = Biobase::exprs(bottomly.eset), 
                                                                geneset_database = "GO", 
                                                                X = phen_bottomly_list)

# save results
save(optimRank_cP_ORA_tCell_Bottomly_phenotypepermutations, 
     file = "./Results/Intermediate_results/optimRank_ORA_tCell_Bottomly_PhenotypePermutations.RData")


### (II) Gene set "Demethylation: "GO:0070988"

# original phenotype assignment
optimRank_cP_ORA_Demethylation_Bottomly_originalphenotype <- ORA_rank_pvalue_optim(geneset = "GO:0070988", 
                                                                                   metric = "rank", 
                                                                                   Biobase::exprs(bottomly.eset), 
                                                                                   bottomly.eset$strain, 
                                                                                   "GO")

# save results
save(optimRank_cP_ORA_Demethylation_Bottomly_originalphenotype, 
     file = "./Results/Intermediate_results/optimRank_ORA_Demethylation_Bottomly_OriginalPhenotype.RData")


# 10 random phenotype permutations
optimRank_cP_ORA_Demethylation_Bottomly_Phenotypepermutations <- lapply(FUN = ORA_rank_pvalue_optim, 
                                                                        geneset = "GO:0070988", 
                                                                        metric = "rank", 
                                                                        expression_data = Biobase::exprs(bottomly.eset), 
                                                                        geneset_database = "GO", 
                                                                        X = phen_bottomly_list)
# save results
save(optimRank_cP_ORA_Demethylation_Bottomly_Phenotypepermutations, 
     file = "./Results/Intermediate_results/optimRank_ORA_Demethylation_Bottomly_PhenotypePermutations.RData")


################################################################################
### clusterProfiler's GSEA #####################################################
#################################################################################

# load optimisation functions
source("./R/Optimisation_functions/task2_3_OptimisationFunctions_cP_GSEA.R")


phen_pickrell_list <- list()

for(i in 1:ncol(phen_pickrell)){

  phen_pickrell_list[[i]] <- phen_pickrell[, i]

}

phen_bottomly_list <- list()

for(i in 1:ncol(phen_bottomly)){

  phen_bottomly_list[[i]] <- phen_bottomly[, i]

}


##############################################################################################
### Optimization of the adjusted p-values ####################################################
##############################################################################################


#############
### Pickrell
#############

### (I) Gene Set "t-cell mediated immunity" -> GO:0002456

# original phenotype assignment
optimP_cP_GSEA_tcell_Pickrell_originalphenotype <- cP_GSEA_rankp_optim(geneset = "GO:0002456", 
                                                                       "GO", 
                                                                       Biobase::exprs(pickrell.eset), 
                                                                       pickrell.eset$gender, 
                                                                       metric = "p_adj")

# save results
save(optimP_cP_GSEA_tcell_Pickrell_originalphenotype, 
     file = "./Results/Intermediate_results/optimP_cP_GSEA_tCell_Pickrell_OriginalPhenotype.RData")

# 10 random phenotype permutations
optimP_cP_GSEA_tcell_Pickrell_phenotypepermutations <- lapply(FUN = cP_GSEA_rankp_optim, 
                                                              geneset = "GO:0002456", 
                                                              geneset_database = "GO", 
                                                              expression_data = Biobase::exprs(pickrell.eset), 
                                                              metric = "p_adj", 
                                                              X = phen_pickrell_list)
# save results
save(optimP_cP_GSEA_tcell_Pickrell_phenotypepermutations, 
     file = "./Results/Intermediate_results/optimP_cP_GSEA_tCell_Pickrell_PhenotypePermutations.RData")


### (II) Gene Set "Demethylation" -> GO:0070988

# original phenotype assignment
optimP_cP_GSEA_Demethylation_Pickrell_originalphenotype <- cP_GSEA_rankp_optim(geneset = "GO:0070988", 
                                                                               "GO", 
                                                                               Biobase::exprs(pickrell.eset), 
                                                                               pickrell.eset$gender, 
                                                                               metric = "p_adj")

# save results
save(optimP_cP_GSEA_Demethylation_Pickrell_originalphenotype, 
     file = "./Results/Intermediate_results/optimP_cP_GSEA_Demethylation_Pickrell_OriginalPhenotype.RData")

# 10 random phenotype permutations
optimP_cP_GSEA_Demethylation_Pickrell_phenotypepermutations <- lapply(FUN = cP_GSEA_rankp_optim, 
                                                                      geneset = "GO:0070988", 
                                                                      geneset_database = "GO", 
                                                                      expression_data = Biobase::exprs(pickrell.eset), 
                                                                      metric = "p_adj", 
                                                                      X = phen_pickrell_list)
# save results
save(optimP_cP_GSEA_Demethylation_Pickrell_phenotypepermutations, 
     file = "./Results/Intermediate_results/optimP_cP_GSEA_Demethylation_Pickrell_PhenotypePermutations.RData")


#############
### Bottomly
#############


### (I) Gene Set "t-cell mediated immunity" -> GO:0002456

# original phenotype assignment
optimP_cP_GSEA_tCell_Bottomly_originalphenotype <- cP_GSEA_rankp_optim(geneset = "GO:0002456", 
                                                                       "GO", 
                                                                       Biobase::exprs(bottomly.eset), 
                                                                       bottomly.eset$strain, 
                                                                       metric = "p_adj")

# save results
save(optimP_cP_GSEA_tCell_Bottomly_originalphenotype, 
     file = "./Results/Intermediate_results/optimP_cP_GSEA_tCell_Bottomly_OriginalPhenotype.RData")


# 10 random phenotype permutations
optimP_cP_GSEA_tCell_Bottomly_phenotypepermutations <- lapply(FUN = cP_GSEA_rankp_optim, 
                                                              geneset = "GO:0002456", 
                                                              geneset_database = "GO", 
                                                              expression_data = Biobase::exprs(bottomly.eset), 
                                                              metric = "p_adj", 
                                                              X = phen_bottomly_list)
# save results
save(optimP_cP_GSEA_tCell_Bottomly_phenotypepermutations, 
     file = "./Results/Intermediate_results/optimP_cP_GSEA_tCell_Bottomly_PhenotypePermutations.RData")


### (II) Gene Set "Demethylation" -> GO:0070988

# original phenotype assignment
optimP_cP_GSEA_Demethylation_Bottomly_originalphenotype <- cP_GSEA_rankp_optim(geneset = "GO:0070988", 
                                                                               "GO", 
                                                                               Biobase::exprs(bottomly.eset), 
                                                                               bottomly.eset$strain, 
                                                                               metric = "p_adj")

# save results
save(optimP_cP_GSEA_Demethylation_Bottomly_originalphenotype, 
     file = "./Results/Intermediate_results/optimP_cP_GSEA_Demethylation_Bottomly_OriginalPhenotype.RData")


# 10 random phenotype permutations
optimP_cP_GSEA_Demethylation_Bottomly_Phenotypepermutations <- lapply(FUN = cP_GSEA_rankp_optim, 
                                                                      geneset = "GO:0070988", 
                                                                      geneset_database = "GO", 
                                                                      expression_data = Biobase::exprs(bottomly.eset), 
                                                                      metric = "p_adj", 
                                                                      X = phen_bottomly_list)
# save results
save(optimP_cP_GSEA_Demethylation_Bottomly_Phenotypepermutations, 
     file = "./Results/Intermediate_results/optimP_cP_GSEA_Demethylation_Bottomly_PhenotypePermutations.RData")


##############################################################################################
### Optimization of the ranks ################################################################
##############################################################################################


#############
### Pickrell
#############

### (I) Gene Set "t-cell mediated immunity" -> GO:0002456

# original phenotype assignment
optimRank_tcell_Pickrell_originalphenotype <- cP_GSEA_rankp_optim(geneset = "GO:0002456", 
                                                                  "GO", 
                                                                  Biobase::exprs(pickrell.eset), 
                                                                  pickrell.eset$gender, metric = "rank")

# save results
save(optimRank_tcell_Pickrell_originalphenotype, 
     file = "./Results/Intermediate_results/optimRank_cP_GSEA_tCell_Pickrell_OriginalPhenotype.RData")

# 10 random phenotype permutations
optimRank_tcell_Pickrell_phenotypepermutations <- lapply(FUN = cP_GSEA_rankp_optim, 
                                                         geneset = "GO:0002456", 
                                                         geneset_database = "GO", 
                                                         expression_data = Biobase::exprs(pickrell.eset), 
                                                         metric = "rank", 
                                                         X = phen_pickrell_list)
# save results
save(optimRank_tcell_Pickrell_phenotypepermutations, 
     file = "./Results/Intermediate_results/optimRank_cP_GSEA_tCell_Pickrell_PhenotypePermutations.RData")


### (II) Gene Set "Demethylation" -> GO:0070988

# original phenotype assignment
optimRank_Demethylation_Pickrell_originalphenotype <- cP_GSEA_rankp_optim(geneset = "GO:0070988", 
                                                                          "GO", 
                                                                          Biobase::exprs(pickrell.eset), 
                                                                          pickrell.eset$gender, 
                                                                          metric = "rank")

# save results
save(optimRank_Demethylation_Pickrell_originalphenotype, 
     file = "./Results/Intermediate_results/optimRank_cP_GSEA_Demethylation_OriginalPhenotype.RData")

# 10 random phenotype permutations
optimRank_Demethylation_Pickrell_phenotypepermutations <- lapply(FUN = cP_GSEA_rankp_optim, 
                                                                 geneset = "GO:0070988", 
                                                                 geneset_database = "GO", 
                                                                 expression_data = Biobase::exprs(pickrell.eset), 
                                                                 metric = "rank", 
                                                                 X = phen_pickrell_list)
# save results
save(optimRank_Demethylation_Pickrell_phenotypepermutations, 
     file = "./Results/Intermediate_results/optimRank_cP_GSEA_Demethylation_Pickrell_PhenotypePermutations.RData")


#############
### Bottomly
#############

### (I) Gene Set "t-cell mediated immunity" -> GO:0002456

# original phenotype assignment
optimRank_tCell_Bottomly_originalphenotype <- cP_GSEA_rankp_optim(geneset = "GO:0002456", 
                                                                  "GO", 
                                                                  Biobase::exprs(bottomly.eset), 
                                                                  bottomly.eset$strain, 
                                                                  metric = "rank")

# save results
save(optimRank_tCell_Bottomly_originalphenotype, 
     file = "./Results/Intermediate_results/optimRank_cP_GSEA_tCell_Bottomly_OriginalPhenotype.RData")


# 10 random phenotype permutations
optimRank_tCell_Bottomly_phenotypepermutations <- lapply(FUN = cP_GSEA_rankp_optim, 
                                                         geneset = "GO:0002456", 
                                                         geneset_database = "GO", 
                                                         expression_data = Biobase::exprs(bottomly.eset), 
                                                         metric = "rank", 
                                                         X = phen_bottomly_list)
# save results
save(optimRank_tCell_Bottomly_phenotypepermutations, 
     file = "./Results/Intermediate_results/optimRank_cP_GSEA_tCell_Bottomly_PhenotypePermutations.RData")


### (II) Gene Set "Demethylation" -> GO:0070988


# original phenotype assignment
optimRank_Demethylation_Bottomly_originalphenotype <- cP_GSEA_rankp_optim(geneset = "GO:0070988", 
                                                                          "GO", 
                                                                          Biobase::exprs(bottomly.eset), 
                                                                          bottomly.eset$strain, 
                                                                          metric = "rank")

# save results
save(optimRank_Demethylation_Bottomly_originalphenotype, 
     file = "./Results/Intermediate_results/optimRank_cP_GSEA_Demethylation_Bottomly_OriginalPhenotype.RData")


# 10 random phenotype permutations
optimRank_Demethylation_Bottomly_Phenotypepermutations <- lapply(FUN = cP_GSEA_rankp_optim, 
                                                                 geneset = "GO:0070988", 
                                                                 geneset_database = "GO", 
                                                                 expression_data = Biobase::exprs(bottomly.eset), 
                                                                 metric = "rank", 
                                                                 X = phen_bottomly_list)
# save results
save(optimRank_Demethylation_Bottomly_Phenotypepermutations, 
     file = "./Results/Intermediate_results/optimRank_cP_GSEA_Demethylation_Bottomly_PhenotypePermutations.RData")


###
