# Supplementary material for: To Tweak or Not to Tweak. How Exploiting Flexibilities in Gene Set Analysis Leads to Overoptimism
Source: Biom J. 2024 Dec 19;67(1):e70016. doi: 10.1002/bimj.70016 (PMC11656295; doi:10.1002/bimj.70016)
Supplement: Supplementary file 1 — Supporting Information [file BIMJ-67-e70016-s002.zip › OverOptimism_in_GeneSetAnalysis-main/renv.lock]

{
  "R": {
    "Version": "4.3.1",
    "Repositories": [
      {
        "Name": "BioCsoft",
        "URL": "https://bioconductor.org/packages/3.18/bioc"
      },
      {
        "Name": "BioCann",
        "URL": "https://bioconductor.org/packages/3.18/data/annotation"
      },
      {
        "Name": "BioCexp",
        "URL": "https://bioconductor.org/packages/3.18/data/experiment"
      },
      {
        "Name": "BioCworkflows",
        "URL": "https://bioconductor.org/packages/3.18/workflows"
      },
      {
        "Name": "BioCbooks",
        "URL": "https://bioconductor.org/packages/3.18/books"
      },
      {
        "Name": "CRAN",
        "URL": "https://cloud.r-project.org"
      }
    ]
  },
  "Bioconductor": {
    "Version": "3.18"
  },
  "Packages": {
    "AnnotationDbi": {
      "Package": "AnnotationDbi",
      "Version": "1.64.1",
      "Source": "Bioconductor",
      "Requirements": [
        "Biobase",
        "BiocGenerics",
        "DBI",
        "IRanges",
        "KEGGREST",
        "R",
        "RSQLite",
        "S4Vectors",
        "methods",
        "stats",
        "stats4"
      ],
      "Hash": "27587689922e22f60ec9ad0182a0a825"
    },
    "BH": {
      "Package": "BH",
      "Version": "1.84.0-0",
      "Source": "Repository",
      "Repository": "CRAN",
      "Hash": "a8235afbcd6316e6e91433ea47661013"
    },
    "BiasedUrn": {
      "Package": "BiasedUrn",
      "Version": "2.0.12",
      "Source": "Repository",
      "Repository": "CRAN",
      "Hash": "496ed23cc1f5bea7ff369e7403aefd0b"
    },
    "Biobase": {
      "Package": "Biobase",
      "Version": "2.62.0",
      "Source": "Bioconductor",
      "Requirements": [
        "BiocGenerics",
        "R",
        "methods",
        "utils"
      ],
      "Hash": "38252a34e82d3ff6bb46b4e2252d2dce"
    },
    "BiocFileCache": {
      "Package": "BiocFileCache",
      "Version": "2.10.2",
      "Source": "Bioconductor",
      "Repository": "Bioconductor 3.18",
      "Requirements": [
        "DBI",
        "R",
        "RSQLite",
        "curl",
        "dbplyr",
        "dplyr",
        "filelock",
        "httr",
        "methods",
        "stats",
        "utils"
      ],
      "Hash": "d59a927de08cce606299009cc595b2cb"
    },
    "BiocGenerics": {
      "Package": "BiocGenerics",
      "Version": "0.48.1",
      "Source": "Bioconductor",
      "Requirements": [
        "R",
        "graphics",
        "methods",
        "stats",
        "utils"
      ],
      "Hash": "e34278c65d7dffcc08f737bf0944ca9a"
    },
    "BiocIO": {
      "Package": "BiocIO",
      "Version": "1.12.0",
      "Source": "Bioconductor",
      "Requirements": [
        "BiocGenerics",
        "R",
        "S4Vectors",
        "methods",
        "tools"
      ],
      "Hash": "aa543468283543c9a8dad23a4897be96"
    },
    "BiocManager": {
      "Package": "BiocManager",
      "Version": "1.30.24",
      "Source": "Repository",
      "Repository": "CRAN",
      "Requirements": [
        "utils"
      ],
      "Hash": "dcb7fa4b65120de23d3496b94cc0d1da"
    },
    "BiocParallel": {
      "Package": "BiocParallel",
      "Version": "1.36.0",
      "Source": "Bioconductor",
      "Requirements": [
        "BH",
        "R",
        "codetools",
        "cpp11",
        "futile.logger",
        "methods",
        "parallel",
        "snow",
        "stats",
        "utils"
      ],
      "Hash": "6d1689ee8b65614ba6ef4012a67b663a"
    },
    "BiocVersion": {
      "Package": "BiocVersion",
      "Version": "3.18.1",
      "Source": "Bioconductor",
      "Requirements": [
        "R"
      ],
      "Hash": "2ecaed86684f5fae76ed5530f9d29c4a"
    },
    "Biostrings": {
      "Package": "Biostrings",
      "Version": "2.70.3",
      "Source": "Bioconductor",
      "Repository": "Bioconductor 3.18",
      "Requirements": [
        "BiocGenerics",
        "GenomeInfoDb",
        "IRanges",
        "R",
        "S4Vectors",
        "XVector",
        "crayon",
        "grDevices",
        "graphics",
        "methods",
        "stats",
        "utils"
      ],
      "Hash": "86ffa781f132f54e9c963a13fd6cf9fc"
    },
    "DBI": {
      "Package": "DBI",
      "Version": "1.2.3",
      "Source": "Repository",
      "Repository": "CRAN",
      "Requirements": [
        "R",
        "methods"
      ],
      "Hash": "065ae649b05f1ff66bb0c793107508f5"
    },
    "DESeq2": {
      "Package": "DESeq2",
      "Version": "1.42.1",
      "Source": "Bioconductor",
      "Repository": "Bioconductor 3.18",
      "Requirements": [
        "Biobase",
        "BiocGenerics",
        "BiocParallel",
        "GenomicRanges",
        "IRanges",
        "MatrixGenerics",
        "Rcpp",
        "RcppArmadillo",
        "S4Vectors",
        "SummarizedExperiment",
        "ggplot2",
        "locfit",
        "matrixStats",
        "methods",
        "stats4"
      ],
      "Hash": "39ce3d1e4fe223602fd27d2ae92c8535"
    },
    "DOSE": {
      "Package": "DOSE",
      "Version": "3.28.2",
      "Source": "Bioconductor",
      "Requirements": [
        "AnnotationDbi",
        "BiocParallel",
        "GOSemSim",
        "HDO.db",
        "R",
        "fgsea",
        "ggplot2",
        "methods",
        "qvalue",
        "reshape2",
        "stats",
        "utils",
        "yulab.utils"
      ],
      "Hash": "f6e782014c01a819603ca4a3a508c301"
    },
    "DelayedArray": {
      "Package": "DelayedArray",
      "Version": "0.28.0",
      "Source": "Bioconductor",
      "Requirements": [
        "BiocGenerics",
        "IRanges",
        "Matrix",
        "MatrixGenerics",
        "R",
        "S4Arrays",
        "S4Vectors",
        "SparseArray",
        "methods",
        "stats",
        "stats4"
      ],
      "Hash": "0e5c84e543a3d04ce64c6f60ed46d7eb"
    },
    "GO.db": {
      "Package": "GO.db",
      "Version": "3.18.0",
      "Source": "Bioconductor",
      "Requirements": [
        "AnnotationDbi",
        "R",
        "methods"
      ],
      "Hash": "1ec786f8b958a01ceb245883701873b1"
    },
    "GOSemSim": {
      "Package": "GOSemSim",
      "Version": "2.28.1",
      "Source": "Bioconductor",
      "Repository": "Bioconductor 3.18",
      "Requirements": [
        "AnnotationDbi",
        "GO.db",
        "R",
        "Rcpp",
        "methods",
        "rlang",
        "stats",
        "utils",
        "yulab.utils"
      ],
      "Hash": "e4f46278e8b0ecdb5060abbd2d459d26"
    },
    "GSA": {
      "Package": "GSA",
      "Version": "1.03.3",
      "Source": "Repository",
      "Repository": "CRAN",
      "Hash": "452e4317c59d9ad81fb2966d9b71c630"
    },
    "GenomeInfoDb": {
      "Package": "GenomeInfoDb",
      "Version": "1.38.8",
      "Source": "Bioconductor",
      "Repository": "Bioconductor 3.18",
      "Requirements": [
        "BiocGenerics",
        "GenomeInfoDbData",
        "IRanges",
        "R",
        "RCurl",
        "S4Vectors",
        "methods",
        "stats",
        "stats4",
        "utils"
      ],
      "Hash": "155053909d2831bfac154a1118151d6b"
    },
    "GenomeInfoDbData": {
      "Package": "GenomeInfoDbData",
      "Version": "1.2.11",
      "Source": "Bioconductor",
      "Requirements": [
        "R"
      ],
      "Hash": "10f32956181d1d46bd8402c93ac193e8"
    },
    "GenomicAlignments": {
      "Package": "GenomicAlignments",
      "Version": "1.38.2",
      "Source": "Bioconductor",
      "Repository": "Bioconductor 3.18",
      "Requirements": [
        "BiocGenerics",
        "BiocParallel",
        "Biostrings",
        "GenomeInfoDb",
        "GenomicRanges",
        "IRanges",
        "R",
        "Rsamtools",
        "S4Vectors",
        "SummarizedExperiment",
        "methods",
        "stats",
        "utils"
      ],
      "Hash": "3447de036330c8c2ae54f064c8f4e299"
    },
    "GenomicFeatures": {
      "Package": "GenomicFeatures",
      "Version": "1.54.4",
      "Source": "Bioconductor",
      "Repository": "Bioconductor 3.18",
      "Requirements": [
        "AnnotationDbi",
        "Biobase",
        "BiocGenerics",
        "BiocIO",
        "Biostrings",
        "DBI",
        "GenomeInfoDb",
        "GenomicRanges",
        "IRanges",
        "R",
        "RSQLite",
        "S4Vectors",
        "XVector",
        "biomaRt",
        "httr",
        "methods",
        "rjson",
        "rtracklayer",
        "stats",
        "tools",
        "utils"
      ],
      "Hash": "28667ac05b72cf841adf792154f387de"
    },
    "GenomicRanges": {
      "Package": "GenomicRanges",
      "Version": "1.54.1",
      "Source": "Bioconductor",
      "Requirements": [
        "BiocGenerics",
        "GenomeInfoDb",
        "IRanges",
        "R",
        "S4Vectors",
        "XVector",
        "methods",
        "stats",
        "stats4",
        "utils"
      ],
      "Hash": "7e0c1399af35369312d9c399454374e8"
    },
    "HDO.db": {
      "Package": "HDO.db",
      "Version": "0.99.1",
      "Source": "Bioconductor",
      "Requirements": [
        "AnnotationDbi",
        "R",
        "methods",
        "utils"
      ],
      "Hash": "be08478e9424bbb54a3890d08e01192b"
    },
    "IRanges": {
      "Package": "IRanges",
      "Version": "2.36.0",
      "Source": "Bioconductor",
      "Requirements": [
        "BiocGenerics",
        "R",
        "S4Vectors",
        "methods",
        "stats",
        "stats4",
        "utils"
      ],
      "Hash": "f98500eeb93e8a66ad65be955a848595"
    },
    "KEGGREST": {
      "Package": "KEGGREST",
      "Version": "1.42.0",
      "Source": "Bioconductor",
      "Requirements": [
        "Biostrings",
        "R",
        "httr",
        "methods",
        "png"
      ],
      "Hash": "8d6e9f4dce69aec9c588c27ae79be08e"
    },
    "KEGGdzPathwaysGEO": {
      "Package": "KEGGdzPathwaysGEO",
      "Version": "1.40.0",
      "Source": "Bioconductor",
      "Requirements": [
        "Biobase",
        "BiocGenerics",
        "R"
      ],
      "Hash": "794b8a13c1029de83af7ff93d7394909"
    },
    "MASS": {
      "Package": "MASS",
      "Version": "7.3-60",
      "Source": "Repository",
      "Repository": "CRAN",
      "Requirements": [
        "R",
        "grDevices",
        "graphics",
        "methods",
        "stats",
        "utils"
      ],
      "Hash": "a56a6365b3fa73293ea8d084be0d9bb0"
    },
    "Matrix": {
      "Package": "Matrix",
      "Version": "1.5-4.1",
      "Source": "Repository",
      "Repository": "CRAN",
      "Requirements": [
        "R",
        "graphics",
        "grid",
        "lattice",
        "methods",
        "stats",
        "utils"
      ],
      "Hash": "38082d362d317745fb932e13956dccbb"
    },
    "MatrixGenerics": {
      "Package": "MatrixGenerics",
      "Version": "1.14.0",
      "Source": "Bioconductor",
      "Requirements": [
        "matrixStats",
        "methods"
      ],
      "Hash": "088cd2077b5619fcb7b373b1a45174e7"
    },
    "PADOG": {
      "Package": "PADOG",
      "Version": "1.44.0",
      "Source": "Bioconductor",
      "Requirements": [
        "AnnotationDbi",
        "Biobase",
        "GSA",
        "KEGGREST",
        "KEGGdzPathwaysGEO",
        "R",
        "doRNG",
        "foreach",
        "hgu133a.db",
        "hgu133plus2.db",
        "limma",
        "methods",
        "nlme"
      ],
      "Hash": "6630fdea92fa71a27125a56ed0dd70bc"
    },
    "R6": {
      "Package": "R6",
      "Version": "2.5.1",
      "Source": "Repository",
      "Repository": "CRAN",
      "Requirements": [
        "R"
      ],
      "Hash": "470851b6d5d0ac559e9d01bb352b4021"
    },
    "RColorBrewer": {
      "Package": "RColorBrewer",
      "Version": "1.1-3",
      "Source": "Repository",
      "Repository": "CRAN",
      "Requirements": [
        "R"
      ],
      "Hash": "45f0398006e83a5b10b72a90663d8d8c"
    },
    "RCurl": {
      "Package": "RCurl",
      "Version": "1.98-1.16",
      "Source": "Repository",
      "Repository": "CRAN",
      "Requirements": [
        "R",
        "bitops",
        "methods"
      ],
      "Hash": "ddbdf53d15b47be4407ede6914f56fbb"
    },
    "RSQLite": {
      "Package": "RSQLite",
      "Version": "2.3.7",
      "Source": "Repository",
      "Repository": "CRAN",
      "Requirements": [
        "DBI",
        "R",
        "bit64",
        "blob",
        "cpp11",
        "memoise",
        "methods",
        "pkgconfig",
        "plogr",
        "rlang"
      ],
      "Hash": "46b45a4dd7bb0e0f4e3fc22245817240"
    },
    "Rcpp": {
      "Package": "Rcpp",
      "Version": "1.0.13",
      "Source": "Repository",
      "Repository": "CRAN",
      "Requirements": [
        "methods",
        "utils"
      ],
      "Hash": "f27411eb6d9c3dada5edd444b8416675"
    },
    "RcppArmadillo": {
      "Package": "RcppArmadillo",
      "Version": "14.0.0-1",
      "Source": "Repository",
      "Repository": "CRAN",
      "Requirements": [
        "R",
        "Rcpp",
        "methods",
        "stats",
        "utils"
      ],
      "Hash": "a711769be34214addf7805278b72d56b"
    },
    "RcppEigen": {
      "Package": "RcppEigen",
      "Version": "0.3.4.0.2",
      "Source": "Repository",
      "Repository": "CRAN",
      "Requirements": [
        "R",
        "Rcpp",
        "stats",
        "utils"
      ],
      "Hash": "4ac8e423216b8b70cb9653d1b3f71eb9"
    },
    "RcppNumerical": {
      "Package": "RcppNumerical",
      "Version": "0.6-0",
      "Source": "Repository",
      "Repository": "CRAN",
      "Requirements": [
        "Rcpp",
        "RcppEigen"
      ],
      "Hash": "a008f094e60e88cef2472ef0e057f90e"
    },
    "Rhtslib": {
      "Package": "Rhtslib",
      "Version": "2.4.1",
      "Source": "Bioconductor",
      "Repository": "Bioconductor 3.18",
      "Requirements": [
        "zlibbioc"
      ],
      "Hash": "ee7abc23ddeada73fedfee74c633bffe"
    },
    "Rsamtools": {
      "Package": "Rsamtools",
      "Version": "2.18.0",
      "Source": "Bioconductor",
      "Requirements": [
        "BiocGenerics",
        "BiocParallel",
        "Biostrings",
        "GenomeInfoDb",
        "GenomicRanges",
        "IRanges",
        "R",
        "Rhtslib",
        "S4Vectors",
        "XVector",
        "bitops",
        "methods",
        "stats",
        "utils",
        "zlibbioc"
      ],
      "Hash": "242517db56d7fe7214120ecc77a5890d"
    },
    "S4Arrays": {
      "Package": "S4Arrays",
      "Version": "1.2.1",
      "Source": "Bioconductor",
      "Repository": "Bioconductor 3.18",
      "Requirements": [
        "BiocGenerics",
        "IRanges",
        "Matrix",
        "R",
        "S4Vectors",
        "abind",
        "crayon",
        "methods",
        "stats"
      ],
      "Hash": "3213a9826adb8f48e51af1e7b30fa568"
    },
    "S4Vectors": {
      "Package": "S4Vectors",
      "Version": "0.40.2",
      "Source": "Bioconductor",
      "Requirements": [
        "BiocGenerics",
        "R",
        "methods",
        "stats",
        "stats4",
        "utils"
      ],
      "Hash": "1716e201f81ced0f456dd5ec85fe20f8"
    },
    "SparseArray": {
      "Package": "SparseArray",
      "Version": "1.2.4",
      "Source": "Bioconductor",
      "Repository": "Bioconductor 3.18",
      "Requirements": [
        "BiocGenerics",
        "IRanges",
        "Matrix",
        "MatrixGenerics",
        "R",
        "S4Arrays",
        "S4Vectors",
        "XVector",
        "matrixStats",
        "methods",
        "stats"
      ],
      "Hash": "391092e7b81373ab624bd6471cebccd4"
    },
    "SummarizedExperiment": {
      "Package": "SummarizedExperiment",
      "Version": "1.32.0",
      "Source": "Bioconductor",
      "Requirements": [
        "Biobase",
        "BiocGenerics",
        "DelayedArray",
        "GenomeInfoDb",
        "GenomicRanges",
        "IRanges",
        "Matrix",
        "MatrixGenerics",
        "R",
        "S4Arrays",
        "S4Vectors",
        "methods",
        "stats",
        "tools",
        "utils"
      ],
      "Hash": "caee529bf9710ff6fe1776612fcaa266"
    },
    "XML": {
      "Package": "XML",
      "Version": "3.99-0.17",
      "Source": "Repository",
      "Repository": "CRAN",
      "Requirements": [
        "R",
        "methods",
        "utils"
      ],
      "Hash": "bc2a8a1139d8d4bd9c46086708945124"
    },
    "XVector": {
      "Package": "XVector",
      "Version": "0.42.0",
      "Source": "Bioconductor",
      "Requirements": [
        "BiocGenerics",
        "IRanges",
        "R",
        "S4Vectors",
        "methods",
        "tools",
        "utils",
        "zlibbioc"
      ],
      "Hash": "65c0b6bca03f88758f86ef0aa18c4873"
    },
    "abind": {
      "Package": "abind",
      "Version": "1.4-5",
      "Source": "Repository",
      "Repository": "CRAN",
      "Requirements": [
        "R",
        "methods",
        "utils"
      ],
      "Hash": "4f57884290cc75ab22f4af9e9d4ca862"
    },
    "ape": {
      "Package": "ape",
      "Version": "5.8",
      "Source": "Repository",
      "Repository": "CRAN",
      "Requirements": [
        "R",
        "Rcpp",
        "digest",
        "graphics",
        "lattice",
        "methods",
        "nlme",
        "parallel",
        "stats",
        "utils"
      ],
      "Hash": "16b5ff4dff0ead9ea955f62f794b1535"
    },
    "apeglm": {
      "Package": "apeglm",
      "Version": "1.24.0",
      "Source": "Bioconductor",
      "Requirements": [
        "GenomicRanges",
        "Rcpp",
        "RcppEigen",
        "RcppNumerical",
        "SummarizedExperiment",
        "emdbook",
        "methods",
        "stats",
        "utils"
      ],
      "Hash": "48b2b0378047fa5eae8441806d611d02"
    },
    "aplot": {
      "Package": "aplot",
      "Version": "0.2.3",
      "Source": "Repository",
      "Repository": "CRAN",
      "Requirements": [
        "R",
        "ggfun",
        "ggplot2",
        "ggplotify",
        "magrittr",
        "methods",
        "patchwork",
        "utils"
      ],
      "Hash": "d2dcbd0459b23b43cc078e2676bd7b84"
    },
    "askpass": {
      "Package": "askpass",
      "Version": "1.2.0",
      "Source": "Repository",
      "Repository": "CRAN",
      "Requirements": [
        "sys"
      ],
      "Hash": "cad6cf7f1d5f6e906700b9d3e718c796"
    },
    "bbmle": {
      "Package": "bbmle",
      "Version": "1.0.25.1",
      "Source": "Repository",
      "Repository": "CRAN",
      "Requirements": [
        "MASS",
        "Matrix",
        "R",
        "bdsmatrix",
        "lattice",
        "methods",
        "mvtnorm",
        "numDeriv",
        "stats",
        "stats4"
      ],
      "Hash": "f32b6a1dfc5c80504326aa3474b10fe6"
    },
    "bdsmatrix": {
      "Package": "bdsmatrix",
      "Version": "1.3-7",
      "Source": "Repository",
      "Repository": "CRAN",
      "Requirements": [
        "R",
        "methods"
      ],
      "Hash": "d36e416e5a8f91cf90b5edeb3306703a"
    },
    "biomaRt": {
      "Package": "biomaRt",
      "Version": "2.58.2",
      "Source": "Bioconductor",
      "Repository": "Bioconductor 3.18",
      "Requirements": [
        "AnnotationDbi",
        "BiocFileCache",
        "XML",
        "digest",
        "httr",
        "methods",
        "progress",
        "rappdirs",
        "stringr",
        "utils",
        "xml2"
      ],
      "Hash": "d6e043a6bfb4e2e256d00b8eee9c4266"
    },
    "bit": {
      "Package": "bit",
      "Version": "4.0.5",
      "Source": "Repository",
      "Repository": "CRAN",
      "Requirements": [
        "R"
      ],
      "Hash": "d242abec29412ce988848d0294b208fd"
    },
    "bit64": {
      "Package": "bit64",
      "Version": "4.0.5",
      "Source": "Repository",
      "Repository": "CRAN",
      "Requirements": [
        "R",
        "bit",
        "methods",
        "stats",
        "utils"
      ],
      "Hash": "9fe98599ca456d6552421db0d6772d8f"
    },
    "bitops": {
      "Package": "bitops",
      "Version": "1.0-8",
      "Source": "Repository",
      "Repository": "CRAN",
      "Hash": "da69e6b6f8feebec0827205aad3fdbd8"
    },
    "blob": {
      "Package": "blob",
      "Version": "1.2.4",
      "Source": "Repository",
      "Repository": "CRAN",
      "Requirements": [
        "methods",
        "rlang",
        "vctrs"
      ],
      "Hash": "40415719b5a479b87949f3aa0aee737c"
    },
    "cachem": {
      "Package": "cachem",
      "Version": "1.1.0",
      "Source": "Repository",
      "Repository": "CRAN",
      "Requirements": [
        "fastmap",
        "rlang"
      ],
      "Hash": "cd9a672193789068eb5a2aad65a0dedf"
    },
    "cli": {
      "Package": "cli",
      "Version": "3.6.3",
      "Source": "Repository",
      "Repository": "CRAN",
      "Requirements": [
        "R",
        "utils"
      ],
      "Hash": "b21916dd77a27642b447374a5d30ecf3"
    },
    "clusterProfiler": {
      "Package": "clusterProfiler",
      "Version": "4.10.1",
      "Source": "Bioconductor",
      "Repository": "Bioconductor 3.18",
      "Requirements": [
        "AnnotationDbi",
        "DOSE",
        "GO.db",
        "GOSemSim",
        "R",
        "downloader",
        "dplyr",
        "enrichplot",
        "gson",
        "httr",
        "igraph",
        "magrittr",
        "methods",
        "plyr",
        "qvalue",
        "rlang",
        "stats",
        "tidyr",
        "utils",
        "yulab.utils"
      ],
      "Hash": "296ab91fa793d661ad730c3685d89483"
    },
    "coda": {
      "Package": "coda",
      "Version": "0.19-4.1",
      "Source": "Repository",
      "Repository": "CRAN",
      "Requirements": [
        "R",
        "lattice"
      ],
      "Hash": "af436915c590afc6fffc3ce3a5be1569"
    },
    "codetools": {
      "Package": "codetools",
      "Version": "0.2-19",
      "Source": "Repository",
      "Repository": "CRAN",
      "Requirements": [
        "R"
      ],
      "Hash": "c089a619a7fae175d149d89164f8c7d8"
    },
    "colorspace": {
      "Package": "colorspace",
      "Version": "2.1-1",
      "Source": "Repository",
      "Repository": "CRAN",
      "Requirements": [
        "R",
        "grDevices",
        "graphics",
        "methods",
        "stats"
      ],
      "Hash": "d954cb1c57e8d8b756165d7ba18aa55a"
    },
    "cowplot": {
      "Package": "cowplot",
      "Version": "1.1.3",
      "Source": "Repository",
      "Repository": "CRAN",
      "Requirements": [
        "R",
        "ggplot2",
        "grDevices",
        "grid",
        "gtable",
        "methods",
        "rlang",
        "scales"
      ],
      "Hash": "8ef2084dd7d28847b374e55440e4f8cb"
    },
    "cpp11": {
      "Package": "cpp11",
      "Version": "0.5.0",
      "Source": "Repository",
      "Repository": "CRAN",
      "Requirements": [
        "R"
      ],
      "Hash": "91570bba75d0c9d3f1040c835cee8fba"
    },
    "crayon": {
      "Package": "crayon",
      "Version": "1.5.3",
      "Source": "Repository",
      "Repository": "CRAN",
      "Requirements": [
        "grDevices",
        "methods",
        "utils"
      ],
      "Hash": "859d96e65ef198fd43e82b9628d593ef"
    },
    "curl": {
      "Package": "curl",
      "Version": "5.2.2",
      "Source": "Repository",
      "Repository": "CRAN",
      "Requirements": [
        "R"
      ],
      "Hash": "8f27335f2bcff4d6035edcc82d7d46de"
    },
    "data.table": {
      "Package": "data.table",
      "Version": "1.16.0",
      "Source": "Repository",
      "Repository": "CRAN",
      "Requirements": [
        "R",
        "methods"
      ],
      "Hash": "fb24e05d4a91d8b1c7ff8e284bde834a"
    },
    "dbplyr": {
      "Package": "dbplyr",
      "Version": "2.5.0",
      "Source": "Repository",
      "Repository": "CRAN",
      "Requirements": [
        "DBI",
        "R",
        "R6",
        "blob",
        "cli",
        "dplyr",
        "glue",
        "lifecycle",
        "magrittr",
        "methods",
        "pillar",
        "purrr",
        "rlang",
        "tibble",
        "tidyr",
        "tidyselect",
        "utils",
        "vctrs",
        "withr"
      ],
      "Hash": "39b2e002522bfd258039ee4e889e0fd1"
    },
    "digest": {
      "Package": "digest",
      "Version": "0.6.37",
      "Source": "Repository",
      "Repository": "CRAN",
      "Requirements": [
        "R",
        "utils"
      ],
      "Hash": "33698c4b3127fc9f506654607fb73676"
    },
    "doRNG": {
      "Package": "doRNG",
      "Version": "1.8.6",
      "Source": "Repository",
      "Repository": "CRAN",
      "Requirements": [
        "R",
        "foreach",
        "iterators",
        "rngtools",
        "stats",
        "utils"
      ],
      "Hash": "e207fea8a4991e49c7244001746e3232"
    },
    "downloader": {
      "Package": "downloader",
      "Version": "0.4",
      "Source": "Repository",
      "Repository": "CRAN",
      "Requirements": [
        "digest",
        "utils"
      ],
      "Hash": "f4f2a915e0dedbdf016a83b63477349f"
    },
    "dplyr": {
      "Package": "dplyr",
      "Version": "1.1.4",
      "Source": "Repository",
      "Repository": "CRAN",
      "Requirements": [
        "R",
        "R6",
        "cli",
        "generics",
        "glue",
        "lifecycle",
        "magrittr",
        "methods",
        "pillar",
        "rlang",
        "tibble",
        "tidyselect",
        "utils",
        "vctrs"
      ],
      "Hash": "fedd9d00c2944ff00a0e2696ccf048ec"
    },
    "edgeR": {
      "Package": "edgeR",
      "Version": "4.0.16",
      "Source": "Bioconductor",
      "Repository": "Bioconductor 3.18",
      "Requirements": [
        "R",
        "Rcpp",
        "graphics",
        "limma",
        "locfit",
        "methods",
        "stats",
        "utils"
      ],
      "Hash": "a0405c7890708dcb53809d46758800f4"
    },
    "emdbook": {
      "Package": "emdbook",
      "Version": "1.3.13",
      "Source": "Repository",
      "Repository": "CRAN",
      "Requirements": [
        "MASS",
        "bbmle",
        "coda",
        "lattice",
        "plyr"
      ],
      "Hash": "ed650db9168aeca46d35aa373b12e056"
    },
    "enrichplot": {
      "Package": "enrichplot",
      "Version": "1.22.0",
      "Source": "Bioconductor",
      "Requirements": [
        "DOSE",
        "GOSemSim",
        "R",
        "RColorBrewer",
        "aplot",
        "ggfun",
        "ggnewscale",
        "ggplot2",
        "ggraph",
        "ggtree",
        "graphics",
        "grid",
        "igraph",
        "magrittr",
        "methods",
        "plyr",
        "purrr",
        "reshape2",
        "rlang",
        "scatterpie",
        "shadowtext",
        "stats",
        "utils",
        "yulab.utils"
      ],
      "Hash": "92d736b111bdefed6b7a073f0978e7b7"
    },
    "fansi": {
      "Package": "fansi",
      "Version": "1.0.6",
      "Source": "Repository",
      "Repository": "CRAN",
      "Requirements": [
        "R",
        "grDevices",
        "utils"
      ],
      "Hash": "962174cf2aeb5b9eea581522286a911f"
    },
    "farver": {
      "Package": "farver",
      "Version": "2.1.2",
      "Source": "Repository",
      "Repository": "CRAN",
      "Hash": "680887028577f3fa2a81e410ed0d6e42"
    },
    "fastmap": {
      "Package": "fastmap",
      "Version": "1.2.0",
      "Source": "Repository",
      "Repository": "CRAN",
      "Hash": "aa5e1cd11c2d15497494c5292d7ffcc8"
    },
    "fastmatch": {
      "Package": "fastmatch",
      "Version": "1.1-4",
      "Source": "Repository",
      "Repository": "CRAN",
      "Requirements": [
        "R"
      ],
      "Hash": "8c406b7284bbaef08e01c6687367f195"
    },
    "fgsea": {
      "Package": "fgsea",
      "Version": "1.28.0",
      "Source": "Bioconductor",
      "Requirements": [
        "BH",
        "BiocParallel",
        "Matrix",
        "R",
        "Rcpp",
        "cowplot",
        "data.table",
        "fastmatch",
        "ggplot2",
        "grid",
        "scales",
        "stats",
        "utils"
      ],
      "Hash": "b2de43d04c504b819feec692e2b94523"
    },
    "filelock": {
      "Package": "filelock",
      "Version": "1.0.3",
      "Source": "Repository",
      "Repository": "CRAN",
      "Requirements": [
        "R"
      ],
      "Hash": "192053c276525c8495ccfd523aa8f2d1"
    },
    "foreach": {
      "Package": "foreach",
      "Version": "1.5.2",
      "Source": "Repository",
      "Repository": "CRAN",
      "Requirements": [
        "R",
        "codetools",
        "iterators",
        "utils"
      ],
      "Hash": "618609b42c9406731ead03adf5379850"
    },
    "formatR": {
      "Package": "formatR",
      "Version": "1.14",
      "Source": "Repository",
      "Repository": "CRAN",
      "Requirements": [
        "R"
      ],
      "Hash": "63cb26d12517c7863f5abb006c5e0f25"
    },
    "fs": {
      "Package": "fs",
      "Version": "1.6.4",
      "Source": "Repository",
      "Repository": "CRAN",
      "Requirements": [
        "R",
        "methods"
      ],
      "Hash": "15aeb8c27f5ea5161f9f6a641fafd93a"
    },
    "futile.logger": {
      "Package": "futile.logger",
      "Version": "1.4.3",
      "Source": "Repository",
      "Repository": "CRAN",
      "Requirements": [
        "R",
        "futile.options",
        "lambda.r",
        "utils"
      ],
      "Hash": "99f0ace8c05ec7d3683d27083c4f1e7e"
    },
    "futile.options": {
      "Package": "futile.options",
      "Version": "1.0.1",
      "Source": "Repository",
      "Repository": "CRAN",
      "Requirements": [
        "R"
      ],
      "Hash": "0d9bf02413ddc2bbe8da9ce369dcdd2b"
    },
    "geneLenDataBase": {
      "Package": "geneLenDataBase",
      "Version": "1.38.0",
      "Source": "Bioconductor",
      "Requirements": [
        "GenomicFeatures",
        "R",
        "rtracklayer",
        "utils"
      ],
      "Hash": "a03d383ee38fd8268dbca9e9dee21180"
    },
    "generics": {
      "Package": "generics",
      "Version": "0.1.3",
      "Source": "Repository",
      "Repository": "CRAN",
      "Requirements": [
        "R",
        "methods"
      ],
      "Hash": "15e9634c0fcd294799e9b2e929ed1b86"
    },
    "ggforce": {
      "Package": "ggforce",
      "Version": "0.4.2",
      "Source": "Repository",
      "Repository": "CRAN",
      "Requirements": [
        "MASS",
        "R",
        "Rcpp",
        "RcppEigen",
        "cli",
        "ggplot2",
        "grDevices",
        "grid",
        "gtable",
        "lifecycle",
        "polyclip",
        "rlang",
        "scales",
        "stats",
        "systemfonts",
        "tidyselect",
        "tweenr",
        "utils",
        "vctrs",
        "withr"
      ],
      "Hash": "384b388bd9155468d2c851846ee69f9f"
    },
    "ggfun": {
      "Package": "ggfun",
      "Version": "0.1.5",
      "Source": "Repository",
      "Repository": "CRAN",
      "Requirements": [
        "R",
        "cli",
        "dplyr",
        "ggplot2",
        "grid",
        "rlang",
        "utils"
      ],
      "Hash": "4fca342cc17bb91af2a279146bc57fef"
    },
    "ggnewscale": {
      "Package": "ggnewscale",
      "Version": "0.5.0",
      "Source": "Repository",
      "Repository": "CRAN",
      "Requirements": [
        "ggplot2"
      ],
      "Hash": "0e4714a05e572eacd7c232fde675558e"
    },
    "ggplot2": {
      "Package": "ggplot2",
      "Version": "3.5.1",
      "Source": "Repository",
      "Repository": "CRAN",
      "Requirements": [
        "MASS",
        "R",
        "cli",
        "glue",
        "grDevices",
        "grid",
        "gtable",
        "isoband",
        "lifecycle",
        "mgcv",
        "rlang",
        "scales",
        "stats",
        "tibble",
        "vctrs",
        "withr"
      ],
      "Hash": "44c6a2f8202d5b7e878ea274b1092426"
    },
    "ggplotify": {
      "Package": "ggplotify",
      "Version": "0.1.2",
      "Source": "Repository",
      "Repository": "CRAN",
      "Requirements": [
        "R",
        "ggplot2",
        "grDevices",
        "graphics",
        "grid",
        "gridGraphics",
        "yulab.utils"
      ],
      "Hash": "1547863db3b472cf7181973acf649f1a"
    },
    "ggraph": {
      "Package": "ggraph",
      "Version": "2.2.1",
      "Source": "Repository",
      "Repository": "CRAN",
      "Requirements": [
        "MASS",
        "R",
        "cli",
        "cpp11",
        "dplyr",
        "ggforce",
        "ggplot2",
        "ggrepel",
        "graphlayouts",
        "grid",
        "igraph",
        "lifecycle",
        "memoise",
        "rlang",
        "scales",
        "stats",
        "tidygraph",
        "utils",
        "vctrs",
        "viridis",
        "withr"
      ],
      "Hash": "1f5d21a9e1f84b4a81ddacb8f052ca61"
    },
    "ggrepel": {
      "Package": "ggrepel",
      "Version": "0.9.5",
      "Source": "Repository",
      "Repository": "CRAN",
      "Requirements": [
        "R",
        "Rcpp",
        "ggplot2",
        "grid",
        "rlang",
        "scales",
        "withr"
      ],
      "Hash": "cc3361e234c4a5050e29697d675764aa"
    },
    "ggtree": {
      "Package": "ggtree",
      "Version": "3.10.1",
      "Source": "Bioconductor",
      "Repository": "Bioconductor 3.18",
      "Requirements": [
        "R",
        "ape",
        "aplot",
        "cli",
        "dplyr",
        "ggfun",
        "ggplot2",
        "grid",
        "magrittr",
        "methods",
        "purrr",
        "rlang",
        "scales",
        "stats",
        "tidyr",
        "tidytree",
        "treeio",
        "utils",
        "yulab.utils"
      ],
      "Hash": "6b825b70c84bd46133ac63b6dccedef0"
    },
    "glue": {
      "Package": "glue",
      "Version": "1.7.0",
      "Source": "Repository",
      "Repository": "CRAN",
      "Requirements": [
        "R",
        "methods"
      ],
      "Hash": "e0b3a53876554bd45879e596cdb10a52"
    },
    "goseq": {
      "Package": "goseq",
      "Version": "1.54.0",
      "Source": "Bioconductor",
      "Requirements": [
        "AnnotationDbi",
        "BiasedUrn",
        "BiocGenerics",
        "GO.db",
        "R",
        "geneLenDataBase",
        "graphics",
        "mgcv",
        "stats",
        "utils"
      ],
      "Hash": "b18894ab3614ae5568fc47ccc1282d68"
    },
    "graphlayouts": {
      "Package": "graphlayouts",
      "Version": "1.1.1",
      "Source": "Repository",
      "Repository": "CRAN",
      "Requirements": [
        "R",
        "Rcpp",
        "RcppArmadillo",
        "igraph"
      ],
      "Hash": "d329345a6a37666ca3f18f3b3c1347b7"
    },
    "gridExtra": {
      "Package": "gridExtra",
      "Version": "2.3",
      "Source": "Repository",
      "Repository": "CRAN",
      "Requirements": [
        "grDevices",
        "graphics",
        "grid",
        "gtable",
        "utils"
      ],
      "Hash": "7d7f283939f563670a697165b2cf5560"
    },
    "gridGraphics": {
      "Package": "gridGraphics",
      "Version": "0.5-1",
      "Source": "Repository",
      "Repository": "CRAN",
      "Requirements": [
        "grDevices",
        "graphics",
        "grid"
      ],
      "Hash": "5b79228594f02385d4df4979284879ae"
    },
    "gson": {
      "Package": "gson",
      "Version": "0.1.0",
      "Source": "Repository",
      "Repository": "CRAN",
      "Requirements": [
        "jsonlite",
        "methods",
        "rlang",
        "stats",
        "tidyr",
        "utils"
      ],
      "Hash": "d37d82cf043b679dd802e91d0b2ef6a1"
    },
    "gtable": {
      "Package": "gtable",
      "Version": "0.3.5",
      "Source": "Repository",
      "Repository": "CRAN",
      "Requirements": [
        "R",
        "cli",
        "glue",
        "grid",
        "lifecycle",
        "rlang"
      ],
      "Hash": "e18861963cbc65a27736e02b3cd3c4a0"
    },
    "hgu133a.db": {
      "Package": "hgu133a.db",
      "Version": "3.13.0",
      "Source": "Bioconductor",
      "Requirements": [
        "AnnotationDbi",
        "R",
        "methods",
        "org.Hs.eg.db"
      ],
      "Hash": "7ab6a969b394d02664e65aafdd9c5df9"
    },
    "hgu133plus2.db": {
      "Package": "hgu133plus2.db",
      "Version": "3.13.0",
      "Source": "Bioconductor",
      "Requirements": [
        "AnnotationDbi",
        "R",
        "methods",
        "org.Hs.eg.db"
      ],
      "Hash": "05efc890f4738ec11c811ef6953d1d5a"
    },
    "hms": {
      "Package": "hms",
      "Version": "1.1.3",
      "Source": "Repository",
      "Repository": "CRAN",
      "Requirements": [
        "lifecycle",
        "methods",
        "pkgconfig",
        "rlang",
        "vctrs"
      ],
      "Hash": "b59377caa7ed00fa41808342002138f9"
    },
    "httr": {
      "Package": "httr",
      "Version": "1.4.7",
      "Source": "Repository",
      "Repository": "CRAN",
      "Requirements": [
        "R",
        "R6",
        "curl",
        "jsonlite",
        "mime",
        "openssl"
      ],
      "Hash": "ac107251d9d9fd72f0ca8049988f1d7f"
    },
    "igraph": {
      "Package": "igraph",
      "Version": "2.0.3",
      "Source": "Repository",
      "Repository": "CRAN",
      "Requirements": [
        "Matrix",
        "R",
        "cli",
        "cpp11",
        "grDevices",
        "graphics",
        "lifecycle",
        "magrittr",
        "methods",
        "pkgconfig",
        "rlang",
        "stats",
        "utils",
        "vctrs"
      ],
      "Hash": "c3b7d801d722e26e4cd888e042bf9af5"
    },
    "isoband": {
      "Package": "isoband",
      "Version": "0.2.7",
      "Source": "Repository",
      "Repository": "CRAN",
      "Requirements": [
        "grid",
        "utils"
      ],
      "Hash": "0080607b4a1a7b28979aecef976d8bc2"
    },
    "iterators": {
      "Package": "iterators",
      "Version": "1.0.14",
      "Source": "Repository",
      "Repository": "CRAN",
      "Requirements": [
        "R",
        "utils"
      ],
      "Hash": "8954069286b4b2b0d023d1b288dce978"
    },
    "jsonlite": {
      "Package": "jsonlite",
      "Version": "1.8.8",
      "Source": "Repository",
      "Repository": "CRAN",
      "Requirements": [
        "methods"
      ],
      "Hash": "e1b9c55281c5adc4dd113652d9e26768"
    },
    "labeling": {
      "Package": "labeling",
      "Version": "0.4.3",
      "Source": "Repository",
      "Repository": "CRAN",
      "Requirements": [
        "graphics",
        "stats"
      ],
      "Hash": "b64ec208ac5bc1852b285f665d6368b3"
    },
    "lambda.r": {
      "Package": "lambda.r",
      "Version": "1.2.4",
      "Source": "Repository",
      "Repository": "CRAN",
      "Requirements": [
        "R",
        "formatR"
      ],
      "Hash": "b1e925c4b9ffeb901bacf812cbe9a6ad"
    },
    "lattice": {
      "Package": "lattice",
      "Version": "0.21-8",
      "Source": "Repository",
      "Repository": "CRAN",
      "Requirements": [
        "R",
        "grDevices",
        "graphics",
        "grid",
        "stats",
        "utils"
      ],
      "Hash": "0b8a6d63c8770f02a8b5635f3c431e6b"
    },
    "lazyeval": {
      "Package": "lazyeval",
      "Version": "0.2.2",
      "Source": "Repository",
      "Repository": "CRAN",
      "Requirements": [
        "R"
      ],
      "Hash": "d908914ae53b04d4c0c0fd72ecc35370"
    },
    "lifecycle": {
      "Package": "lifecycle",
      "Version": "1.0.4",
      "Source": "Repository",
      "Repository": "CRAN",
      "Requirements": [
        "R",
        "cli",
        "glue",
        "rlang"
      ],
      "Hash": "b8552d117e1b808b09a832f589b79035"
    },
    "limma": {
      "Package": "limma",
      "Version": "3.58.1",
      "Source": "Bioconductor",
      "Requirements": [
        "R",
        "grDevices",
        "graphics",
        "methods",
        "statmod",
        "stats",
        "utils"
      ],
      "Hash": "74c3b64358e0be7edc3ecd130816dd3f"
    },
    "locfit": {
      "Package": "locfit",
      "Version": "1.5-9.10",
      "Source": "Repository",
      "Repository": "CRAN",
      "Requirements": [
        "R",
        "lattice"
      ],
      "Hash": "7d8e0ac914051ca0254332387d9b5816"
    },
    "magrittr": {
      "Package": "magrittr",
      "Version": "2.0.3",
      "Source": "Repository",
      "Repository": "CRAN",
      "Requirements": [
        "R"
      ],
      "Hash": "7ce2733a9826b3aeb1775d56fd305472"
    },
    "matrixStats": {
      "Package": "matrixStats",
      "Version": "1.3.0",
      "Source": "Repository",
      "Repository": "CRAN",
      "Requirements": [
        "R"
      ],
      "Hash": "4b3ea27a19d669c0405b38134d89a9d1"
    },
    "memoise": {
      "Package": "memoise",
      "Version": "2.0.1",
      "Source": "Repository",
      "Repository": "CRAN",
      "Requirements": [
        "cachem",
        "rlang"
      ],
      "Hash": "e2817ccf4a065c5d9d7f2cfbe7c1d78c"
    },
    "mgcv": {
      "Package": "mgcv",
      "Version": "1.8-42",
      "Source": "Repository",
      "Repository": "CRAN",
      "Requirements": [
        "Matrix",
        "R",
        "graphics",
        "methods",
        "nlme",
        "splines",
        "stats",
        "utils"
      ],
      "Hash": "3460beba7ccc8946249ba35327ba902a"
    },
    "mime": {
      "Package": "mime",
      "Version": "0.12",
      "Source": "Repository",
      "Repository": "CRAN",
      "Requirements": [
        "tools"
      ],
      "Hash": "18e9c28c1d3ca1560ce30658b22ce104"
    },
    "munsell": {
      "Package": "munsell",
      "Version": "0.5.1",
      "Source": "Repository",
      "Repository": "CRAN",
      "Requirements": [
        "colorspace",
        "methods"
      ],
      "Hash": "4fd8900853b746af55b81fda99da7695"
    },
    "mvtnorm": {
      "Package": "mvtnorm",
      "Version": "1.2-6",
      "Source": "Repository",
      "Repository": "CRAN",
      "Requirements": [
        "R",
        "stats"
      ],
      "Hash": "b5b11e71e41d9d0eef7d8dc26903ed55"
    },
    "nlme": {
      "Package": "nlme",
      "Version": "3.1-162",
      "Source": "Repository",
      "Repository": "CRAN",
      "Requirements": [
        "R",
        "graphics",
        "lattice",
        "stats",
        "utils"
      ],
      "Hash": "0984ce8da8da9ead8643c5cbbb60f83e"
    },
    "numDeriv": {
      "Package": "numDeriv",
      "Version": "2016.8-1.1",
      "Source": "Repository",
      "Repository": "CRAN",
      "Requirements": [
        "R"
      ],
      "Hash": "df58958f293b166e4ab885ebcad90e02"
    },
    "openssl": {
      "Package": "openssl",
      "Version": "2.2.1",
      "Source": "Repository",
      "Repository": "CRAN",
      "Requirements": [
        "askpass"
      ],
      "Hash": "c62edf62de70cadf40553e10c739049d"
    },
    "org.Hs.eg.db": {
      "Package": "org.Hs.eg.db",
      "Version": "3.18.0",
      "Source": "Bioconductor",
      "Requirements": [
        "AnnotationDbi",
        "R",
        "methods"
      ],
      "Hash": "120d734b7c6eaed99d8f5f61e6c125ed"
    },
    "org.Mm.eg.db": {
      "Package": "org.Mm.eg.db",
      "Version": "3.18.0",
      "Source": "Bioconductor",
      "Requirements": [
        "AnnotationDbi",
        "R",
        "methods"
      ],
      "Hash": "abded9efdefa42108f268872e15aa8bf"
    },
    "patchwork": {
      "Package": "patchwork",
      "Version": "1.2.0",
      "Source": "Repository",
      "Repository": "CRAN",
      "Requirements": [
        "cli",
        "ggplot2",
        "grDevices",
        "graphics",
        "grid",
        "gtable",
        "rlang",
        "stats",
        "utils"
      ],
      "Hash": "9c8ab14c00ac07e9e04d1664c0b74486"
    },
    "pillar": {
      "Package": "pillar",
      "Version": "1.9.0",
      "Source": "Repository",
      "Repository": "CRAN",
      "Requirements": [
        "cli",
        "fansi",
        "glue",
        "lifecycle",
        "rlang",
        "utf8",
        "utils",
        "vctrs"
      ],
      "Hash": "15da5a8412f317beeee6175fbc76f4bb"
    },
    "pkgconfig": {
      "Package": "pkgconfig",
      "Version": "2.0.3",
      "Source": "Repository",
      "Repository": "CRAN",
      "Requirements": [
        "utils"
      ],
      "Hash": "01f28d4278f15c76cddbea05899c5d6f"
    },
    "plogr": {
      "Package": "plogr",
      "Version": "0.2.0",
      "Source": "Repository",
      "Repository": "CRAN",
      "Hash": "09eb987710984fc2905c7129c7d85e65"
    },
    "plyr": {
      "Package": "plyr",
      "Version": "1.8.9",
      "Source": "Repository",
      "Repository": "CRAN",
      "Requirements": [
        "R",
        "Rcpp"
      ],
      "Hash": "6b8177fd19982f0020743fadbfdbd933"
    },
    "png": {
      "Package": "png",
      "Version": "0.1-8",
      "Source": "Repository",
      "Repository": "CRAN",
      "Requirements": [
        "R"
      ],
      "Hash": "bd54ba8a0a5faded999a7aab6e46b374"
    },
    "polyclip": {
      "Package": "polyclip",
      "Version": "1.10-7",
      "Source": "Repository",
      "Repository": "CRAN",
      "Requirements": [
        "R"
      ],
      "Hash": "5879bf5aae702ffef0a315c44328f984"
    },
    "prettyunits": {
      "Package": "prettyunits",
      "Version": "1.2.0",
      "Source": "Repository",
      "Repository": "CRAN",
      "Requirements": [
        "R"
      ],
      "Hash": "6b01fc98b1e86c4f705ce9dcfd2f57c7"
    },
    "progress": {
      "Package": "progress",
      "Version": "1.2.3",
      "Source": "Repository",
      "Repository": "CRAN",
      "Requirements": [
        "R",
        "R6",
        "crayon",
        "hms",
        "prettyunits"
      ],
      "Hash": "f4625e061cb2865f111b47ff163a5ca6"
    },
    "purrr": {
      "Package": "purrr",
      "Version": "1.0.2",
      "Source": "Repository",
      "Repository": "CRAN",
      "Requirements": [
        "R",
        "cli",
        "lifecycle",
        "magrittr",
        "rlang",
        "vctrs"
      ],
      "Hash": "1cba04a4e9414bdefc9dcaa99649a8dc"
    },
    "qvalue": {
      "Package": "qvalue",
      "Version": "2.34.0",
      "Source": "Bioconductor",
      "Requirements": [
        "R",
        "ggplot2",
        "grid",
        "reshape2",
        "splines"
      ],
      "Hash": "76fc42834c44b69e4021f6ade524d299"
    },
    "rappdirs": {
      "Package": "rappdirs",
      "Version": "0.3.3",
      "Source": "Repository",
      "Repository": "CRAN",
      "Requirements": [
        "R"
      ],
      "Hash": "5e3c5dc0b071b21fa128676560dbe94d"
    },
    "renv": {
      "Package": "renv",
      "Version": "1.0.7",
      "Source": "Repository",
      "Repository": "CRAN",
      "Requirements": [
        "utils"
      ],
      "Hash": "397b7b2a265bc5a7a06852524dabae20"
    },
    "reshape2": {
      "Package": "reshape2",
      "Version": "1.4.4",
      "Source": "Repository",
      "Repository": "CRAN",
      "Requirements": [
        "R",
        "Rcpp",
        "plyr",
        "stringr"
      ],
      "Hash": "bb5996d0bd962d214a11140d77589917"
    },
    "restfulr": {
      "Package": "restfulr",
      "Version": "0.0.15",
      "Source": "Repository",
      "Repository": "CRAN",
      "Requirements": [
        "R",
        "RCurl",
        "S4Vectors",
        "XML",
        "methods",
        "rjson",
        "yaml"
      ],
      "Hash": "44651c1e68eda9d462610aca9f15a815"
    },
    "rjson": {
      "Package": "rjson",
      "Version": "0.2.21",
      "Source": "Repository",
      "Repository": "CRAN",
      "Requirements": [
        "R"
      ],
      "Hash": "f9da75e6444e95a1baf8ca24909d63b9"
    },
    "rlang": {
      "Package": "rlang",
      "Version": "1.1.4",
      "Source": "Repository",
      "Repository": "CRAN",
      "Requirements": [
        "R",
        "utils"
      ],
      "Hash": "3eec01f8b1dee337674b2e34ab1f9bc1"
    },
    "rngtools": {
      "Package": "rngtools",
      "Version": "1.5.2",
      "Source": "Repository",
      "Repository": "CRAN",
      "Requirements": [
        "R",
        "digest",
        "methods",
        "parallel",
        "stats",
        "utils"
      ],
      "Hash": "367a915f939520767660671efa0e32bd"
    },
    "rtracklayer": {
      "Package": "rtracklayer",
      "Version": "1.62.0",
      "Source": "Bioconductor",
      "Requirements": [
        "BiocGenerics",
        "BiocIO",
        "Biostrings",
        "GenomeInfoDb",
        "GenomicAlignments",
        "GenomicRanges",
        "IRanges",
        "R",
        "RCurl",
        "Rsamtools",
        "S4Vectors",
        "XML",
        "XVector",
        "methods",
        "restfulr",
        "tools",
        "zlibbioc"
      ],
      "Hash": "e940c622725a16a0069505876051b077"
    },
    "scales": {
      "Package": "scales",
      "Version": "1.3.0",
      "Source": "Repository",
      "Repository": "CRAN",
      "Requirements": [
        "R",
        "R6",
        "RColorBrewer",
        "cli",
        "farver",
        "glue",
        "labeling",
        "lifecycle",
        "munsell",
        "rlang",
        "viridisLite"
      ],
      "Hash": "c19df082ba346b0ffa6f833e92de34d1"
    },
    "scatterpie": {
      "Package": "scatterpie",
      "Version": "0.2.3",
      "Source": "Repository",
      "Repository": "CRAN",
      "Requirements": [
        "R",
        "dplyr",
        "ggforce",
        "ggfun",
        "ggplot2",
        "rlang",
        "stats",
        "tidyr",
        "utils"
      ],
      "Hash": "197ec6df5b165beb6c737ce40a8923e6"
    },
    "shadowtext": {
      "Package": "shadowtext",
      "Version": "0.1.4",
      "Source": "Repository",
      "Repository": "CRAN",
      "Requirements": [
        "R",
        "ggplot2",
        "grid",
        "scales"
      ],
      "Hash": "e8e4f36f4a72aff54564f730f5bc92a8"
    },
    "snow": {
      "Package": "snow",
      "Version": "0.4-4",
      "Source": "Repository",
      "Repository": "CRAN",
      "Requirements": [
        "R",
        "utils"
      ],
      "Hash": "40b74690debd20c57d93d8c246b305d4"
    },
    "statmod": {
      "Package": "statmod",
      "Version": "1.5.0",
      "Source": "Repository",
      "Repository": "CRAN",
      "Requirements": [
        "R",
        "graphics",
        "stats"
      ],
      "Hash": "26e158d12052c279bdd4ba858b80fb1f"
    },
    "stringi": {
      "Package": "stringi",
      "Version": "1.8.4",
      "Source": "Repository",
      "Repository": "CRAN",
      "Requirements": [
        "R",
        "stats",
        "tools",
        "utils"
      ],
      "Hash": "39e1144fd75428983dc3f63aa53dfa91"
    },
    "stringr": {
      "Package": "stringr",
      "Version": "1.5.1",
      "Source": "Repository",
      "Repository": "CRAN",
      "Requirements": [
        "R",
        "cli",
        "glue",
        "lifecycle",
        "magrittr",
        "rlang",
        "stringi",
        "vctrs"
      ],
      "Hash": "960e2ae9e09656611e0b8214ad543207"
    },
    "sys": {
      "Package": "sys",
      "Version": "3.4.2",
      "Source": "Repository",
      "Repository": "CRAN",
      "Hash": "3a1be13d68d47a8cd0bfd74739ca1555"
    },
    "systemfonts": {
      "Package": "systemfonts",
      "Version": "1.1.0",
      "Source": "Repository",
      "Repository": "CRAN",
      "Requirements": [
        "R",
        "cpp11",
        "lifecycle"
      ],
      "Hash": "213b6b8ed5afbf934843e6c3b090d418"
    },
    "tibble": {
      "Package": "tibble",
      "Version": "3.2.1",
      "Source": "Repository",
      "Repository": "CRAN",
      "Requirements": [
        "R",
        "fansi",
        "lifecycle",
        "magrittr",
        "methods",
        "pillar",
        "pkgconfig",
        "rlang",
        "utils",
        "vctrs"
      ],
      "Hash": "a84e2cc86d07289b3b6f5069df7a004c"
    },
    "tidygraph": {
      "Package": "tidygraph",
      "Version": "1.3.1",
      "Source": "Repository",
      "Repository": "CRAN",
      "Requirements": [
        "R6",
        "cli",
        "cpp11",
        "dplyr",
        "igraph",
        "lifecycle",
        "magrittr",
        "pillar",
        "rlang",
        "stats",
        "tibble",
        "tidyr",
        "tools",
        "utils"
      ],
      "Hash": "2149824d406f233b57b087be72c5f163"
    },
    "tidyr": {
      "Package": "tidyr",
      "Version": "1.3.1",
      "Source": "Repository",
      "Repository": "CRAN",
      "Requirements": [
        "R",
        "cli",
        "cpp11",
        "dplyr",
        "glue",
        "lifecycle",
        "magrittr",
        "purrr",
        "rlang",
        "stringr",
        "tibble",
        "tidyselect",
        "utils",
        "vctrs"
      ],
      "Hash": "915fb7ce036c22a6a33b5a8adb712eb1"
    },
    "tidyselect": {
      "Package": "tidyselect",
      "Version": "1.2.1",
      "Source": "Repository",
      "Repository": "CRAN",
      "Requirements": [
        "R",
        "cli",
        "glue",
        "lifecycle",
        "rlang",
        "vctrs",
        "withr"
      ],
      "Hash": "829f27b9c4919c16b593794a6344d6c0"
    },
    "tidytree": {
      "Package": "tidytree",
      "Version": "0.4.6",
      "Source": "Repository",
      "Repository": "CRAN",
      "Requirements": [
        "R",
        "ape",
        "cli",
        "dplyr",
        "lazyeval",
        "magrittr",
        "methods",
        "pillar",
        "rlang",
        "tibble",
        "tidyr",
        "tidyselect",
        "yulab.utils"
      ],
      "Hash": "a700d295c0eff82fbce42eac067bb89d"
    },
    "treeio": {
      "Package": "treeio",
      "Version": "1.26.0",
      "Source": "Bioconductor",
      "Requirements": [
        "R",
        "ape",
        "dplyr",
        "jsonlite",
        "magrittr",
        "methods",
        "rlang",
        "stats",
        "tibble",
        "tidytree",
        "utils"
      ],
      "Hash": "a09203806aa0bc49965563ca7016620e"
    },
    "tweeDEseqCountData": {
      "Package": "tweeDEseqCountData",
      "Version": "1.40.0",
      "Source": "Bioconductor",
      "Requirements": [
        "Biobase",
        "R"
      ],
      "Hash": "524d753786ce433c6be8c9af487c8869"
    },
    "tweenr": {
      "Package": "tweenr",
      "Version": "2.0.3",
      "Source": "Repository",
      "Repository": "CRAN",
      "Requirements": [
        "R",
        "cpp11",
        "farver",
        "magrittr",
        "rlang",
        "vctrs"
      ],
      "Hash": "82fac2b73e6a1f3874fc000aaf96d8bc"
    },
    "utf8": {
      "Package": "utf8",
      "Version": "1.2.4",
      "Source": "Repository",
      "Repository": "CRAN",
      "Requirements": [
        "R"
      ],
      "Hash": "62b65c52671e6665f803ff02954446e9"
    },
    "vctrs": {
      "Package": "vctrs",
      "Version": "0.6.5",
      "Source": "Repository",
      "Repository": "CRAN",
      "Requirements": [
        "R",
        "cli",
        "glue",
        "lifecycle",
        "rlang"
      ],
      "Hash": "c03fa420630029418f7e6da3667aac4a"
    },
    "viridis": {
      "Package": "viridis",
      "Version": "0.6.5",
      "Source": "Repository",
      "Repository": "CRAN",
      "Requirements": [
        "R",
        "ggplot2",
        "gridExtra",
        "viridisLite"
      ],
      "Hash": "acd96d9fa70adeea4a5a1150609b9745"
    },
    "viridisLite": {
      "Package": "viridisLite",
      "Version": "0.4.2",
      "Source": "Repository",
      "Repository": "CRAN",
      "Requirements": [
        "R"
      ],
      "Hash": "c826c7c4241b6fc89ff55aaea3fa7491"
    },
    "withr": {
      "Package": "withr",
      "Version": "3.0.1",
      "Source": "Repository",
      "Repository": "CRAN",
      "Requirements": [
        "R",
        "grDevices",
        "graphics"
      ],
      "Hash": "07909200e8bbe90426fbfeb73e1e27aa"
    },
    "xml2": {
      "Package": "xml2",
      "Version": "1.3.6",
      "Source": "Repository",
      "Repository": "CRAN",
      "Requirements": [
        "R",
        "cli",
        "methods",
        "rlang"
      ],
      "Hash": "1d0336142f4cd25d8d23cd3ba7a8fb61"
    },
    "yaml": {
      "Package": "yaml",
      "Version": "2.3.10",
      "Source": "Repository",
      "Repository": "CRAN",
      "Hash": "51dab85c6c98e50a18d7551e9d49f76c"
    },
    "yulab.utils": {
      "Package": "yulab.utils",
      "Version": "0.1.7",
      "Source": "Repository",
      "Repository": "CRAN",
      "Requirements": [
        "cli",
        "digest",
        "fs",
        "rlang",
        "tools",
        "utils"
      ],
      "Hash": "367554cd9602e69616660580c820b3bf"
    },
    "zlibbioc": {
      "Package": "zlibbioc",
      "Version": "1.48.2",
      "Source": "Bioconductor",
      "Repository": "Bioconductor 3.18",
      "Hash": "2344be62c2da4d9e9942b5d8db346e59"
    }
  }
}
